# Supplementary material for: Crystal structures of two ansa-titanocene tri­fluoro­methane­sulfonate complexes bearing the Me2Si(C5Me4)2 ligand
Source: Acta Crystallogr E Crystallogr Commun. 2016 Nov 22;72(Pt 12):1833–5. doi: 10.1107/S2056989016018363 (PMC5137621; doi:10.1107/S2056989016018363)
Supplement: Supplementary file 1 [file e-72-01833-sup1.cif]

##############################################################################
#                                                                            #
# This CIF contains the data in a paper accepted for publication in          #
# Acta Crystallographica Section E. It conforms to the requirements of       #
# Notes for Authors for Acta Crystallographica Section E, and has been       #
# peer reviewed under the auspices of the IUCr Commission on Journals.       #
#                                                                            #
# Full details of the Crystallographic Information File format               #
# are given in the paper "The Crystallographic Information File (CIF):       #
# a New Standard Archive File for Crystallography" by S. R. Hall, F. H.      #
# Allen and I. D. Brown [Acta Cryst. (1991), A47, 655-685].                  #
#                                                                            #
# The current version of the core CIF dictionary is obtainable from          #
# ftp://ftp.iucr.org/pub/cif_core.dic.                                       #
#                                                                            #
# Software is freely available for graphical display of the structure(s)     #
# in this CIF. For information consult the CIF software page                 #
# http://www.iucr.org/resources/cif/software.                                #
#                                                                            #
# This file may be used for bona fide research purposes within the           #
# scientific community so long as proper attribution is given to the journal # 
# article from which it was obtained.                                        #
#                                                                            #
##############################################################################
data_1
_database_code_depnum_ccdc_archive 'CCDC 1517523'
_audit_creation_method     'SHELXL-2014/7'
_chemical_name_systematic
;\
[Dimethylbis(\h^5^-tetramethylcyclopentadienyl)silane]\
(trifluoromethanesulfonato-\k^2^<i>O</i>,<i>O</i>')titanium(III)
toluene monosolvate
;
_chemical_name_common     ?
_chemical_formula_moiety     'C21 H30 F3 O3 S Si Ti, C7 H8'
_chemical_formula_sum     'C28 H38 F3 O3 S Si Ti'
_chemical_formula_iupac     '[Ti (C F3 O3 S) (C20 H30 Si)], C7 H8'
_chemical_formula_weight     587.63
_chemical_melting_point     ?
_shelx_space_group_comment
;
The symmetry employed for this shelxl refinement is uniquely defined
by the following loop, which should always be used as a source of
symmetry information in preference to the above space-group names.
They are only intended as comments.
;
_space_group_crystal_system     triclinic
_space_group_name_H-M_alt     'P -1'
_space_group_name_Hall     '-P 1'
loop_
    _space_group_symop_operation_xyz
    'x, y, z'
    '-x, -y, -z'
_cell_length_a     8.9431(2)
_cell_length_b     12.3682(3)
_cell_length_c     13.8860(3)
_cell_angle_alpha     66.7950(10)
_cell_angle_beta     85.5010(10)
_cell_angle_gamma     86.3670(10)
_cell_volume     1406.44(6)
_cell_formula_units_Z     2
_cell_measurement_reflns_used     9883
_cell_measurement_theta_min     2.29
_cell_measurement_theta_max     28.78
_cell_measurement_temperature     150(2)
_exptl_crystal_description     prism
_exptl_crystal_colour     green
_exptl_crystal_size_max     0.516
_exptl_crystal_size_mid     0.321
_exptl_crystal_size_min     0.318
_exptl_crystal_density_diffrn     1.388
_exptl_crystal_density_meas     ?
_exptl_crystal_density_method     ?
_exptl_crystal_F_000     618
_exptl_absorpt_coefficient_mu     0.469
_exptl_absorpt_correction_type     multi-scan
_exptl_absorpt_process_details
;
(SADABS; Bruker, 2014)
;
_exptl_absorpt_correction_T_min     0.79
_exptl_absorpt_correction_T_max     0.86
_diffrn_ambient_temperature     150(2)
_diffrn_radiation_type     MoK\a
_diffrn_radiation_wavelength     0.71073
_diffrn_radiation_source     'fine-focus sealed tube'
_diffrn_radiation_monochromator     'curved graphite'
_diffrn_measurement_device_type     'Bruker APEXII CCD'
_diffrn_measurement_method     '\f and \w scans'
_diffrn_detector_area_resol_mean     ?
_diffrn_reflns_number     45127
_diffrn_reflns_av_R_equivalents     0.0223
_diffrn_reflns_theta_min     1.793
_diffrn_reflns_theta_max     27.999
_diffrn_reflns_theta_full     25.242
_diffrn_measured_fraction_theta_max     0.999
_diffrn_measured_fraction_theta_full     0.999
_diffrn_reflns_limit_h_min     -11
_diffrn_reflns_limit_h_max     11
_diffrn_reflns_limit_k_min     -16
_diffrn_reflns_limit_k_max     16
_diffrn_reflns_limit_l_min     -17
_diffrn_reflns_limit_l_max     18
_refine_special_details     ?
_reflns_number_total     6782
_reflns_number_gt     6191
_reflns_threshold_expression     'I > 2\s(I)'
_refine_ls_structure_factor_coef     Fsqd
_refine_ls_matrix_type     full
_refine_ls_R_factor_all     0.0336
_refine_ls_R_factor_gt     0.0303
_refine_ls_wR_factor_gt     0.0806
_refine_ls_wR_factor_ref     0.0836
_refine_ls_goodness_of_fit_ref     1.042
_refine_ls_restrained_S_all     1.042
_refine_ls_number_reflns     6782
_refine_ls_number_parameters     345
_refine_ls_number_restraints     0
_refine_ls_hydrogen_treatment     constr
_refine_ls_weighting_scheme     calc
_refine_ls_weighting_details
              'w=1/[\s^2^(Fo^2^)+(0.0418P)^2^+0.8210P] where P=(Fo^2^+2Fc^2^)/3'
_atom_sites_solution_hydrogens     geom
_atom_sites_solution_primary     ?
_atom_sites_solution_secondary     ?
_refine_ls_shift/su_max     0.001
_refine_ls_shift/su_mean     0.000
_refine_diff_density_max     0.533
_refine_diff_density_min     -0.442
_refine_ls_extinction_method     none
_refine_ls_extinction_coef     .
loop_
    _atom_type_symbol
    _atom_type_description
    _atom_type_scat_dispersion_real
    _atom_type_scat_dispersion_imag
    _atom_type_scat_source
    'C' 'C' 0.0033 0.0016
                         'International Tables Vol C Tables 4.2.6.8 and 6.1.1.4'
    'H' 'H' 0.0000 0.0000
                         'International Tables Vol C Tables 4.2.6.8 and 6.1.1.4'
    'O' 'O' 0.0106 0.0060
                         'International Tables Vol C Tables 4.2.6.8 and 6.1.1.4'
    'F' 'F' 0.0171 0.0103
                         'International Tables Vol C Tables 4.2.6.8 and 6.1.1.4'
    'Si' 'Si' 0.0817 0.0704
                         'International Tables Vol C Tables 4.2.6.8 and 6.1.1.4'
    'S' 'S' 0.1246 0.1234
                         'International Tables Vol C Tables 4.2.6.8 and 6.1.1.4'
    'Ti' 'Ti' 0.2776 0.4457
                         'International Tables Vol C Tables 4.2.6.8 and 6.1.1.4'
_computing_data_collection
;
APEX2 (Bruker, 2014)
;
_computing_cell_refinement
;
SAINT (Bruker, 2013)
;
_computing_data_reduction
;
SAINT (Bruker, 2013)
;
_computing_structure_solution
;
SHELXS97 (Sheldrick, 2008)
;
_computing_structure_refinement
;
SHELXL2014 (Sheldrick, 2015)
;
_computing_molecular_graphics
;
XP in SHELXTL (Sheldrick, 2008)
;
_computing_publication_material
;
publCIF (Westrip, 2010) and PLATON (Spek, 2009)
;
loop_
    _atom_site_type_symbol
    _atom_site_label
    _atom_site_fract_x
    _atom_site_fract_y
    _atom_site_fract_z
    _atom_site_U_iso_or_equiv
    _atom_site_adp_type
    _atom_site_calc_flag
    _atom_site_occupancy
    _atom_site_disorder_assembly
    _atom_site_disorder_group
    C C1 0.58968(16) 0.74786(14) 0.53570(12) 0.0259(3) Uani d 1 . .
    C C2 1.23125(13) 0.84024(11) 0.28241(10) 0.0159(2) Uani d 1 . .
    C C3 1.20796(14) 0.71780(11) 0.34743(10) 0.0172(2) Uani d 1 . .
    C C4 1.17246(14) 0.70731(11) 0.45198(10) 0.0171(2) Uani d 1 . .
    C C5 1.16963(14) 0.82084(11) 0.45390(10) 0.0164(2) Uani d 1 . .
    C C6 1.20392(13) 0.90340(11) 0.35053(10) 0.0162(2) Uani d 1 . .
    C C7 1.24135(17) 0.61244(12) 0.31968(12) 0.0242(3) Uani d 1 . .
    H H7A 1.3388 0.5763 0.3454 0.036 Uiso calc 1 . .
    H H7B 1.2442 0.6373 0.2433 0.036 Uiso calc 1 . .
    H H7C 1.1629 0.5551 0.3523 0.036 Uiso calc 1 . .
    C C8 1.15648(16) 0.59327(12) 0.54552(11) 0.0231(3) Uani d 1 . .
    H H8A 1.2562 0.5580 0.5662 0.035 Uiso calc 1 . .
    H H8B 1.0995 0.5393 0.5276 0.035 Uiso calc 1 . .
    H H8C 1.1033 0.6080 0.6039 0.035 Uiso calc 1 . .
    C C9 1.15069(15) 0.84959(13) 0.54951(11) 0.0215(3) Uani d 1 . .
    H H9A 1.0986 0.7860 0.6066 0.032 Uiso calc 1 . .
    H H9B 1.0915 0.9234 0.5334 0.032 Uiso calc 1 . .
    H H9C 1.2495 0.8581 0.5711 0.032 Uiso calc 1 . .
    C C10 1.23222(16) 1.03016(12) 0.32731(11) 0.0211(3) Uani d 1 . .
    H H10A 1.1439 1.0660 0.3511 0.032 Uiso calc 1 . .
    H H10B 1.2518 1.0727 0.2516 0.032 Uiso calc 1 . .
    H H10C 1.3194 1.0344 0.3641 0.032 Uiso calc 1 . .
    C C11 1.00179(14) 0.90793(11) 0.15095(10) 0.0174(2) Uani d 1 . .
    C C12 0.91352(14) 0.80494(12) 0.18039(10) 0.0185(2) Uani d 1 . .
    C C13 0.77183(14) 0.82711(12) 0.22438(10) 0.0198(3) Uani d 1 . .
    C C14 0.77051(15) 0.94074(12) 0.22560(10) 0.0200(3) Uani d 1 . .
    C C15 0.91203(15) 0.99051(12) 0.18264(10) 0.0191(3) Uani d 1 . .
    C C16 0.94484(17) 0.69740(13) 0.15552(12) 0.0260(3) Uani d 1 . .
    H H16A 0.9254 0.6266 0.2190 0.039 Uiso calc 1 . .
    H H16B 1.0500 0.6954 0.1303 0.039 Uiso calc 1 . .
    H H16C 0.8794 0.7002 0.1011 0.039 Uiso calc 1 . .
    C C17 0.64426(16) 0.74435(14) 0.25364(12) 0.0274(3) Uani d 1 . .
    H H17A 0.5524 0.7836 0.2691 0.041 Uiso calc 1 . .
    H H17B 0.6680 0.6740 0.3158 0.041 Uiso calc 1 . .
    H H17C 0.6293 0.7216 0.1951 0.041 Uiso calc 1 . .
    C C18 0.64100(16) 1.00534(14) 0.25750(12) 0.0277(3) Uani d 1 . .
    H H18A 0.5506 0.9593 0.2721 0.042 Uiso calc 1 . .
    H H18B 0.6239 1.0822 0.2005 0.042 Uiso calc 1 . .
    H H18C 0.6640 1.0167 0.3207 0.042 Uiso calc 1 . .
    C C19 0.94394(17) 1.11605(13) 0.16261(12) 0.0269(3) Uani d 1 . .
    H H19A 0.8761 1.1695 0.1112 0.040 Uiso calc 1 . .
    H H19B 1.0481 1.1321 0.1353 0.040 Uiso calc 1 . .
    H H19C 0.9283 1.1281 0.2284 0.040 Uiso calc 1 . .
    C C20 1.30357(16) 0.81839(14) 0.06447(12) 0.0259(3) Uani d 1 . .
    H H20A 1.2869 0.8588 -0.0105 0.039 Uiso calc 1 . .
    H H20B 1.2602 0.7404 0.0914 0.039 Uiso calc 1 . .
    H H20C 1.4116 0.8097 0.0745 0.039 Uiso calc 1 . .
    C C21 1.29702(17) 1.05308(14) 0.06461(12) 0.0273(3) Uani d 1 . .
    H H21A 1.4057 1.0453 0.0719 0.041 Uiso calc 1 . .
    H H21B 1.2533 1.1091 0.0938 0.041 Uiso calc 1 . .
    H H21C 1.2767 1.0816 -0.0099 0.041 Uiso calc 1 . .
    C C22 0.2846(2) 0.51076(15) 0.92610(13) 0.0324(3) Uani d 1 . .
    C C23 0.3928(2) 0.42008(15) 0.95117(13) 0.0322(3) Uani d 1 . .
    H H23 0.4577 0.4115 0.8969 0.039 Uiso calc 1 . .
    C C24 0.4076(2) 0.34204(15) 1.05370(14) 0.0356(4) Uani d 1 . .
    H H24 0.4823 0.2804 1.0694 0.043 Uiso calc 1 . .
    C C25 0.3142(2) 0.35320(16) 1.13357(14) 0.0391(4) Uani d 1 . .
    H H25 0.3242 0.2994 1.2041 0.047 Uiso calc 1 . .
    C C26 0.2062(2) 0.44329(17) 1.10995(15) 0.0423(4) Uani d 1 . .
    H H26 0.1418 0.4516 1.1645 0.051 Uiso calc 1 . .
    C C27 0.1913(2) 0.52142(16) 1.00728(15) 0.0386(4) Uani d 1 . .
    H H27 0.1165 0.5830 0.9919 0.046 Uiso calc 1 . .
    C C28 0.2695(3) 0.5961(2) 0.81478(16) 0.0527(5) Uani d 1 . .
    H H28A 0.1631 0.6168 0.8023 0.079 Uiso calc 1 . .
    H H28B 0.3119 0.5599 0.7669 0.079 Uiso calc 1 . .
    H H28C 0.3234 0.6673 0.8024 0.079 Uiso calc 1 . .
    F F1 0.54313(12) 0.80934(13) 0.59177(11) 0.0573(4) Uani d 1 . .
    F F2 0.54471(13) 0.64004(11) 0.58649(13) 0.0646(4) Uani d 1 . .
    F F3 0.52543(11) 0.79295(12) 0.44650(8) 0.0506(3) Uani d 1 . .
    O O1 0.83465(10) 0.86990(8) 0.45646(7) 0.01930(19) Uani d 1 . .
    O O2 0.83824(11) 0.68098(8) 0.45356(8) 0.02005(19) Uani d 1 . .
    O O3 0.83893(12) 0.69747(10) 0.62510(8) 0.0284(2) Uani d 1 . .
    S S1 0.79568(3) 0.74753(3) 0.51933(2) 0.01848(8) Uani d 1 . .
    Si Si1 1.21202(4) 0.90663(3) 0.13687(3) 0.01739(8) Uani d 1 . .
    Ti Ti1 0.97754(2) 0.82592(2) 0.33331(2) 0.01345(6) Uani d 1 . .
loop_
    _atom_site_aniso_label
    _atom_site_aniso_U_11
    _atom_site_aniso_U_22
    _atom_site_aniso_U_33
    _atom_site_aniso_U_12
    _atom_site_aniso_U_13
    _atom_site_aniso_U_23
    C1 0.0178(6) 0.0309(7) 0.0279(7) -0.0036(5) 0.0037(5) -0.0109(6)
    C2 0.0109(5) 0.0186(6) 0.0191(6) -0.0004(4) -0.0004(4) -0.0086(5)
    C3 0.0128(5) 0.0181(6) 0.0213(6) 0.0010(4) -0.0021(4) -0.0083(5)
    C4 0.0129(5) 0.0188(6) 0.0190(6) 0.0012(4) -0.0041(4) -0.0064(5)
    C5 0.0115(5) 0.0204(6) 0.0182(6) 0.0014(4) -0.0043(4) -0.0082(5)
    C6 0.0116(5) 0.0184(6) 0.0196(6) -0.0004(4) -0.0016(4) -0.0084(5)
    C7 0.0260(7) 0.0205(6) 0.0284(7) 0.0028(5) -0.0015(5) -0.0127(6)
    C8 0.0238(7) 0.0208(6) 0.0214(6) 0.0008(5) -0.0051(5) -0.0042(5)
    C9 0.0197(6) 0.0276(7) 0.0198(6) 0.0002(5) -0.0034(5) -0.0119(5)
    C10 0.0212(6) 0.0194(6) 0.0248(7) -0.0034(5) 0.0001(5) -0.0106(5)
    C11 0.0166(6) 0.0210(6) 0.0140(6) -0.0002(5) -0.0020(4) -0.0058(5)
    C12 0.0160(6) 0.0239(6) 0.0169(6) -0.0013(5) -0.0026(5) -0.0089(5)
    C13 0.0143(6) 0.0269(7) 0.0179(6) -0.0007(5) -0.0041(5) -0.0079(5)
    C14 0.0152(6) 0.0266(7) 0.0171(6) 0.0044(5) -0.0050(5) -0.0074(5)
    C15 0.0175(6) 0.0205(6) 0.0174(6) 0.0023(5) -0.0037(5) -0.0054(5)
    C16 0.0229(7) 0.0299(7) 0.0315(8) -0.0034(6) -0.0009(6) -0.0184(6)
    C17 0.0171(6) 0.0390(8) 0.0287(7) -0.0074(6) -0.0023(5) -0.0150(6)
    C18 0.0196(7) 0.0350(8) 0.0268(7) 0.0094(6) -0.0032(5) -0.0114(6)
    C19 0.0275(7) 0.0204(7) 0.0305(8) 0.0026(5) -0.0049(6) -0.0076(6)
    C20 0.0199(6) 0.0377(8) 0.0239(7) -0.0002(6) 0.0022(5) -0.0168(6)
    C21 0.0260(7) 0.0296(7) 0.0220(7) -0.0081(6) 0.0020(5) -0.0052(6)
    C22 0.0400(9) 0.0310(8) 0.0288(8) -0.0074(7) -0.0056(7) -0.0128(6)
    C23 0.0372(9) 0.0336(8) 0.0328(8) -0.0071(7) 0.0022(7) -0.0204(7)
    C24 0.0422(9) 0.0259(8) 0.0416(9) -0.0009(7) -0.0066(7) -0.0158(7)
    C25 0.0545(11) 0.0308(8) 0.0285(8) -0.0090(8) -0.0004(7) -0.0070(7)
    C26 0.0463(10) 0.0446(10) 0.0372(9) -0.0063(8) 0.0111(8) -0.0191(8)
    C27 0.0362(9) 0.0371(9) 0.0440(10) 0.0015(7) -0.0010(7) -0.0181(8)
    C28 0.0716(15) 0.0499(12) 0.0325(10) -0.0025(10) -0.0116(9) -0.0103(9)
    F1 0.0236(5) 0.0954(10) 0.0815(9) 0.0014(6) 0.0060(5) -0.0675(8)
    F2 0.0267(5) 0.0386(6) 0.1027(11) -0.0119(5) 0.0114(6) -0.0012(7)
    F3 0.0183(5) 0.0914(9) 0.0342(6) -0.0009(5) -0.0043(4) -0.0157(6)
    O1 0.0173(4) 0.0203(5) 0.0210(5) -0.0008(3) 0.0004(3) -0.0090(4)
    O2 0.0180(4) 0.0193(4) 0.0231(5) -0.0024(3) 0.0008(4) -0.0086(4)
    O3 0.0253(5) 0.0373(6) 0.0180(5) -0.0005(4) -0.0004(4) -0.0062(4)
    S1 0.01491(15) 0.02177(16) 0.01749(15) -0.00141(11) 0.00086(11) -0.00655(12)
    Si1 0.01411(16) 0.02167(18) 0.01623(17) -0.00235(13) 0.00148(12)
                                                                    -0.00741(14)
    Ti1 0.01059(11) 0.01561(11) 0.01411(11) -0.00023(8) -0.00111(8) -0.00574(8)
_geom_special_details
;
 All esds (except the esd in the dihedral angle between two l.s. planes)
 are estimated using the full covariance matrix.  The cell esds are taken
 into account individually in the estimation of esds in distances, angles
 and torsion angles; correlations between esds in cell parameters are only
 used when they are defined by crystal symmetry.  An approximate (isotropic)
 treatment of cell esds is used for estimating esds involving l.s. planes.
;
loop_
    _geom_bond_atom_site_label_1
    _geom_bond_atom_site_label_2
    _geom_bond_site_symmetry_2
    _geom_bond_distance
    _geom_bond_publ_flag
    C1 F3 . 1.3046(18) ?
    C1 F2 . 1.3114(18) ?
    C1 F1 . 1.3166(19) ?
    C1 S1 . 1.8384(15) ?
    C2 C3 . 1.4438(17) ?
    C2 C6 . 1.4444(17) ?
    C2 Si1 . 1.8755(13) ?
    C2 Ti1 . 2.3194(12) ?
    C3 C4 . 1.4176(18) ?
    C3 C7 . 1.5047(18) ?
    C3 Ti1 . 2.3623(12) ?
    C4 C5 . 1.4135(18) ?
    C4 C8 . 1.4999(18) ?
    C4 Ti1 . 2.4755(12) ?
    C5 C6 . 1.4187(18) ?
    C5 C9 . 1.4990(18) ?
    C5 Ti1 . 2.4727(12) ?
    C6 C10 . 1.5051(18) ?
    C6 Ti1 . 2.3615(12) ?
    C7 H7A . 0.9800 ?
    C7 H7B . 0.9800 ?
    C7 H7C . 0.9800 ?
    C8 H8A . 0.9800 ?
    C8 H8B . 0.9800 ?
    C8 H8C . 0.9800 ?
    C9 H9A . 0.9800 ?
    C9 H9B . 0.9800 ?
    C9 H9C . 0.9800 ?
    C10 H10A . 0.9800 ?
    C10 H10B . 0.9800 ?
    C10 H10C . 0.9800 ?
    C11 C15 . 1.4408(18) ?
    C11 C12 . 1.4420(18) ?
    C11 Si1 . 1.8747(13) ?
    C11 Ti1 . 2.3250(13) ?
    C12 C13 . 1.4215(18) ?
    C12 C16 . 1.5055(19) ?
    C12 Ti1 . 2.3554(13) ?
    C13 C14 . 1.412(2) ?
    C13 C17 . 1.5039(19) ?
    C13 Ti1 . 2.4674(13) ?
    C14 C15 . 1.4239(19) ?
    C14 C18 . 1.5024(19) ?
    C14 Ti1 . 2.4716(13) ?
    C15 C19 . 1.5077(19) ?
    C15 Ti1 . 2.3557(13) ?
    C16 H16A . 0.9800 ?
    C16 H16B . 0.9800 ?
    C16 H16C . 0.9800 ?
    C17 H17A . 0.9800 ?
    C17 H17B . 0.9800 ?
    C17 H17C . 0.9800 ?
    C18 H18A . 0.9800 ?
    C18 H18B . 0.9800 ?
    C18 H18C . 0.9800 ?
    C19 H19A . 0.9800 ?
    C19 H19B . 0.9800 ?
    C19 H19C . 0.9800 ?
    C20 Si1 . 1.8692(15) ?
    C20 H20A . 0.9800 ?
    C20 H20B . 0.9800 ?
    C20 H20C . 0.9800 ?
    C21 Si1 . 1.8677(15) ?
    C21 H21A . 0.9800 ?
    C21 H21B . 0.9800 ?
    C21 H21C . 0.9800 ?
    C22 C23 . 1.386(2) ?
    C22 C27 . 1.393(3) ?
    C22 C28 . 1.500(2) ?
    C23 C24 . 1.381(2) ?
    C23 H23 . 0.9500 ?
    C24 C25 . 1.381(3) ?
    C24 H24 . 0.9500 ?
    C25 C26 . 1.381(3) ?
    C25 H25 . 0.9500 ?
    C26 C27 . 1.383(3) ?
    C26 H26 . 0.9500 ?
    C27 H27 . 0.9500 ?
    C28 H28A . 0.9800 ?
    C28 H28B . 0.9800 ?
    C28 H28C . 0.9800 ?
    O1 S1 . 1.4670(10) ?
    O1 Ti1 . 2.2704(10) ?
    O2 S1 . 1.4679(10) ?
    O2 Ti1 . 2.2697(9) ?
    O3 S1 . 1.4255(11) ?
    S1 Ti1 . 2.7973(4) ?
loop_
    _geom_angle_atom_site_label_1
    _geom_angle_atom_site_label_2
    _geom_angle_atom_site_label_3
    _geom_angle_site_symmetry_1
    _geom_angle_site_symmetry_3
    _geom_angle
    _geom_angle_publ_flag
    F3 C1 F2 . . 108.35(14) ?
    F3 C1 F1 . . 108.26(14) ?
    F2 C1 F1 . . 107.77(14) ?
    F3 C1 S1 . . 112.84(10) ?
    F2 C1 S1 . . 109.98(11) ?
    F1 C1 S1 . . 109.49(10) ?
    C3 C2 C6 . . 106.27(11) ?
    C3 C2 Si1 . . 123.84(9) ?
    C6 C2 Si1 . . 124.63(9) ?
    C3 C2 Ti1 . . 73.67(7) ?
    C6 C2 Ti1 . . 73.62(7) ?
    Si1 C2 Ti1 . . 97.66(5) ?
    C4 C3 C2 . . 108.42(11) ?
    C4 C3 C7 . . 122.41(12) ?
    C2 C3 C7 . . 128.27(12) ?
    C4 C3 Ti1 . . 77.39(7) ?
    C2 C3 Ti1 . . 70.42(7) ?
    C7 C3 Ti1 . . 126.85(9) ?
    C5 C4 C3 . . 108.47(11) ?
    C5 C4 C8 . . 126.18(12) ?
    C3 C4 C8 . . 125.07(12) ?
    C5 C4 Ti1 . . 73.29(7) ?
    C3 C4 Ti1 . . 68.63(7) ?
    C8 C4 Ti1 . . 128.48(9) ?
    C4 C5 C6 . . 108.41(11) ?
    C4 C5 C9 . . 126.45(12) ?
    C6 C5 C9 . . 124.83(12) ?
    C4 C5 Ti1 . . 73.51(7) ?
    C6 C5 Ti1 . . 68.69(7) ?
    C9 C5 Ti1 . . 128.51(9) ?
    C5 C6 C2 . . 108.40(11) ?
    C5 C6 C10 . . 122.12(12) ?
    C2 C6 C10 . . 128.60(12) ?
    C5 C6 Ti1 . . 77.28(7) ?
    C2 C6 Ti1 . . 70.44(7) ?
    C10 C6 Ti1 . . 126.89(9) ?
    C3 C7 H7A . . 109.5 ?
    C3 C7 H7B . . 109.5 ?
    H7A C7 H7B . . 109.5 ?
    C3 C7 H7C . . 109.5 ?
    H7A C7 H7C . . 109.5 ?
    H7B C7 H7C . . 109.5 ?
    C4 C8 H8A . . 109.5 ?
    C4 C8 H8B . . 109.5 ?
    H8A C8 H8B . . 109.5 ?
    C4 C8 H8C . . 109.5 ?
    H8A C8 H8C . . 109.5 ?
    H8B C8 H8C . . 109.5 ?
    C5 C9 H9A . . 109.5 ?
    C5 C9 H9B . . 109.5 ?
    H9A C9 H9B . . 109.5 ?
    C5 C9 H9C . . 109.5 ?
    H9A C9 H9C . . 109.5 ?
    H9B C9 H9C . . 109.5 ?
    C6 C10 H10A . . 109.5 ?
    C6 C10 H10B . . 109.5 ?
    H10A C10 H10B . . 109.5 ?
    C6 C10 H10C . . 109.5 ?
    H10A C10 H10C . . 109.5 ?
    H10B C10 H10C . . 109.5 ?
    C15 C11 C12 . . 106.30(11) ?
    C15 C11 Si1 . . 123.57(10) ?
    C12 C11 Si1 . . 124.38(10) ?
    C15 C11 Ti1 . . 73.24(7) ?
    C12 C11 Ti1 . . 73.21(7) ?
    Si1 C11 Ti1 . . 97.49(5) ?
    C13 C12 C11 . . 108.44(12) ?
    C13 C12 C16 . . 121.83(12) ?
    C11 C12 C16 . . 128.97(12) ?
    C13 C12 Ti1 . . 77.23(8) ?
    C11 C12 Ti1 . . 70.91(7) ?
    C16 C12 Ti1 . . 125.89(9) ?
    C14 C13 C12 . . 108.46(12) ?
    C14 C13 C17 . . 127.86(13) ?
    C12 C13 C17 . . 123.44(13) ?
    C14 C13 Ti1 . . 73.56(7) ?
    C12 C13 Ti1 . . 68.59(7) ?
    C17 C13 Ti1 . . 127.84(9) ?
    C13 C14 C15 . . 108.22(12) ?
    C13 C14 C18 . . 127.43(13) ?
    C15 C14 C18 . . 124.17(13) ?
    C13 C14 Ti1 . . 73.23(7) ?
    C15 C14 Ti1 . . 68.44(7) ?
    C18 C14 Ti1 . . 127.63(9) ?
    C14 C15 C11 . . 108.51(12) ?
    C14 C15 C19 . . 122.23(12) ?
    C11 C15 C19 . . 128.71(12) ?
    C14 C15 Ti1 . . 77.36(8) ?
    C11 C15 Ti1 . . 70.92(7) ?
    C19 C15 Ti1 . . 124.61(9) ?
    C12 C16 H16A . . 109.5 ?
    C12 C16 H16B . . 109.5 ?
    H16A C16 H16B . . 109.5 ?
    C12 C16 H16C . . 109.5 ?
    H16A C16 H16C . . 109.5 ?
    H16B C16 H16C . . 109.5 ?
    C13 C17 H17A . . 109.5 ?
    C13 C17 H17B . . 109.5 ?
    H17A C17 H17B . . 109.5 ?
    C13 C17 H17C . . 109.5 ?
    H17A C17 H17C . . 109.5 ?
    H17B C17 H17C . . 109.5 ?
    C14 C18 H18A . . 109.5 ?
    C14 C18 H18B . . 109.5 ?
    H18A C18 H18B . . 109.5 ?
    C14 C18 H18C . . 109.5 ?
    H18A C18 H18C . . 109.5 ?
    H18B C18 H18C . . 109.5 ?
    C15 C19 H19A . . 109.5 ?
    C15 C19 H19B . . 109.5 ?
    H19A C19 H19B . . 109.5 ?
    C15 C19 H19C . . 109.5 ?
    H19A C19 H19C . . 109.5 ?
    H19B C19 H19C . . 109.5 ?
    Si1 C20 H20A . . 109.5 ?
    Si1 C20 H20B . . 109.5 ?
    H20A C20 H20B . . 109.5 ?
    Si1 C20 H20C . . 109.5 ?
    H20A C20 H20C . . 109.5 ?
    H20B C20 H20C . . 109.5 ?
    Si1 C21 H21A . . 109.5 ?
    Si1 C21 H21B . . 109.5 ?
    H21A C21 H21B . . 109.5 ?
    Si1 C21 H21C . . 109.5 ?
    H21A C21 H21C . . 109.5 ?
    H21B C21 H21C . . 109.5 ?
    C23 C22 C27 . . 118.20(16) ?
    C23 C22 C28 . . 121.03(17) ?
    C27 C22 C28 . . 120.76(18) ?
    C24 C23 C22 . . 121.07(16) ?
    C24 C23 H23 . . 119.5 ?
    C22 C23 H23 . . 119.5 ?
    C25 C24 C23 . . 120.28(17) ?
    C25 C24 H24 . . 119.9 ?
    C23 C24 H24 . . 119.9 ?
    C24 C25 C26 . . 119.37(17) ?
    C24 C25 H25 . . 120.3 ?
    C26 C25 H25 . . 120.3 ?
    C25 C26 C27 . . 120.37(17) ?
    C25 C26 H26 . . 119.8 ?
    C27 C26 H26 . . 119.8 ?
    C26 C27 C22 . . 120.70(17) ?
    C26 C27 H27 . . 119.7 ?
    C22 C27 H27 . . 119.7 ?
    C22 C28 H28A . . 109.5 ?
    C22 C28 H28B . . 109.5 ?
    H28A C28 H28B . . 109.5 ?
    C22 C28 H28C . . 109.5 ?
    H28A C28 H28C . . 109.5 ?
    H28B C28 H28C . . 109.5 ?
    S1 O1 Ti1 . . 94.46(5) ?
    S1 O2 Ti1 . . 94.46(5) ?
    O3 S1 O1 . . 117.29(6) ?
    O3 S1 O2 . . 117.22(6) ?
    O1 S1 O2 . . 106.45(6) ?
    O3 S1 C1 . . 102.50(7) ?
    O1 S1 C1 . . 106.02(6) ?
    O2 S1 C1 . . 106.19(6) ?
    O3 S1 Ti1 . . 128.92(5) ?
    O1 S1 Ti1 . . 54.02(4) ?
    O2 S1 Ti1 . . 53.99(4) ?
    C1 S1 Ti1 . . 128.58(5) ?
    C21 Si1 C20 . . 101.81(7) ?
    C21 Si1 C11 . . 115.70(7) ?
    C20 Si1 C11 . . 116.30(6) ?
    C21 Si1 C2 . . 115.90(6) ?
    C20 Si1 C2 . . 114.92(6) ?
    C11 Si1 C2 . . 93.08(6) ?
    O2 Ti1 O1 . . 62.37(3) ?
    O2 Ti1 C2 . . 133.35(4) ?
    O1 Ti1 C2 . . 133.20(4) ?
    O2 Ti1 C11 . . 134.36(4) ?
    O1 Ti1 C11 . . 134.60(4) ?
    C2 Ti1 C11 . . 71.76(5) ?
    O2 Ti1 C12 . . 98.83(4) ?
    O1 Ti1 C12 . . 131.35(4) ?
    C2 Ti1 C12 . . 93.25(5) ?
    C11 Ti1 C12 . . 35.88(4) ?
    O2 Ti1 C15 . . 131.78(4) ?
    O1 Ti1 C15 . . 99.17(4) ?
    C2 Ti1 C15 . . 92.69(5) ?
    C11 Ti1 C15 . . 35.85(5) ?
    C12 Ti1 C15 . . 58.64(5) ?
    O2 Ti1 C6 . . 129.96(4) ?
    O1 Ti1 C6 . . 97.72(4) ?
    C2 Ti1 C6 . . 35.93(4) ?
    C11 Ti1 C6 . . 93.23(5) ?
    C12 Ti1 C6 . . 124.59(5) ?
    C15 Ti1 C6 . . 94.66(5) ?
    O2 Ti1 C3 . . 97.92(4) ?
    O1 Ti1 C3 . . 130.01(4) ?
    C2 Ti1 C3 . . 35.91(4) ?
    C11 Ti1 C3 . . 92.98(5) ?
    C12 Ti1 C3 . . 95.03(5) ?
    C15 Ti1 C3 . . 124.00(5) ?
    C6 Ti1 C3 . . 58.57(4) ?
    O2 Ti1 C13 . . 80.42(4) ?
    O1 Ti1 C13 . . 97.20(4) ?
    C2 Ti1 C13 . . 126.42(5) ?
    C11 Ti1 C13 . . 57.90(4) ?
    C12 Ti1 C13 . . 34.18(4) ?
    C15 Ti1 C13 . . 56.83(5) ?
    C6 Ti1 C13 . . 149.62(5) ?
    C3 Ti1 C13 . . 125.98(5) ?
    O2 Ti1 C14 . . 97.62(4) ?
    O1 Ti1 C14 . . 80.36(4) ?
    C2 Ti1 C14 . . 126.03(5) ?
    C11 Ti1 C14 . . 57.89(4) ?
    C12 Ti1 C14 . . 56.82(5) ?
    C15 Ti1 C14 . . 34.20(4) ?
    C6 Ti1 C14 . . 125.37(5) ?
    C3 Ti1 C14 . . 149.63(5) ?
    C13 Ti1 C14 . . 33.21(5) ?
    O2 Ti1 C5 . . 95.97(4) ?
    O1 Ti1 C5 . . 78.93(4) ?
    C2 Ti1 C5 . . 57.86(4) ?
    C11 Ti1 C5 . . 126.29(4) ?
    C12 Ti1 C5 . . 149.71(4) ?
    C15 Ti1 C5 . . 125.44(5) ?
    C6 Ti1 C5 . . 34.03(4) ?
    C3 Ti1 C5 . . 56.68(4) ?
    C13 Ti1 C5 . . 175.67(4) ?
    C14 Ti1 C5 . . 146.28(5) ?
    O2 Ti1 C4 . . 79.07(4) ?
    O1 Ti1 C4 . . 96.08(4) ?
    C2 Ti1 C4 . . 57.80(4) ?
    C11 Ti1 C4 . . 126.05(4) ?
    C12 Ti1 C4 . . 125.64(5) ?
    C15 Ti1 C4 . . 149.15(5) ?
    C6 Ti1 C4 . . 56.65(4) ?
    C3 Ti1 C4 . . 33.98(4) ?
    C13 Ti1 C4 . . 146.77(5) ?
    C14 Ti1 C4 . . 176.02(4) ?
    C5 Ti1 C4 . . 33.20(4) ?
loop_
    _geom_torsion_atom_site_label_1
    _geom_torsion_atom_site_label_2
    _geom_torsion_atom_site_label_3
    _geom_torsion_atom_site_label_4
    _geom_torsion_site_symmetry_1
    _geom_torsion_site_symmetry_2
    _geom_torsion_site_symmetry_3
    _geom_torsion_site_symmetry_4
    _geom_torsion
    _geom_torsion_publ_flag
    C6 C2 C3 C4 . . . . -1.79(14) ?
    Si1 C2 C3 C4 . . . . -157.06(9) ?
    Ti1 C2 C3 C4 . . . . -68.73(9) ?
    C6 C2 C3 C7 . . . . -171.04(12) ?
    Si1 C2 C3 C7 . . . . 33.69(18) ?
    Ti1 C2 C3 C7 . . . . 122.01(13) ?
    C6 C2 C3 Ti1 . . . . 66.95(8) ?
    Si1 C2 C3 Ti1 . . . . -88.33(9) ?
    C2 C3 C4 C5 . . . . 1.26(14) ?
    C7 C3 C4 C5 . . . . 171.28(12) ?
    Ti1 C3 C4 C5 . . . . -62.86(9) ?
    C2 C3 C4 C8 . . . . -173.07(12) ?
    C7 C3 C4 C8 . . . . -3.1(2) ?
    Ti1 C3 C4 C8 . . . . 122.80(12) ?
    C2 C3 C4 Ti1 . . . . 64.12(8) ?
    C7 C3 C4 Ti1 . . . . -125.86(12) ?
    C3 C4 C5 C6 . . . . -0.22(14) ?
    C8 C4 C5 C6 . . . . 174.04(12) ?
    Ti1 C4 C5 C6 . . . . -60.13(8) ?
    C3 C4 C5 C9 . . . . -174.03(12) ?
    C8 C4 C5 C9 . . . . 0.2(2) ?
    Ti1 C4 C5 C9 . . . . 126.06(13) ?
    C3 C4 C5 Ti1 . . . . 59.91(9) ?
    C8 C4 C5 Ti1 . . . . -125.83(13) ?
    C4 C5 C6 C2 . . . . -0.91(14) ?
    C9 C5 C6 C2 . . . . 173.02(11) ?
    Ti1 C5 C6 C2 . . . . -64.11(8) ?
    C4 C5 C6 C10 . . . . -171.01(11) ?
    C9 C5 C6 C10 . . . . 2.93(19) ?
    Ti1 C5 C6 C10 . . . . 125.80(12) ?
    C4 C5 C6 Ti1 . . . . 63.19(9) ?
    C9 C5 C6 Ti1 . . . . -122.87(12) ?
    C3 C2 C6 C5 . . . . 1.66(13) ?
    Si1 C2 C6 C5 . . . . 156.68(9) ?
    Ti1 C2 C6 C5 . . . . 68.63(9) ?
    C3 C2 C6 C10 . . . . 170.91(12) ?
    Si1 C2 C6 C10 . . . . -34.07(18) ?
    Ti1 C2 C6 C10 . . . . -122.11(13) ?
    C3 C2 C6 Ti1 . . . . -66.98(8) ?
    Si1 C2 C6 Ti1 . . . . 88.05(9) ?
    C15 C11 C12 C13 . . . . 2.49(14) ?
    Si1 C11 C12 C13 . . . . 156.40(10) ?
    Ti1 C11 C12 C13 . . . . 68.77(9) ?
    C15 C11 C12 C16 . . . . 172.51(13) ?
    Si1 C11 C12 C16 . . . . -33.57(19) ?
    Ti1 C11 C12 C16 . . . . -121.20(14) ?
    C15 C11 C12 Ti1 . . . . -66.29(9) ?
    Si1 C11 C12 Ti1 . . . . 87.63(9) ?
    C11 C12 C13 C14 . . . . -1.42(15) ?
    C16 C12 C13 C14 . . . . -172.31(12) ?
    Ti1 C12 C13 C14 . . . . 63.17(9) ?
    C11 C12 C13 C17 . . . . 173.35(12) ?
    C16 C12 C13 C17 . . . . 2.5(2) ?
    Ti1 C12 C13 C17 . . . . -122.06(13) ?
    C11 C12 C13 Ti1 . . . . -64.59(9) ?
    C16 C12 C13 Ti1 . . . . 124.53(13) ?
    C12 C13 C14 C15 . . . . -0.23(15) ?
    C17 C13 C14 C15 . . . . -174.71(13) ?
    Ti1 C13 C14 C15 . . . . 59.78(9) ?
    C12 C13 C14 C18 . . . . 175.07(13) ?
    C17 C13 C14 C18 . . . . 0.6(2) ?
    Ti1 C13 C14 C18 . . . . -124.92(14) ?
    C12 C13 C14 Ti1 . . . . -60.01(9) ?
    C17 C13 C14 Ti1 . . . . 125.51(14) ?
    C13 C14 C15 C11 . . . . 1.81(15) ?
    C18 C14 C15 C11 . . . . -173.69(12) ?
    Ti1 C14 C15 C11 . . . . 64.63(9) ?
    C13 C14 C15 C19 . . . . 174.03(12) ?
    C18 C14 C15 C19 . . . . -1.5(2) ?
    Ti1 C14 C15 C19 . . . . -123.15(13) ?
    C13 C14 C15 Ti1 . . . . -62.83(9) ?
    C18 C14 C15 Ti1 . . . . 121.68(13) ?
    C12 C11 C15 C14 . . . . -2.63(14) ?
    Si1 C11 C15 C14 . . . . -156.81(9) ?
    Ti1 C11 C15 C14 . . . . -68.90(9) ?
    C12 C11 C15 C19 . . . . -174.19(13) ?
    Si1 C11 C15 C19 . . . . 31.63(19) ?
    Ti1 C11 C15 C19 . . . . 119.54(14) ?
    C12 C11 C15 Ti1 . . . . 66.27(9) ?
    Si1 C11 C15 Ti1 . . . . -87.91(9) ?
    C27 C22 C23 C24 . . . . 0.2(2) ?
    C28 C22 C23 C24 . . . . 179.50(17) ?
    C22 C23 C24 C25 . . . . 0.0(3) ?
    C23 C24 C25 C26 . . . . -0.1(3) ?
    C24 C25 C26 C27 . . . . 0.2(3) ?
    C25 C26 C27 C22 . . . . 0.0(3) ?
    C23 C22 C27 C26 . . . . -0.2(3) ?
    C28 C22 C27 C26 . . . . -179.46(19) ?
    Ti1 O1 S1 O3 . . . . 119.93(6) ?
    Ti1 O1 S1 O2 . . . . -13.61(6) ?
    Ti1 O1 S1 C1 . . . . -126.39(6) ?
    Ti1 O2 S1 O3 . . . . -119.97(6) ?
    Ti1 O2 S1 O1 . . . . 13.62(6) ?
    Ti1 O2 S1 C1 . . . . 126.28(6) ?
    F3 C1 S1 O3 . . . . 178.93(12) ?
    F2 C1 S1 O3 . . . . -59.96(14) ?
    F1 C1 S1 O3 . . . . 58.29(13) ?
    F3 C1 S1 O1 . . . . 55.41(13) ?
    F2 C1 S1 O1 . . . . 176.52(12) ?
    F1 C1 S1 O1 . . . . -65.24(13) ?
    F3 C1 S1 O2 . . . . -57.55(13) ?
    F2 C1 S1 O2 . . . . 63.56(13) ?
    F1 C1 S1 O2 . . . . -178.20(11) ?
    F3 C1 S1 Ti1 . . . . -1.03(15) ?
    F2 C1 S1 Ti1 . . . . 120.08(11) ?
    F1 C1 S1 Ti1 . . . . -121.67(11) ?
    C15 C11 Si1 C21 . . . . -46.12(13) ?
    C12 C11 Si1 C21 . . . . 164.31(11) ?
    Ti1 C11 Si1 C21 . . . . -120.94(7) ?
    C15 C11 Si1 C20 . . . . -165.54(11) ?
    C12 C11 Si1 C20 . . . . 44.89(13) ?
    Ti1 C11 Si1 C20 . . . . 119.64(7) ?
    C15 C11 Si1 C2 . . . . 74.64(11) ?
    C12 C11 Si1 C2 . . . . -74.93(11) ?
    Ti1 C11 Si1 C2 . . . . -0.18(6) ?
    C3 C2 Si1 C21 . . . . -163.79(10) ?
    C6 C2 Si1 C21 . . . . 45.42(13) ?
    Ti1 C2 Si1 C21 . . . . 120.78(7) ?
    C3 C2 Si1 C20 . . . . -45.33(12) ?
    C6 C2 Si1 C20 . . . . 163.88(10) ?
    Ti1 C2 Si1 C20 . . . . -120.76(6) ?
    C3 C2 Si1 C11 . . . . 75.62(11) ?
    C6 C2 Si1 C11 . . . . -75.17(11) ?
    Ti1 C2 Si1 C11 . . . . 0.18(6) ?
_shelx_hkl_file
;
  -1   0   0  152.93    2.72
  -1   0   0  144.52    2.61
  -1   0   0  146.42    2.61
  -1   0   0  150.43    2.60
   1   0   0  152.66    2.72
   1   0   0  145.05    2.61
  -2   0   0  236.01    4.20
  -2   0   0  237.46    4.37
  -2   0   0  242.68    4.19
  -2   0   0  237.65    4.20
   2   0   0  237.33    4.20
   2   0   0  243.45    4.23
  -3   0   0  157.94    2.79
  -3   0   0  153.56    2.78
  -3   0   0  157.22    2.78
  -3   0   0  155.38    3.05
  -3   0   0  154.24    2.90
   3   0   0  158.39    2.81
   3   0   0  154.49    2.78
  -4   0   0   84.31    1.60
  -4   0   0   85.08    1.67
  -4   0   0   86.71    1.61
  -4   0   0   86.27    1.63
  -4   0   0   87.62    1.57
  -4   0   0   87.31    1.73
   4   0   0   86.13    1.62
   4   0   0   86.23    1.60
   4   0   0   86.41    1.73
   4   0   0   85.81    1.61
  -5   0   0  161.44    3.21
  -5   0   0  165.62    3.04
  -5   0   0  160.00    2.97
  -5   0   0  161.78    2.95
  -5   0   0  162.03    2.92
  -5   0   0  165.25    3.02
  -5   0   0  152.54    3.09
   5   0   0  164.73    3.19
   5   0   0  166.81    2.99
   5   0   0  164.54    2.97
   5   0   0  165.28    2.96
  -6   0   0   22.89    0.56
  -6   0   0   22.31    0.58
  -6   0   0   22.86    0.58
  -6   0   0   21.86    0.56
  -6   0   0   22.79    0.56
  -6   0   0   22.78    0.55
  -6   0   0   22.96    0.58
  -6   0   0   22.59    0.54
  -6   0   0   22.67    0.49
   6   0   0   23.97    0.56
   6   0   0   22.92    0.56
   6   0   0   23.33    0.61
   6   0   0   23.59    0.56
  -7   0   0    6.95    0.28
  -7   0   0    7.14    0.30
  -7   0   0    7.27    0.30
  -7   0   0    7.30    0.29
  -7   0   0    6.89    0.30
  -7   0   0    7.02    0.29
   7   0   0    7.36    0.29
   7   0   0    7.44    0.32
   7   0   0    7.32    0.29
   7   0   0    7.00    0.29
   7   0   0    7.67    0.33
  -8   0   0    9.81    0.38
  -8   0   0   10.48    0.38
  -8   0   0    9.24    0.37
  -8   0   0   10.06    0.41
   8   0   0    9.47    0.38
   8   0   0   10.08    0.40
   8   0   0    9.72    0.40
  -9   0   0    5.66    0.32
  -9   0   0    6.59    0.34
  -9   0   0    5.76    0.31
   9   0   0    5.87    0.33
   9   0   0    5.57    0.34
 -10   0   0    2.78    0.28
 -10   0   0    2.69    0.25
 -10   0   0    2.54    0.26
  10   0   0    2.98    0.28
  10   0   0    2.77    0.27
  10   0   0    2.88    0.26
 -11   0   0   -0.19    0.12
 -11   0   0    0.09    0.12
 -11   0   0    0.17    0.15
  11   0   0   -0.01    0.14
  11   0   0    0.11    0.15
 -12   0   0    2.08    0.28
 -12   0   0    2.05    0.28
 -12   0   0    1.74    0.25
  12   0   0    2.03    0.25
  12   0   0    2.07    0.29
  12   0   0    1.77    0.26
  12  -1   0    0.94    0.21
  12  -1   0    0.24    0.20
  12  -1   0    0.95    0.22
 -12   1   0    1.00    0.22
 -12   1   0    1.24    0.23
 -12   1   0    1.08    0.21
  11  -1   0    2.79    0.30
  11  -1   0    3.03    0.28
  11  -1   0    3.29    0.31
 -11   1   0    3.09    0.30
 -11   1   0    2.64    0.27
 -11   1   0    3.13    0.30
  10  -1   0    3.88    0.32
  10  -1   0    4.02    0.31
  10  -1   0    4.10    0.30
 -10   1   0    4.07    0.29
 -10   1   0    3.95    0.30
 -10   1   0    3.87    0.30
   9  -1   0   28.02    0.78
   9  -1   0   28.08    0.82
  -9   1   0   28.31    0.78
  -9   1   0   28.08    0.79
  -9   1   0   30.06    0.78
   8  -1   0    1.96    0.22
   8  -1   0    2.11    0.21
   8  -1   0    2.34    0.20
  -8   1   0    2.16    0.21
  -8   1   0    2.39    0.21
  -8   1   0    1.98    0.19
  -8   1   0    2.15    0.20
   7  -1   0    4.82    0.28
   7  -1   0    4.90    0.24
   7  -1   0    5.65    0.26
   7  -1   0    5.35    0.25
   7  -1   0    5.04    0.30
   7  -1   0    5.40    0.24
  -7   1   0    5.23    0.26
  -7   1   0    5.40    0.25
  -7   1   0    5.56    0.26
  -7   1   0    5.09    0.26
  -7   1   0    5.06    0.25
   6  -1   0    2.26    0.15
   6  -1   0    1.98    0.18
   6  -1   0    1.77    0.15
   6  -1   0    1.95    0.15
   6  -1   0    2.28    0.16
  -6   1   0    1.84    0.12
  -6   1   0    2.05    0.16
  -6   1   0    1.85    0.14
  -6   1   0    1.70    0.16
  -6   1   0    1.77    0.16
  -6   1   0    1.72    0.15
  -6   1   0    1.78    0.15
   5  -1   0   55.56    1.10
   5  -1   0   54.97    1.11
   5  -1   0   54.75    1.09
   5  -1   0   55.75    1.10
  -5   1   0   54.00    1.14
  -5   1   0   53.89    1.12
  -5   1   0   54.53    1.09
  -5   1   0   54.08    1.11
   4  -1   0    4.36    0.17
   4  -1   0    4.30    0.17
   4  -1   0    4.30    0.17
  -4   1   0    4.54    0.19
  -4   1   0    4.45    0.18
   3  -1   0  231.53    4.09
   3  -1   0  232.39    4.12
  -3   1   0  229.93    4.10
  -3   1   0  232.80    4.10
  -3   1   0  229.44    4.27
   2  -1   0    8.75    0.21
   2  -1   0    8.53    0.21
   2  -1   0    8.38    0.21
  -2   1   0    8.55    0.21
  -2   1   0    8.61    0.21
  -2   1   0    8.79    0.22
   1  -1   0  212.63    3.71
   1  -1   0  218.35    3.84
   1  -1   0  205.92    3.72
   1  -1   0  209.09    3.73
  -1   1   0  209.90    3.74
  -1   1   0  210.56    3.87
  -1   1   0  207.84    3.71
   0  -1   0  114.74    1.94
   0  -1   0  112.32    2.01
   0  -1   0  114.73    2.03
   0   1   0  115.78    2.01
  -1  -1   0    4.53    0.11
  -1  -1   0    4.42    0.11
  -1  -1   0    4.53    0.11
   1   1   0    4.62    0.11
  -2  -1   0   40.79    0.75
  -2  -1   0   40.67    0.76
  -2  -1   0   39.15    0.75
  -2  -1   0   40.32    0.75
   2   1   0   39.15    0.73
   2   1   0   40.15    0.75
   2   1   0   39.03    0.81
  -3  -1   0   91.91    1.80
  -3  -1   0   94.27    1.73
  -3  -1   0   95.66    1.73
  -3  -1   0   97.05    1.73
  -3  -1   0   97.48    1.75
  -3  -1   0   96.52    1.71
   3   1   0   94.19    1.73
   3   1   0   93.30    1.88
   3   1   0   94.03    1.85
   3   1   0   96.00    1.74
  -4  -1   0   79.38    1.56
  -4  -1   0   81.33    1.52
  -4  -1   0   81.31    1.46
  -4  -1   0   79.61    1.49
  -4  -1   0   78.34    1.49
   4   1   0   78.60    1.51
   4   1   0   79.98    1.60
   4   1   0   80.62    1.49
  -5  -1   0    2.49    0.15
  -5  -1   0    2.49    0.15
  -5  -1   0    2.49    0.16
  -5  -1   0    2.36    0.12
   5   1   0    2.41    0.16
   5   1   0    2.23    0.14
   5   1   0    2.43    0.14
   5   1   0    2.55    0.15
  -6  -1   0    0.21    0.08
  -6  -1   0    0.27    0.06
  -6  -1   0    0.30    0.10
  -6  -1   0    0.44    0.09
  -6  -1   0    0.07    0.09
  -6  -1   0    0.31    0.09
  -6  -1   0    0.24    0.09
  -6  -1   0    0.23    0.08
   6   1   0    0.28    0.08
   6   1   0    0.18    0.10
   6   1   0    0.42    0.09
   6   1   0    0.38    0.08
  -7  -1   0   67.47    1.38
  -7  -1   0   68.76    1.44
  -7  -1   0   66.88    1.43
  -7  -1   0   68.48    1.46
  -7  -1   0   67.25    1.38
  -7  -1   0   67.12    1.40
  -7  -1   0   68.12    1.43
   7   1   0   69.13    1.48
   7   1   0   67.73    1.39
   7   1   0   70.35    1.42
   7   1   0   65.95    1.39
  -8  -1   0    0.18    0.09
  -8  -1   0    0.08    0.09
  -8  -1   0    0.42    0.12
  -8  -1   0   -0.05    0.08
   8   1   0   -0.01    0.09
   8   1   0   -0.08    0.10
   8   1   0   -0.04    0.08
  -9  -1   0    0.33    0.12
  -9  -1   0    0.25    0.12
  -9  -1   0    0.65    0.15
   9   1   0    0.32    0.14
   9   1   0    0.46    0.14
   9   1   0    0.67    0.14
 -10  -1   0    0.18    0.13
 -10  -1   0    0.10    0.11
 -10  -1   0    0.06    0.13
  10   1   0    0.33    0.14
  10   1   0   -0.04    0.10
  10   1   0   -0.06    0.12
 -11  -1   0    7.09    0.41
 -11  -1   0    7.22    0.41
 -11  -1   0    7.68    0.40
  11   1   0    7.45    0.42
  11   1   0    7.68    0.42
 -12  -1   0    4.66    0.35
 -12  -1   0    4.78    0.38
 -12  -1   0    5.07    0.40
  12   1   0    5.63    0.39
  11  -2   0    0.45    0.19
  11  -2   0    0.14    0.13
  11  -2   0    0.13    0.17
 -11   2   0    0.40    0.17
 -11   2   0    0.22    0.15
 -11   2   0    0.38    0.15
  10  -2   0    0.38    0.15
  10  -2   0    0.44    0.16
  10  -2   0    0.47    0.17
 -10   2   0    0.50    0.14
 -10   2   0    0.46    0.15
 -10   2   0    0.59    0.16
   9  -2   0   14.49    0.52
   9  -2   0   15.59    0.57
   9  -2   0   14.43    0.51
  -9   2   0   14.21    0.52
  -9   2   0   14.76    0.51
  -9   2   0   14.97    0.52
   8  -2   0   17.08    0.52
   8  -2   0   18.16    0.55
   8  -2   0   16.19    0.52
   8  -2   0   16.82    0.58
  -8   2   0   17.38    0.53
  -8   2   0   17.99    0.54
  -8   2   0   16.80    0.52
  -8   2   0   17.39    0.55
   7  -2   0   -0.03    0.12
   7  -2   0   -0.02    0.08
   7  -2   0    0.10    0.09
   7  -2   0   -0.07    0.08
   7  -2   0    0.06    0.08
   7  -2   0   -0.08    0.09
   7  -2   0    0.59    0.11
  -7   2   0    0.05    0.09
  -7   2   0   -0.13    0.06
  -7   2   0    0.08    0.08
  -7   2   0    0.16    0.10
  -7   2   0    0.26    0.10
   6  -2   0   31.43    0.71
   6  -2   0   29.51    0.70
   6  -2   0   30.55    0.71
   6  -2   0   29.08    0.70
   6  -2   0   29.46    0.70
  -6   2   0   29.89    0.72
  -6   2   0   31.10    0.73
  -6   2   0   30.64    0.71
  -6   2   0   29.66    0.70
  -6   2   0   30.64    0.73
   5  -2   0    0.28    0.08
  -5   2   0    0.47    0.09
   4  -2   0    9.51    0.28
   4  -2   0    9.37    0.27
   4  -2   0    9.36    0.27
   4  -2   0    8.57    0.27
  -4   2   0    9.31    0.28
  -4   2   0    9.43    0.28
   3  -2   0   14.93    0.35
   3  -2   0   14.81    0.35
  -3   2   0   14.59    0.35
  -3   2   0   15.01    0.37
  -3   2   0   15.48    0.35
   2  -2   0   39.15    0.75
   2  -2   0   38.28    0.74
  -2   2   0   39.04    0.75
  -2   2   0   37.94    0.77
  -2   2   0   38.84    0.75
   1  -2   0   25.19    0.50
   1  -2   0   25.59    0.50
   1  -2   0   25.57    0.50
  -1   2   0   25.34    0.50
  -1   2   0   25.64    0.50
  -1   2   0   25.58    0.52
   0  -2   0  190.47    3.28
   0  -2   0  185.46    3.25
   0  -2   0  179.50    3.25
  -1  -2   0    5.81    0.15
  -1  -2   0    5.60    0.15
  -1  -2   0    5.71    0.14
  -1  -2   0    5.59    0.15
   1   2   0    5.55    0.14
  -2  -2   0   95.07    1.69
  -2  -2   0   95.72    1.70
  -2  -2   0   92.91    1.69
   2   2   0   91.37    1.69
  -3  -2   0   60.63    1.14
  -3  -2   0   61.53    1.14
  -3  -2   0   60.71    1.15
  -3  -2   0   61.99    1.15
   3   2   0   61.82    1.21
   3   2   0   60.26    1.14
   3   2   0   59.43    1.24
   3   2   0   59.95    1.12
  -4  -2   0   27.81    0.60
  -4  -2   0   27.44    0.60
  -4  -2   0   27.83    0.60
  -4  -2   0   29.33    0.61
   4   2   0   28.80    0.60
   4   2   0   26.99    0.62
   4   2   0   27.39    0.56
   4   2   0   28.46    0.62
   4   2   0   28.51    0.60
  -5  -2   0   54.56    1.15
  -5  -2   0   55.89    1.12
  -5  -2   0   53.93    1.15
  -5  -2   0   54.12    1.10
  -5  -2   0   55.46    1.11
  -5  -2   0   54.44    1.09
   5   2   0   56.21    1.09
   5   2   0   54.10    1.10
   5   2   0   54.22    1.15
  -6  -2   0   11.66    0.39
  -6  -2   0   11.87    0.36
  -6  -2   0   12.56    0.37
  -6  -2   0   11.78    0.36
  -6  -2   0   12.35    0.38
  -6  -2   0   12.24    0.38
   6   2   0   12.14    0.37
   6   2   0   12.33    0.36
   6   2   0   11.99    0.36
  -7  -2   0    1.41    0.15
  -7  -2   0    1.30    0.16
  -7  -2   0    1.17    0.15
  -7  -2   0    1.66    0.18
  -7  -2   0    1.30    0.17
  -7  -2   0    1.38    0.15
   7   2   0    1.25    0.15
   7   2   0    1.55    0.17
   7   2   0    1.65    0.17
  -8  -2   0    0.15    0.12
  -8  -2   0    0.03    0.10
  -8  -2   0    0.21    0.11
  -8  -2   0    0.00    0.08
  -8  -2   0    0.28    0.10
   8   2   0    0.03    0.11
   8   2   0    0.21    0.11
   8   2   0    0.01    0.09
  -9  -2   0   13.12    0.47
  -9  -2   0   12.07    0.47
  -9  -2   0   10.98    0.43
  -9  -2   0   13.05    0.45
  -9  -2   0   11.79    0.41
   9   2   0   12.45    0.46
   9   2   0   12.23    0.46
   9   2   0   11.92    0.45
 -10  -2   0    0.39    0.16
 -10  -2   0    0.51    0.15
 -10  -2   0    0.30    0.13
 -10  -2   0    0.39    0.13
  10   2   0    0.33    0.14
  10   2   0    0.23    0.14
  10   2   0    0.51    0.16
 -11  -2   0    0.75    0.18
 -11  -2   0    0.75    0.20
 -11  -2   0    0.46    0.16
  11   2   0    0.69    0.19
 -12  -2   0    2.23    0.27
 -12  -2   0    2.49    0.32
 -12  -2   0    2.47    0.31
  12   2   0    2.70    0.30
  11  -3   0    2.17    0.25
  11  -3   0    2.55    0.31
  11  -3   0    2.63    0.29
 -11   3   0    2.72    0.29
 -11   3   0    2.75    0.28
 -11   3   0    2.07    0.25
  10  -3   0    3.37    0.31
  10  -3   0    3.52    0.30
  10  -3   0    3.36    0.30
 -10   3   0    3.47    0.28
 -10   3   0    3.55    0.29
 -10   3   0    3.70    0.29
   9  -3   0    0.17    0.12
   9  -3   0    0.07    0.12
   9  -3   0    0.29    0.16
  -9   3   0    0.23    0.11
  -9   3   0    0.22    0.13
  -9   3   0    0.28    0.12
   8  -3   0    3.69    0.23
   8  -3   0    3.72    0.30
   8  -3   0    3.61    0.24
   8  -3   0    3.89    0.25
   8  -3   0    3.71    0.26
  -8   3   0    3.84    0.24
  -8   3   0    3.69    0.24
  -8   3   0    3.60    0.25
  -8   3   0    3.44    0.25
   7  -3   0   13.70    0.45
   7  -3   0   12.05    0.39
   7  -3   0   11.90    0.41
   7  -3   0   12.23    0.40
   7  -3   0   11.96    0.41
   7  -3   0   12.86    0.41
   7  -3   0   12.78    0.47
  -7   3   0   12.95    0.41
  -7   3   0   12.16    0.41
  -7   3   0   11.65    0.41
  -7   3   0   12.50    0.43
  -7   3   0   12.61    0.41
   6  -3   0   48.51    1.04
   6  -3   0   49.81    1.05
   6  -3   0   50.51    1.08
   6  -3   0   48.76    1.05
   6  -3   0   48.36    1.05
  -6   3   0   48.39    1.04
  -6   3   0   48.10    1.05
  -6   3   0   49.65    1.07
  -6   3   0   47.61    1.06
  -6   3   0   49.63    1.09
   5  -3   0   21.75    0.54
   5  -3   0   21.74    0.54
   5  -3   0   21.07    0.52
   5  -3   0   21.67    0.53
   5  -3   0   21.51    0.53
  -5   3   0   21.00    0.54
  -5   3   0   21.64    0.53
  -5   3   0   21.64    0.54
  -5   3   0   21.89    0.56
   4  -3   0   18.01    0.45
   4  -3   0   18.63    0.45
   4  -3   0   18.94    0.45
   4  -3   0   18.86    0.47
   4  -3   0   18.20    0.45
   4  -3   0   18.28    0.45
  -4   3   0   18.18    0.47
  -4   3   0   17.79    0.44
  -4   3   0   19.07    0.46
  -4   3   0   18.92    0.46
   3  -3   0    0.74    0.08
   3  -3   0    0.65    0.08
   3  -3   0    0.73    0.08
  -3   3   0    0.75    0.08
   2  -3   0   99.04    1.78
   2  -3   0   97.66    1.79
   2  -3   0   98.45    1.78
  -2   3   0   96.19    1.78
  -2   3   0   93.12    1.85
  -2   3   0   99.75    1.78
   1  -3   0  297.35    5.17
   1  -3   0  293.40    5.17
   1  -3   0  296.17    5.20
  -1   3   0  294.77    5.17
  -1   3   0  287.77    5.38
  -1   3   0  293.90    5.17
   0  -3   0   34.16    0.65
   0  -3   0   33.54    0.65
   0  -3   0   34.18    0.65
   0   3   0   32.64    0.67
   0   3   0   34.30    0.65
   0   3   0   32.45    0.64
   0   3   0   32.36    0.62
  -1  -3   0    3.10    0.12
  -1  -3   0    3.01    0.11
  -1  -3   0    3.01    0.11
  -1  -3   0    2.92    0.11
   1   3   0    2.90    0.11
  -2  -3   0    0.44    0.06
  -2  -3   0    0.40    0.05
  -2  -3   0    0.40    0.05
  -2  -3   0    0.39    0.06
   2   3   0    0.40    0.05
  -3  -3   0    1.55    0.10
  -3  -3   0    1.41    0.10
  -3  -3   0    1.64    0.10
  -3  -3   0    1.41    0.10
   3   3   0    1.52    0.09
   3   3   0    1.58    0.10
  -4  -3   0  133.01    2.44
  -4  -3   0  132.97    2.40
  -4  -3   0  129.33    2.56
  -4  -3   0  128.58    2.42
   4   3   0  128.41    2.38
   4   3   0  132.83    2.40
   4   3   0  138.03    2.54
   4   3   0  127.14    2.62
  -5  -3   0    0.59    0.09
  -5  -3   0    0.40    0.08
  -5  -3   0    0.71    0.11
  -5  -3   0    0.56    0.09
  -5  -3   0    0.50    0.10
  -5  -3   0    0.53    0.09
  -5  -3   0    0.55    0.09
   5   3   0    0.41    0.08
   5   3   0    0.51    0.09
  -6  -3   0    4.98    0.23
  -6  -3   0    4.80    0.26
  -6  -3   0    5.07    0.23
  -6  -3   0    5.16    0.26
  -6  -3   0    4.97    0.23
  -6  -3   0    4.83    0.23
  -6  -3   0    5.08    0.23
   6   3   0    4.94    0.22
   6   3   0    4.67    0.22
   6   3   0    4.75    0.22
  -7  -3   0   -0.02    0.11
  -7  -3   0    0.21    0.09
  -7  -3   0    0.19    0.09
  -7  -3   0    0.20    0.10
  -7  -3   0    0.22    0.09
   7   3   0    0.12    0.08
   7   3   0    0.09    0.09
   7   3   0    0.16    0.11
   7   3   0    0.36    0.11
   7   3   0    0.15    0.09
  -8  -3   0   16.45    0.52
  -8  -3   0   15.99    0.54
  -8  -3   0   17.13    0.51
  -8  -3   0   16.83    0.49
  -8  -3   0   16.98    0.52
   8   3   0   17.90    0.53
   8   3   0   16.75    0.52
   8   3   0   16.44    0.51
  -9  -3   0    3.05    0.25
  -9  -3   0    2.89    0.24
  -9  -3   0    3.16    0.27
  -9  -3   0    2.99    0.23
   9   3   0    2.37    0.23
   9   3   0    2.98    0.24
 -10  -3   0    0.18    0.12
 -10  -3   0    0.01    0.11
 -10  -3   0    0.01    0.12
 -10  -3   0   -0.06    0.13
  10   3   0   -0.04    0.13
 -11  -3   0    3.63    0.34
 -11  -3   0    3.99    0.31
 -11  -3   0    3.90    0.31
 -11  -3   0    3.63    0.31
  11   3   0    4.14    0.34
  11  -4   0    8.11    0.47
  11  -4   0    7.18    0.41
  11  -4   0    8.11    0.46
 -11   4   0    7.34    0.41
 -11   4   0    7.64    0.43
  10  -4   0    0.22    0.15
  10  -4   0    0.23    0.18
  10  -4   0    0.29    0.14
 -10   4   0    0.20    0.13
 -10   4   0   -0.04    0.11
 -10   4   0    0.17    0.13
   9  -4   0    1.65    0.20
   9  -4   0    1.51    0.21
   9  -4   0    1.60    0.24
  -9   4   0    1.75    0.22
  -9   4   0    1.71    0.20
  -9   4   0    1.89    0.22
   8  -4   0    0.83    0.16
   8  -4   0    0.88    0.15
   8  -4   0    0.66    0.14
   8  -4   0    0.53    0.14
   8  -4   0    1.02    0.19
  -8   4   0    0.88    0.15
  -8   4   0    0.69    0.14
  -8   4   0    0.87    0.14
  -8   4   0    0.67    0.15
   7  -4   0   31.13    0.77
   7  -4   0   31.85    0.79
   7  -4   0   31.17    0.79
   7  -4   0   30.99    0.77
   7  -4   0   31.16    0.77
  -7   4   0   30.71    0.78
  -7   4   0   32.23    0.78
  -7   4   0   31.63    0.77
  -7   4   0   32.70    0.81
  -7   4   0   30.15    0.79
   6  -4   0   32.62    0.76
   6  -4   0   32.23    0.76
   6  -4   0   33.25    0.79
   6  -4   0   31.99    0.76
   6  -4   0   32.41    0.76
   6  -4   0   31.91    0.78
  -6   4   0   32.70    0.76
  -6   4   0   30.97    0.77
  -6   4   0   33.58    0.80
  -6   4   0   32.85    0.77
  -6   4   0   30.74    0.77
   5  -4   0   47.83    1.01
   5  -4   0   47.69    1.01
   5  -4   0   47.30    1.00
   5  -4   0   47.30    1.01
   5  -4   0   47.06    1.05
  -5   4   0   47.72    1.02
  -5   4   0   48.01    1.05
  -5   4   0   47.35    1.00
  -5   4   0   47.48    1.02
   4  -4   0    4.99    0.22
   4  -4   0    4.68    0.20
   4  -4   0    4.93    0.20
   4  -4   0    4.73    0.20
   4  -4   0    5.10    0.21
  -4   4   0    4.69    0.20
  -4   4   0    4.56    0.20
  -4   4   0    4.82    0.21
  -4   4   0    4.75    0.20
   3  -4   0   13.92    0.37
   3  -4   0   14.50    0.37
   3  -4   0   14.13    0.39
   3  -4   0   14.36    0.37
   3  -4   0   14.04    0.36
   3  -4   0   14.39    0.37
  -3   4   0   14.77    0.37
  -3   4   0   13.98    0.38
  -3   4   0   13.76    0.36
  -3   4   0   14.50    0.37
   2  -4   0    2.58    0.13
   2  -4   0    2.49    0.13
  -2   4   0    2.69    0.13
   1  -4   0    4.13    0.15
   1  -4   0    4.02    0.15
   1  -4   0    4.04    0.15
  -1   4   0    4.27    0.15
   0  -4   0   24.25    0.50
   0  -4   0   23.98    0.50
   0  -4   0   23.64    0.50
   0   4   0   23.30    0.50
   0   4   0   22.80    0.49
  -1  -4   0  136.88    2.41
  -1  -4   0  131.28    2.42
  -1  -4   0  136.16    2.44
  -1  -4   0  137.96    2.42
   1   4   0  130.36    2.42
  -2  -4   0    6.42    0.20
  -2  -4   0    6.71    0.20
  -2  -4   0    6.48    0.20
  -2  -4   0    6.51    0.20
   2   4   0    6.12    0.19
  -3  -4   0   13.38    0.34
  -3  -4   0   13.63    0.34
  -3  -4   0   13.64    0.34
  -3  -4   0   13.44    0.36
  -3  -4   0   13.18    0.34
   3   4   0   13.11    0.34
   3   4   0   13.62    0.32
  -4  -4   0   14.44    0.38
  -4  -4   0   14.83    0.42
  -4  -4   0   14.66    0.38
  -4  -4   0   15.18    0.39
  -4  -4   0   14.28    0.40
  -4  -4   0   14.91    0.39
   4   4   0   14.86    0.38
   4   4   0   15.43    0.37
  -5  -4   0   21.88    0.57
  -5  -4   0   21.33    0.53
  -5  -4   0   21.45    0.53
  -5  -4   0   20.72    0.51
  -5  -4   0   21.92    0.53
  -5  -4   0   21.09    0.52
   5   4   0   21.78    0.53
   5   4   0   21.68    0.52
   5   4   0   21.24    0.51
  -6  -4   0   21.06    0.54
  -6  -4   0   20.79    0.54
  -6  -4   0   20.48    0.58
  -6  -4   0   20.91    0.53
  -6  -4   0   20.15    0.52
  -6  -4   0   20.05    0.53
   6   4   0   20.39    0.53
   6   4   0   21.28    0.53
  -7  -4   0    2.08    0.19
  -7  -4   0    2.03    0.18
  -7  -4   0    2.02    0.20
  -7  -4   0    1.90    0.18
  -7  -4   0    1.91    0.18
  -7  -4   0    1.97    0.18
   7   4   0    2.16    0.19
   7   4   0    2.00    0.19
   7   4   0    2.10    0.18
  -8  -4   0   10.82    0.38
  -8  -4   0   11.56    0.45
  -8  -4   0   11.25    0.40
  -8  -4   0   11.32    0.41
  -8  -4   0   11.00    0.40
   8   4   0   10.98    0.41
   8   4   0   11.21    0.41
  -9  -4   0    1.21    0.21
  -9  -4   0    1.31    0.18
  -9  -4   0    1.08    0.18
  -9  -4   0    1.13    0.17
   9   4   0    1.29    0.19
   9   4   0    1.31    0.17
 -10  -4   0   17.17    0.62
 -10  -4   0   16.94    0.58
 -10  -4   0   16.39    0.58
 -10  -4   0   17.45    0.57
  10   4   0   16.61    0.59
 -11  -4   0   26.97    0.86
 -11  -4   0   27.98    0.83
 -11  -4   0   27.46    0.80
 -11  -4   0   26.01    0.80
  11   4   0   27.48    0.83
  11  -5   0    0.14    0.15
  11  -5   0    0.01    0.16
  11  -5   0   -0.01    0.18
 -11   5   0    0.15    0.14
 -11   5   0    0.24    0.16
  10  -5   0    2.47    0.26
  10  -5   0    2.39    0.30
  10  -5   0    2.76    0.29
 -10   5   0    2.91    0.29
 -10   5   0    2.44    0.26
   9  -5   0    2.35    0.28
   9  -5   0    2.13    0.22
   9  -5   0    2.17    0.24
  -9   5   0    2.47    0.25
  -9   5   0    2.65    0.23
  -9   5   0    2.33    0.23
   8  -5   0    0.01    0.11
   8  -5   0    0.06    0.14
   8  -5   0    0.00    0.10
   8  -5   0    0.01    0.10
   8  -5   0    0.11    0.12
  -8   5   0    0.01    0.09
  -8   5   0    0.04    0.09
  -8   5   0    0.17    0.10
  -8   5   0    0.10    0.10
   7  -5   0    1.22    0.15
   7  -5   0    0.83    0.15
   7  -5   0    1.31    0.16
   7  -5   0    1.21    0.17
   7  -5   0    0.95    0.15
  -7   5   0    1.26    0.15
  -7   5   0    1.11    0.16
  -7   5   0    1.19    0.16
  -7   5   0    1.03    0.15
  -7   5   0    1.14    0.16
   6  -5   0    0.05    0.09
   6  -5   0    0.14    0.09
   6  -5   0   -0.10    0.10
   6  -5   0   -0.07    0.09
   6  -5   0    0.22    0.11
   6  -5   0    0.11    0.09
  -6   5   0    0.19    0.09
  -6   5   0    0.00    0.08
  -6   5   0    0.01    0.08
  -6   5   0    0.01    0.09
   5  -5   0   23.03    0.58
   5  -5   0   23.06    0.58
   5  -5   0   23.21    0.58
   5  -5   0   22.71    0.58
   5  -5   0   22.58    0.61
  -5   5   0   23.49    0.58
  -5   5   0   22.43    0.58
  -5   5   0   23.02    0.59
  -5   5   0   22.98    0.60
   4  -5   0    0.06    0.07
   4  -5   0    0.12    0.07
   4  -5   0    0.11    0.07
   4  -5   0    0.08    0.08
   4  -5   0   -0.03    0.05
  -4   5   0    0.04    0.06
  -4   5   0    0.11    0.06
  -4   5   0    0.13    0.07
  -4   5   0    0.09    0.06
   3  -5   0    0.53    0.10
   3  -5   0    0.34    0.08
   3  -5   0    0.30    0.07
   3  -5   0    0.51    0.09
   3  -5   0    0.26    0.07
  -3   5   0    0.37    0.08
  -3   5   0    0.46    0.08
  -3   5   0    0.41    0.08
   2  -5   0   55.25    1.11
   2  -5   0   57.40    1.11
   2  -5   0   56.65    1.10
   2  -5   0   56.70    1.12
  -2   5   0   55.11    1.15
  -2   5   0   55.16    1.10
  -2   5   0   55.67    1.10
  -2   5   0   55.63    1.12
   1  -5   0    0.95    0.09
   1  -5   0    0.95    0.09
   1  -5   0    1.00    0.09
  -1   5   0    0.89    0.09
  -1   5   0    0.93    0.09
  -1   5   0    1.04    0.09
  -1   5   0    0.85    0.08
   0  -5   0    1.67    0.11
   0  -5   0    1.48    0.11
   0  -5   0    1.60    0.11
   0   5   0    1.60    0.10
   0   5   0    1.55    0.09
   0   5   0    1.52    0.10
   0   5   0    1.55    0.11
   0   5   0    1.50    0.10
  -1  -5   0   89.51    1.68
  -1  -5   0   91.22    1.65
  -1  -5   0   86.53    1.64
  -1  -5   0   86.18    1.66
   1   5   0   87.51    1.65
   1   5   0   88.29    1.59
   1   5   0   89.09    1.72
   1   5   0   91.08    1.65
   1   5   0   89.60    1.72
  -2  -5   0   75.52    1.45
  -2  -5   0   77.74    1.46
  -2  -5   0   75.55    1.43
  -2  -5   0   75.02    1.44
   2   5   0   74.65    1.39
   2   5   0   75.69    1.47
   2   5   0   75.57    1.43
   2   5   0   75.34    1.50
  -3  -5   0   99.90    1.88
  -3  -5   0   97.87    1.86
  -3  -5   0  100.25    1.89
  -3  -5   0   99.11    1.84
   3   5   0   98.33    1.91
   3   5   0   97.15    1.84
  -4  -5   0   10.47    0.33
  -4  -5   0   10.25    0.31
  -4  -5   0   10.19    0.31
  -4  -5   0   10.85    0.31
  -4  -5   0   10.96    0.32
  -4  -5   0   10.53    0.31
   4   5   0   10.36    0.31
   4   5   0   10.07    0.27
  -5  -5   0   10.67    0.34
  -5  -5   0   10.60    0.34
  -5  -5   0   11.05    0.34
  -5  -5   0   10.93    0.34
  -5  -5   0   10.80    0.36
  -5  -5   0   10.99    0.34
   5   5   0   10.32    0.30
   5   5   0   10.94    0.33
  -6  -5   0   10.11    0.39
  -6  -5   0   10.24    0.36
  -6  -5   0   10.50    0.35
  -6  -5   0   11.37    0.36
  -6  -5   0   10.58    0.36
  -6  -5   0   10.56    0.36
  -7  -5   0   27.53    0.69
  -7  -5   0   26.30    0.67
  -7  -5   0   26.89    0.69
  -7  -5   0   27.91    0.70
  -7  -5   0   27.58    0.75
  -7  -5   0   27.56    0.68
   7   5   0   26.91    0.70
   7   5   0   26.87    0.71
  -8  -5   0   32.90    0.81
  -8  -5   0   34.11    0.84
  -8  -5   0   34.65    0.86
  -8  -5   0   35.54    0.86
  -8  -5   0   34.53    0.84
  -8  -5   0   33.37    0.90
   8   5   0   34.15    0.87
   8   5   0   33.59    0.85
  -9  -5   0   11.80    0.45
  -9  -5   0   12.22    0.50
  -9  -5   0   11.90    0.45
  -9  -5   0   11.71    0.45
   9   5   0   11.82    0.46
   9   5   0   11.47    0.45
 -10  -5   0    0.77    0.20
 -10  -5   0    0.44    0.15
 -10  -5   0    0.56    0.15
 -10  -5   0    0.79    0.18
  10   5   0    0.50    0.16
 -11  -5   0    1.11    0.21
 -11  -5   0    1.01    0.19
 -11  -5   0    1.00    0.20
 -11  -5   0    0.70    0.22
  11   5   0    1.07    0.22
  10  -6   0    2.51    0.29
  10  -6   0    2.32    0.26
  10  -6   0    3.00    0.34
 -10   6   0    2.74    0.28
 -10   6   0    3.11    0.31
   9  -6   0    2.94    0.31
   9  -6   0    2.70    0.26
   9  -6   0    3.64    0.31
   9  -6   0    3.13    0.26
  -9   6   0    2.39    0.25
  -9   6   0    3.30    0.28
   8  -6   0    1.28    0.19
   8  -6   0    1.55    0.19
   8  -6   0    1.45    0.20
   8  -6   0    1.46    0.21
  -8   6   0    1.72    0.21
  -8   6   0    1.44    0.18
  -8   6   0    1.56    0.20
  -8   6   0    1.23    0.19
   7  -6   0   29.36    0.77
   7  -6   0   29.76    0.77
   7  -6   0   29.19    0.79
   7  -6   0   30.22    0.78
   7  -6   0   31.79    0.82
  -7   6   0   29.14    0.76
  -7   6   0   30.11    0.78
  -7   6   0   29.43    0.80
  -7   6   0   30.00    0.79
  -7   6   0   30.08    0.77
   6  -6   0    8.62    0.36
   6  -6   0    8.61    0.34
   6  -6   0    8.79    0.35
   6  -6   0    9.03    0.35
   6  -6   0    7.97    0.35
   6  -6   0    8.57    0.34
  -6   6   0    8.68    0.35
  -6   6   0    8.40    0.33
  -6   6   0    8.39    0.34
  -6   6   0    9.12    0.37
   5  -6   0    3.60    0.25
   5  -6   0    3.92    0.25
   5  -6   0    3.75    0.22
   5  -6   0    4.06    0.23
   5  -6   0    3.73    0.22
   5  -6   0    3.67    0.22
  -5   6   0    3.68    0.22
  -5   6   0    3.75    0.21
  -5   6   0    3.99    0.23
  -5   6   0    3.47    0.20
   4  -6   0    0.62    0.11
   4  -6   0    0.56    0.10
   4  -6   0    0.67    0.12
   4  -6   0    0.60    0.10
   4  -6   0    0.61    0.11
  -4   6   0    0.45    0.10
  -4   6   0    0.52    0.10
  -4   6   0    0.56    0.10
   3  -6   0   21.17    0.56
   3  -6   0   20.94    0.52
   3  -6   0   20.67    0.52
   3  -6   0   21.30    0.53
   3  -6   0   20.39    0.52
  -3   6   0   20.58    0.52
  -3   6   0   20.73    0.54
  -3   6   0   20.39    0.52
   2  -6   0   32.51    0.72
   2  -6   0   32.35    0.73
   2  -6   0   33.54    0.74
   2  -6   0   33.15    0.73
  -2   6   0   33.82    0.76
  -2   6   0   33.12    0.73
  -2   6   0   33.49    0.72
   1  -6   0   36.40    0.79
   1  -6   0   36.61    0.78
   1  -6   0   38.03    0.79
   1  -6   0   37.26    0.78
  -1   6   0   37.45    0.78
  -1   6   0   37.16    0.81
  -1   6   0   36.53    0.75
  -1   6   0   36.92    0.79
   0  -6   0   13.40    0.36
   0  -6   0   13.43    0.36
   0  -6   0   12.90    0.35
   0  -6   0   12.83    0.35
   0   6   0   12.95    0.35
   0   6   0   12.85    0.36
   0   6   0   13.46    0.34
   0   6   0   12.90    0.34
   0   6   0   13.64    0.35
  -1  -6   0   -0.07    0.05
  -1  -6   0    0.06    0.06
  -1  -6   0    0.09    0.06
  -1  -6   0    0.04    0.06
   1   6   0    0.01    0.05
   1   6   0    0.01    0.05
   1   6   0    0.08    0.04
   1   6   0    0.14    0.06
   1   6   0    0.02    0.05
  -2  -6   0   78.91    1.54
  -2  -6   0   78.11    1.55
  -2  -6   0   80.38    1.51
  -2  -6   0   80.25    1.53
  -2  -6   0   78.74    1.52
   2   6   0   78.64    1.57
   2   6   0   77.36    1.54
   2   6   0   79.01    1.51
   2   6   0   78.95    1.45
   2   6   0   78.34    1.50
  -3  -6   0   11.84    0.32
  -3  -6   0   11.65    0.34
  -3  -6   0   11.58    0.35
  -3  -6   0   11.60    0.33
  -3  -6   0   11.48    0.33
  -3  -6   0   11.71    0.34
   3   6   0   11.34    0.29
   3   6   0   11.99    0.33
   3   6   0   10.75    0.34
   3   6   0   11.67    0.35
   3   6   0   11.41    0.33
  -4  -6   0    0.29    0.08
  -4  -6   0    0.27    0.08
  -4  -6   0    0.31    0.08
  -4  -6   0    0.24    0.09
  -4  -6   0    0.37    0.09
  -4  -6   0    0.34    0.09
   4   6   0    0.24    0.08
  -5  -6   0   83.93    1.65
  -5  -6   0   86.06    1.64
  -5  -6   0   81.34    1.68
  -5  -6   0   82.59    1.63
  -5  -6   0   82.55    1.66
  -5  -6   0   82.54    1.64
   5   6   0   83.70    1.70
  -6  -6   0    5.26    0.26
  -6  -6   0    5.48    0.30
  -6  -6   0    5.39    0.26
  -6  -6   0    5.39    0.26
  -6  -6   0    5.44    0.26
  -6  -6   0    6.10    0.27
   6   6   0    5.40    0.26
   6   6   0    5.15    0.24
  -7  -6   0   16.96    0.51
  -7  -6   0   17.42    0.51
  -7  -6   0   16.56    0.50
  -7  -6   0   16.96    0.49
  -7  -6   0   17.13    0.56
  -7  -6   0   15.56    0.50
   7   6   0   16.51    0.52
  -8  -6   0   15.82    0.52
  -8  -6   0   14.89    0.49
  -8  -6   0   15.43    0.51
  -8  -6   0   16.42    0.57
  -8  -6   0   16.09    0.52
  -8  -6   0   15.79    0.51
   8   6   0   16.15    0.52
   8   6   0   15.06    0.51
  -9  -6   0    1.91    0.21
  -9  -6   0    2.12    0.22
  -9  -6   0    2.24    0.27
  -9  -6   0    2.03    0.22
  -9  -6   0    1.77    0.21
   9   6   0    2.30    0.24
   9   6   0    1.72    0.22
 -10  -6   0   17.59    0.61
 -10  -6   0   18.62    0.60
 -10  -6   0   17.44    0.61
 -10  -6   0   18.13    0.68
  10   6   0   17.55    0.62
 -11  -6   0    1.78    0.28
 -11  -6   0    2.18    0.26
 -11  -6   0    2.11    0.25
 -11  -6   0    2.29    0.27
  11   6   0    1.75    0.25
  10  -7   0    0.50    0.19
  10  -7   0    0.90    0.22
  10  -7   0    0.95    0.25
 -10   7   0    0.88    0.19
 -10   7   0    0.95    0.20
   9  -7   0    1.34    0.21
   9  -7   0    1.39    0.22
   9  -7   0    1.17    0.24
   9  -7   0    1.14    0.20
  -9   7   0    1.39    0.21
  -9   7   0    1.12    0.19
   8  -7   0    1.68    0.22
   8  -7   0    1.55    0.20
   8  -7   0    1.05    0.17
   8  -7   0    1.35    0.21
  -8   7   0    1.09    0.19
  -8   7   0    1.18    0.19
  -8   7   0    1.07    0.18
   7  -7   0    1.27    0.19
   7  -7   0    1.69    0.19
   7  -7   0    1.73    0.20
   7  -7   0    1.46    0.18
   7  -7   0    1.51    0.20
  -7   7   0    1.51    0.19
  -7   7   0    1.24    0.18
  -7   7   0    1.26    0.18
   6  -7   0   12.62    0.44
   6  -7   0   13.56    0.47
   6  -7   0   12.59    0.44
   6  -7   0   13.09    0.48
   6  -7   0   13.81    0.46
  -6   7   0   13.27    0.44
  -6   7   0   12.48    0.45
  -6   7   0   13.19    0.45
   5  -7   0   46.84    1.04
   5  -7   0   47.74    1.04
   5  -7   0   46.10    1.04
   5  -7   0   45.77    1.06
   5  -7   0   45.03    1.09
   5  -7   0   45.52    1.02
  -5   7   0   45.43    1.04
  -5   7   0   46.44    1.03
  -5   7   0   45.68    1.07
   4  -7   0    1.76    0.18
   4  -7   0    2.22    0.18
   4  -7   0    2.02    0.18
   4  -7   0    1.90    0.17
   4  -7   0    1.88    0.19
   4  -7   0    1.80    0.17
  -4   7   0    1.86    0.17
  -4   7   0    2.09    0.18
  -4   7   0    2.09    0.18
   3  -7   0    0.12    0.08
   3  -7   0    0.15    0.08
   3  -7   0    0.21    0.09
   3  -7   0    0.03    0.08
  -3   7   0    0.08    0.08
  -3   7   0    0.06    0.07
  -3   7   0    0.09    0.08
   2  -7   0    6.02    0.25
   2  -7   0    6.28    0.28
   2  -7   0    6.29    0.25
   2  -7   0    5.82    0.25
   2  -7   0    6.00    0.25
  -2   7   0    6.40    0.25
  -2   7   0    6.34    0.26
  -2   7   0    6.15    0.24
   1  -7   0   75.94    1.44
   1  -7   0   72.99    1.45
   1  -7   0   71.81    1.46
   1  -7   0   73.55    1.46
   1  -7   0   72.02    1.45
  -1   7   0   74.94    1.40
  -1   7   0   74.27    1.46
  -1   7   0   74.51    1.45
  -1   7   0   74.24    1.50
   0  -7   0    3.57    0.19
   0  -7   0    3.95    0.17
   0  -7   0    3.87    0.19
   0  -7   0    3.66    0.19
   0  -7   0    3.65    0.19
   0   7   0    4.01    0.19
   0   7   0    3.72    0.18
   0   7   0    3.89    0.18
   0   7   0    3.90    0.17
   0   7   0    3.97    0.19
  -1  -7   0    4.03    0.19
  -1  -7   0    3.46    0.19
  -1  -7   0    3.70    0.18
  -1  -7   0    3.87    0.18
  -1  -7   0    3.64    0.19
   1   7   0    3.47    0.19
   1   7   0    3.41    0.18
   1   7   0    3.56    0.17
   1   7   0    3.11    0.17
   1   7   0    3.60    0.15
  -2  -7   0   29.40    0.64
  -2  -7   0   28.89    0.67
  -2  -7   0   28.16    0.66
  -2  -7   0   29.98    0.68
  -2  -7   0   28.48    0.66
  -2  -7   0   29.33    0.66
   2   7   0   28.88    0.66
   2   7   0   28.76    0.62
   2   7   0   29.30    0.64
   2   7   0   29.20    0.69
   2   7   0   29.71    0.67
  -3  -7   0    3.93    0.20
  -3  -7   0    4.07    0.21
  -3  -7   0    4.14    0.19
  -3  -7   0    4.23    0.20
  -3  -7   0    3.85    0.21
  -3  -7   0    3.81    0.20
   3   7   0    4.03    0.20
  -4  -7   0   27.70    0.68
  -4  -7   0   29.11    0.66
  -4  -7   0   28.64    0.68
  -4  -7   0   29.14    0.71
  -4  -7   0   28.45    0.68
  -4  -7   0   28.72    0.69
   4   7   0   29.19    0.68
  -5  -7   0    7.33    0.31
  -5  -7   0    7.45    0.30
  -5  -7   0    7.06    0.29
  -5  -7   0    7.27    0.31
  -5  -7   0    7.57    0.29
  -5  -7   0    7.16    0.31
  -5  -7   0    7.06    0.30
  -5  -7   0    7.56    0.32
  -6  -7   0    0.09    0.11
  -6  -7   0    0.11    0.09
  -6  -7   0    0.25    0.10
  -6  -7   0    0.22    0.12
  -6  -7   0    0.12    0.09
  -6  -7   0    0.20    0.10
   6   7   0    0.10    0.09
   6   7   0    0.07    0.09
  -7  -7   0    2.61    0.21
  -7  -7   0    2.68    0.21
  -7  -7   0    2.58    0.22
  -7  -7   0    2.35    0.21
  -7  -7   0    2.32    0.25
  -7  -7   0    2.17    0.20
   7   7   0    2.40    0.21
   7   7   0    2.48    0.19
  -8  -7   0    0.37    0.12
  -8  -7   0    0.27    0.12
  -8  -7   0    0.53    0.14
  -8  -7   0   -0.02    0.10
  -8  -7   0    0.30    0.15
  -8  -7   0    0.28    0.12
   8   7   0    0.38    0.12
   8   7   0    0.18    0.09
   8   7   0    0.12    0.11
  -9  -7   0   24.60    0.72
  -9  -7   0   26.26    0.74
  -9  -7   0   24.10    0.73
  -9  -7   0   24.64    0.71
  -9  -7   0   24.84    0.79
   9   7   0   23.61    0.73
 -10  -7   0   15.07    0.55
 -10  -7   0   15.16    0.55
 -10  -7   0   13.83    0.55
 -10  -7   0   14.45    0.62
  10   7   0   14.95    0.57
  10  -8   0    5.97    0.41
  10  -8   0    5.77    0.42
  10  -8   0    5.80    0.46
  10  -8   0    6.02    0.40
 -10   8   0    6.35    0.39
   9  -8   0    0.09    0.16
   9  -8   0    0.13    0.16
   9  -8   0   -0.24    0.15
   9  -8   0    0.13    0.15
  -9   8   0    0.12    0.13
   8  -8   0    1.44    0.22
   8  -8   0    1.43    0.22
   8  -8   0    1.79    0.23
   8  -8   0    2.04    0.24
  -8   8   0    1.95    0.24
   7  -8   0    4.36    0.29
   7  -8   0    4.68    0.29
   7  -8   0    4.50    0.31
   7  -8   0    4.09    0.31
   7  -8   0    4.54    0.29
  -7   8   0    4.57    0.29
  -7   8   0    4.48    0.29
   6  -8   0    6.38    0.35
   6  -8   0    5.74    0.31
   6  -8   0    6.34    0.32
   6  -8   0    5.25    0.31
   6  -8   0    5.91    0.31
  -6   8   0    5.64    0.32
  -6   8   0    5.70    0.31
   5  -8   0    6.74    0.31
   5  -8   0    5.34    0.29
   5  -8   0    5.73    0.31
   5  -8   0    5.49    0.31
   5  -8   0    6.02    0.30
  -5   8   0    5.69    0.30
  -5   8   0    6.17    0.30
  -5   8   0    5.82    0.29
   4  -8   0    0.97    0.15
   4  -8   0    1.08    0.15
   4  -8   0    0.75    0.14
   4  -8   0    0.68    0.14
   4  -8   0    1.00    0.14
   4  -8   0    0.90    0.16
  -4   8   0    1.38    0.16
  -4   8   0    0.93    0.14
  -4   8   0    1.05    0.15
   3  -8   0    6.05    0.28
   3  -8   0    5.99    0.29
   3  -8   0    5.97    0.27
   3  -8   0    6.21    0.28
   3  -8   0    5.91    0.27
  -3   8   0    6.13    0.27
  -3   8   0    5.93    0.28
  -3   8   0    5.93    0.26
   2  -8   0    2.01    0.17
   2  -8   0    2.29    0.17
   2  -8   0    2.12    0.17
   2  -8   0    2.13    0.19
  -2   8   0    1.93    0.17
  -2   8   0    2.12    0.18
  -2   8   0    2.13    0.16
   1  -8   0    5.09    0.21
   1  -8   0    4.82    0.23
   1  -8   0    4.81    0.23
   1  -8   0    4.73    0.23
   1  -8   0    4.45    0.22
  -1   8   0    4.76    0.23
  -1   8   0    4.81    0.22
  -1   8   0    4.70    0.22
  -1   8   0    4.89    0.22
   0  -8   0    4.57    0.23
   0  -8   0    4.80    0.23
   0  -8   0    4.98    0.20
   0  -8   0    4.58    0.23
   0  -8   0    4.83    0.23
   0  -8   0    5.19    0.23
   0   8   0    4.69    0.22
   0   8   0    4.61    0.23
   0   8   0    4.82    0.22
   0   8   0    4.63    0.20
   0   8   0    4.61    0.21
  -1  -8   0   21.42    0.50
  -1  -8   0   20.09    0.53
  -1  -8   0   20.20    0.53
  -1  -8   0   20.00    0.52
  -1  -8   0   20.40    0.52
  -1  -8   0   20.00    0.53
   1   8   0   21.04    0.55
   1   8   0   20.96    0.53
   1   8   0   20.53    0.51
   1   8   0   20.27    0.52
   1   8   0   19.42    0.49
  -2  -8   0   26.05    0.63
  -2  -8   0   26.18    0.65
  -2  -8   0   25.69    0.63
  -2  -8   0   24.99    0.63
  -2  -8   0   24.54    0.62
  -2  -8   0   27.08    0.60
   2   8   0   26.34    0.65
   2   8   0   25.90    0.62
   2   8   0   25.99    0.62
   2   8   0   25.93    0.60
  -3  -8   0    0.31    0.10
  -3  -8   0    0.48    0.10
  -3  -8   0    0.20    0.09
  -3  -8   0    0.22    0.09
  -3  -8   0    0.29    0.09
  -3  -8   0    0.37    0.10
   3   8   0    0.17    0.09
  -4  -8   0    7.18    0.31
  -4  -8   0    6.90    0.30
  -4  -8   0    7.42    0.30
  -4  -8   0    7.60    0.32
  -4  -8   0    7.40    0.30
  -4  -8   0    7.16    0.28
  -4  -8   0    7.71    0.31
   4   8   0    7.15    0.30
   4   8   0    7.23    0.28
   4   8   0    7.20    0.29
  -5  -8   0    5.22    0.27
  -5  -8   0    5.33    0.27
  -5  -8   0    5.13    0.25
  -5  -8   0    5.59    0.28
  -5  -8   0    5.50    0.29
  -5  -8   0    5.99    0.28
   5   8   0    5.42    0.27
   5   8   0    5.57    0.25
  -6  -8   0   46.71    1.07
  -6  -8   0   46.45    1.05
  -6  -8   0   45.28    1.09
  -6  -8   0   47.80    1.05
  -6  -8   0   46.85    1.09
  -6  -8   0   44.90    1.03
   6   8   0   45.65    1.00
   6   8   0   45.66    1.08
  -7  -8   0    9.52    0.40
  -7  -8   0   10.26    0.40
  -7  -8   0   10.06    0.39
  -7  -8   0   10.92    0.42
  -7  -8   0   10.37    0.40
  -7  -8   0   11.37    0.42
   7   8   0   11.12    0.42
   7   8   0   10.08    0.38
  -8  -8   0    0.54    0.15
  -8  -8   0    0.88    0.17
  -8  -8   0    0.48    0.14
  -8  -8   0    0.53    0.16
  -8  -8   0    0.53    0.14
   8   8   0    0.34    0.12
   8   8   0    0.34    0.12
  -9  -8   0    0.55    0.16
  -9  -8   0    1.03    0.18
  -9  -8   0    0.84    0.17
   9   8   0    1.14    0.20
 -10  -8   0    2.94    0.28
 -10  -8   0    3.08    0.30
 -10  -8   0    3.02    0.29
  10   8   0    2.92    0.30
   9  -9   0   11.69    0.52
   9  -9   0   11.72    0.59
   9  -9   0   11.85    0.54
   9  -9   0   11.57    0.54
  -9   9   0   11.54    0.52
   8  -9   0   10.86    0.47
   8  -9   0   10.80    0.50
   8  -9   0   11.53    0.51
   8  -9   0   10.99    0.49
  -8   9   0   10.51    0.47
   7  -9   0    1.88    0.23
   7  -9   0    2.42    0.25
   7  -9   0    1.98    0.25
   7  -9   0    2.32    0.24
   7  -9   0    1.96    0.23
  -7   9   0    2.35    0.25
  -7   9   0    2.35    0.24
   6  -9   0    0.67    0.16
   6  -9   0    0.52    0.14
   6  -9   0    0.79    0.17
   6  -9   0    0.43    0.14
   6  -9   0    0.70    0.18
  -6   9   0    0.71    0.15
  -6   9   0    0.92    0.16
   5  -9   0    4.96    0.29
   5  -9   0    4.81    0.29
   5  -9   0    4.67    0.31
   5  -9   0    4.60    0.28
   5  -9   0    4.31    0.29
  -5   9   0    4.52    0.29
  -5   9   0    4.78    0.28
   4  -9   0   60.30    1.30
   4  -9   0   59.29    1.32
   4  -9   0   59.26    1.31
   4  -9   0   59.29    1.38
   4  -9   0   59.04    1.30
  -4   9   0   59.97    1.34
  -4   9   0   58.77    1.30
   3  -9   0   26.63    0.69
   3  -9   0   24.38    0.67
   3  -9   0   25.14    0.67
   3  -9   0   25.00    0.72
   3  -9   0   25.65    0.67
   3  -9   0   25.70    0.66
  -3   9   0   25.37    0.67
  -3   9   0   26.50    0.67
  -3   9   0   25.61    0.69
   2  -9   0    0.45    0.11
   2  -9   0    0.64    0.13
   2  -9   0    0.67    0.12
   2  -9   0    0.65    0.13
   2  -9   0    0.50    0.11
   2  -9   0    0.71    0.12
   2  -9   0    0.51    0.14
  -2   9   0    0.53    0.11
  -2   9   0    0.41    0.11
  -2   9   0    0.50    0.12
   1  -9   0    2.84    0.21
   1  -9   0    3.00    0.21
   1  -9   0    2.76    0.21
   1  -9   0    3.14    0.18
   1  -9   0    2.92    0.21
   1  -9   0    3.10    0.21
   1  -9   0    2.72    0.24
   1  -9   0    2.78    0.22
  -1   9   0    3.00    0.19
  -1   9   0    2.94    0.20
  -1   9   0    2.67    0.20
  -1   9   0    3.38    0.21
   0  -9   0   12.86    0.42
   0  -9   0   13.24    0.44
   0  -9   0   13.98    0.39
   0  -9   0   12.68    0.43
   0  -9   0   13.91    0.42
   0  -9   0   13.44    0.42
   0  -9   0   13.75    0.43
   0  -9   0   13.72    0.42
   0   9   0   13.56    0.40
   0   9   0   14.27    0.42
   0   9   0   13.69    0.42
   0   9   0   13.47    0.44
  -1  -9   0   48.52    1.06
  -1  -9   0   50.92    1.10
  -1  -9   0   50.47    1.09
  -1  -9   0   51.83    1.07
  -1  -9   0   49.60    1.07
  -1  -9   0   47.91    1.08
  -1  -9   0   48.52    1.02
  -1  -9   0   48.56    1.08
   1   9   0   48.19    1.06
   1   9   0   49.08    1.02
   1   9   0   49.14    1.11
   1   9   0   48.71    1.06
  -2  -9   0    0.54    0.11
  -2  -9   0    0.34    0.11
  -2  -9   0    0.48    0.11
  -2  -9   0    0.42    0.13
  -2  -9   0    0.34    0.10
  -2  -9   0    0.53    0.12
  -2  -9   0    0.59    0.11
  -2  -9   0    0.24    0.10
   2   9   0    0.26    0.10
   2   9   0    0.53    0.10
   2   9   0    0.56    0.11
   2   9   0    0.41    0.10
  -3  -9   0    1.89    0.18
  -3  -9   0    1.67    0.17
  -3  -9   0    1.84    0.19
  -3  -9   0    1.83    0.19
  -3  -9   0    1.87    0.18
  -3  -9   0    1.83    0.18
   3   9   0    1.85    0.17
   3   9   0    1.91    0.18
  -4  -9   0    0.39    0.11
  -4  -9   0    0.48    0.12
  -4  -9   0    0.32    0.11
  -4  -9   0    0.33    0.11
  -4  -9   0    0.50    0.11
   4   9   0    0.33    0.10
   4   9   0    0.25    0.11
  -5  -9   0    0.52    0.13
  -5  -9   0    0.87    0.15
  -5  -9   0    0.88    0.15
  -5  -9   0    0.68    0.14
  -5  -9   0    0.74    0.15
   5   9   0    0.66    0.13
   5   9   0    0.80    0.13
  -6  -9   0    9.13    0.39
  -6  -9   0    8.85    0.39
  -6  -9   0    9.07    0.37
  -6  -9   0    8.41    0.37
  -6  -9   0    8.81    0.37
   6   9   0    8.79    0.38
   6   9   0    9.52    0.36
  -7  -9   0    7.23    0.34
  -7  -9   0    6.73    0.36
  -7  -9   0    6.43    0.33
  -7  -9   0    5.80    0.32
  -7  -9   0    6.58    0.34
   7   9   0    6.62    0.34
   7   9   0    7.22    0.32
  -8  -9   0    2.66    0.27
  -8  -9   0    2.66    0.25
  -8  -9   0    2.78    0.26
  -8  -9   0    2.25    0.24
  -9  -9   0    5.04    0.34
  -9  -9   0    5.20    0.34
  -9  -9   0    4.95    0.33
  -9  -9   0    4.64    0.33
   9   9   0    5.38    0.35
 -10  -9   0    0.31    0.16
 -10  -9   0    0.03    0.14
  10   9   0    0.29    0.16
   8 -10   0    0.89    0.22
   8 -10   0    1.20    0.24
   8 -10   0    1.30    0.22
  -8  10   0    0.97    0.20
   7 -10   0    2.29    0.27
   7 -10   0    2.27    0.28
   7 -10   0    2.36    0.26
   7 -10   0    2.20    0.24
   7 -10   0    2.56    0.26
  -7  10   0    2.52    0.27
  -7  10   0    1.78    0.23
   6 -10   0    0.28    0.14
   6 -10   0    0.06    0.13
   6 -10   0    0.17    0.12
   6 -10   0    0.51    0.18
   6 -10   0    0.14    0.13
  -6  10   0   -0.08    0.11
  -6  10   0    0.17    0.12
   5 -10   0   10.62    0.48
   5 -10   0   10.35    0.43
   5 -10   0    9.57    0.43
   5 -10   0   10.52    0.43
   5 -10   0   10.04    0.42
  -5  10   0   10.32    0.44
  -5  10   0   10.11    0.43
   4 -10   0   13.43    0.53
   4 -10   0   13.37    0.48
   4 -10   0   13.80    0.48
   4 -10   0   13.99    0.50
   4 -10   0   13.55    0.48
  -4  10   0   14.68    0.49
  -4  10   0   13.78    0.50
   3 -10   0    9.15    0.38
   3 -10   0    9.18    0.38
   3 -10   0    9.22    0.37
   3 -10   0    9.28    0.38
   3 -10   0    8.64    0.41
   3 -10   0    9.30    0.35
  -3  10   0    9.64    0.38
  -3  10   0    9.58    0.38
   2 -10   0    3.45    0.23
   2 -10   0    3.42    0.24
   2 -10   0    3.42    0.24
   2 -10   0    2.88    0.23
   2 -10   0    3.10    0.23
   2 -10   0    3.19    0.27
   2 -10   0    3.24    0.21
  -2  10   0    3.19    0.23
  -2  10   0    3.30    0.22
   1 -10   0   29.26    0.81
   1 -10   0   31.01    0.76
   1 -10   0   30.01    0.76
   1 -10   0   29.82    0.76
   1 -10   0   30.33    0.77
   1 -10   0   29.93    0.78
   1 -10   0   29.12    0.76
   1 -10   0   30.48    0.71
  -1  10   0   29.56    0.71
  -1  10   0   30.69    0.78
  -1  10   0   30.12    0.75
   0 -10   0    2.26    0.21
   0 -10   0    2.50    0.20
   0 -10   0    2.58    0.20
   0 -10   0    2.31    0.21
   0 -10   0    2.31    0.21
   0 -10   0    2.16    0.19
   0 -10   0    2.42    0.22
   0  10   0    2.15    0.19
   0  10   0    2.41    0.19
   0  10   0    2.38    0.20
  -1 -10   0    0.13    0.11
  -1 -10   0    0.28    0.10
  -1 -10   0    0.25    0.11
  -1 -10   0    0.38    0.13
  -1 -10   0    0.09    0.11
  -1 -10   0    0.57    0.12
  -1 -10   0    0.36    0.10
   1  10   0    0.33    0.11
   1  10   0    0.20    0.10
   1  10   0    0.40    0.11
  -2 -10   0    0.45    0.11
  -2 -10   0    0.32    0.11
  -2 -10   0    0.18    0.11
  -2 -10   0    0.18    0.10
  -2 -10   0    0.19    0.10
  -2 -10   0    0.34    0.12
   2  10   0    0.23    0.10
   2  10   0    0.12    0.08
  -3 -10   0    3.09    0.22
  -3 -10   0    3.89    0.25
  -3 -10   0    3.14    0.23
  -3 -10   0    3.47    0.23
  -3 -10   0    3.72    0.24
   3  10   0    3.90    0.23
   3  10   0    3.51    0.23
  -4 -10   0   12.48    0.43
  -4 -10   0   12.37    0.43
  -4 -10   0   12.31    0.45
  -4 -10   0   11.19    0.42
  -4 -10   0   12.76    0.46
   4  10   0   12.04    0.44
   4  10   0   12.31    0.41
  -5 -10   0    3.60    0.26
  -5 -10   0    3.16    0.24
  -5 -10   0    3.73    0.26
  -5 -10   0    3.79    0.26
  -5 -10   0    3.36    0.26
   5  10   0    3.16    0.24
   5  10   0    3.28    0.23
  -6 -10   0    1.25    0.18
  -6 -10   0    1.05    0.17
  -6 -10   0    0.70    0.16
  -6 -10   0    1.22    0.19
  -6 -10   0    1.06    0.16
   6  10   0    0.99    0.15
   6  10   0    0.73    0.15
  -7 -10   0    0.73    0.17
  -7 -10   0    0.72    0.15
  -7 -10   0    0.84    0.16
  -7 -10   0    0.77    0.16
  -7 -10   0    0.54    0.16
  -8 -10   0    0.62    0.16
  -8 -10   0    0.53    0.16
  -8 -10   0    0.40    0.16
  -8 -10   0    0.75    0.16
  -9 -10   0    2.57    0.27
  -9 -10   0    2.13    0.27
  -9 -10   0    2.31    0.26
  -9 -10   0    2.16    0.26
   8 -11   0    0.34    0.20
   8 -11   0    0.10    0.18
   8 -11   0    0.09    0.16
  -8  11   0    0.02    0.14
   7 -11   0    8.77    0.47
   7 -11   0    8.72    0.48
   7 -11   0    8.92    0.44
   7 -11   0    8.30    0.44
   7 -11   0    8.63    0.45
  -7  11   0    8.61    0.44
   6 -11   0    6.97    0.38
   6 -11   0    6.50    0.40
   6 -11   0    6.83    0.38
   6 -11   0    7.09    0.39
   6 -11   0    6.78    0.41
  -6  11   0    7.15    0.40
  -6  11   0    7.71    0.40
   5 -11   0    3.33    0.28
   5 -11   0    3.41    0.28
   5 -11   0    2.76    0.27
   5 -11   0    2.91    0.31
   5 -11   0    3.26    0.29
  -5  11   0    3.47    0.28
  -5  11   0    3.12    0.27
   4 -11   0   20.69    0.65
   4 -11   0   20.81    0.66
   4 -11   0   20.51    0.64
   4 -11   0   20.36    0.70
   4 -11   0   20.99    0.64
  -4  11   0   21.01    0.64
  -4  11   0   21.38    0.66
   3 -11   0    9.06    0.39
   3 -11   0    9.00    0.39
   3 -11   0    8.40    0.39
   3 -11   0    8.09    0.38
   3 -11   0    8.21    0.35
   3 -11   0    8.68    0.44
  -3  11   0    8.90    0.39
  -3  11   0    8.86    0.38
   2 -11   0    3.61    0.26
   2 -11   0    2.88    0.25
   2 -11   0    3.63    0.26
   2 -11   0    3.11    0.24
   2 -11   0    3.05    0.27
  -2  11   0    3.56    0.25
  -2  11   0    3.46    0.24
   1 -11   0    2.80    0.25
   1 -11   0    3.49    0.24
   1 -11   0    3.31    0.26
   1 -11   0    2.98    0.24
   1 -11   0    3.03    0.24
   1 -11   0    2.96    0.24
   1 -11   0    3.13    0.24
   1 -11   0    3.01    0.26
  -1  11   0    3.27    0.23
  -1  11   0    3.26    0.24
   0 -11   0   19.72    0.59
   0 -11   0   19.30    0.59
   0 -11   0   20.11    0.60
   0 -11   0   21.01    0.64
   0 -11   0   19.74    0.58
   0 -11   0   19.13    0.61
   0 -11   0   20.01    0.59
   0  11   0   20.30    0.61
   0  11   0   20.45    0.57
  -1 -11   0   30.29    0.78
  -1 -11   0   30.36    0.80
  -1 -11   0   30.08    0.78
  -1 -11   0   30.07    0.81
  -1 -11   0   30.60    0.80
  -1 -11   0   31.54    0.81
   1  11   0   31.33    0.82
   1  11   0   31.41    0.76
  -2 -11   0    1.24    0.17
  -2 -11   0    0.69    0.14
  -2 -11   0    0.83    0.17
  -2 -11   0    0.81    0.15
  -2 -11   0    0.57    0.15
  -2 -11   0    0.70    0.15
   2  11   0    0.86    0.15
   2  11   0    0.88    0.14
  -3 -11   0    0.02    0.11
  -3 -11   0   -0.20    0.09
  -3 -11   0    0.21    0.12
  -3 -11   0   -0.05    0.10
  -3 -11   0   -0.07    0.09
   3  11   0    0.05    0.09
   3  11   0   -0.10    0.08
  -4 -11   0    3.09    0.25
  -4 -11   0    3.22    0.25
  -4 -11   0    3.30    0.26
  -4 -11   0    2.80    0.24
  -4 -11   0    3.55    0.26
   4  11   0    3.15    0.23
   4  11   0    3.15    0.24
  -5 -11   0   17.93    0.61
  -5 -11   0   20.09    0.60
  -5 -11   0   18.07    0.62
  -5 -11   0   17.66    0.59
  -5 -11   0   19.07    0.59
   5  11   0   18.60    0.60
   5  11   0   18.81    0.56
  -6 -11   0   15.95    0.54
  -6 -11   0   15.17    0.55
  -6 -11   0   15.44    0.57
  -6 -11   0   16.15    0.55
  -6 -11   0   15.51    0.56
  -7 -11   0    0.23    0.16
  -7 -11   0    0.10    0.14
  -7 -11   0    0.17    0.15
  -7 -11   0    0.26    0.13
  -7 -11   0    0.13    0.14
  -8 -11   0   -0.12    0.13
  -8 -11   0    0.16    0.12
  -8 -11   0   -0.09    0.13
  -8 -11   0    0.02    0.13
   7 -12   0    0.25    0.19
   7 -12   0    0.44    0.20
   7 -12   0    0.33    0.18
   7 -12   0    0.52    0.17
  -7  12   0    0.56    0.18
   6 -12   0    0.29    0.17
   6 -12   0    0.54    0.21
   6 -12   0    0.11    0.14
   6 -12   0    0.40    0.17
   6 -12   0    0.25    0.16
  -6  12   0    0.13    0.15
   5 -12   0   24.07    0.75
   5 -12   0   24.50    0.76
   5 -12   0   24.34    0.82
   5 -12   0   26.19    0.79
   5 -12   0   24.72    0.76
  -5  12   0   24.84    0.76
   4 -12   0    5.84    0.36
   4 -12   0    5.89    0.35
   4 -12   0    5.94    0.35
   4 -12   0    5.43    0.35
   4 -12   0    6.50    0.40
  -4  12   0    6.12    0.35
  -4  12   0    6.07    0.34
   3 -12   0    5.66    0.33
   3 -12   0    5.39    0.34
   3 -12   0    5.48    0.33
   3 -12   0    6.34    0.39
   3 -12   0    5.67    0.34
  -3  12   0    5.63    0.33
  -3  12   0    5.91    0.34
   2 -12   0    0.81    0.20
   2 -12   0    0.69    0.16
   2 -12   0    0.92    0.17
   2 -12   0    0.75    0.17
   2 -12   0    0.69    0.16
  -2  12   0    0.73    0.15
   1 -12   0    3.01    0.25
   1 -12   0    3.18    0.26
   1 -12   0    2.94    0.29
   1 -12   0    2.85    0.25
   1 -12   0    3.00    0.26
   1 -12   0    2.55    0.25
  -1  12   0    3.08    0.25
   0 -12   0   22.37    0.67
   0 -12   0   21.91    0.67
   0 -12   0   22.62    0.71
   0 -12   0   23.73    0.68
   0 -12   0   22.41    0.67
   0 -12   0   23.42    0.67
   0 -12   0   22.60    0.69
   0  12   0   23.01    0.63
   0  12   0   22.07    0.67
  -1 -12   0    2.20    0.23
  -1 -12   0    1.78    0.22
  -1 -12   0    2.15    0.22
  -1 -12   0    1.85    0.24
  -1 -12   0    1.90    0.20
  -1 -12   0    1.99    0.22
  -1 -12   0    2.19    0.22
   1  12   0    1.84    0.21
   1  12   0    1.98    0.20
  -2 -12   0    0.28    0.13
  -2 -12   0    0.15    0.13
  -2 -12   0    0.15    0.12
  -2 -12   0    0.26    0.12
  -2 -12   0    0.17    0.12
  -2 -12   0    0.34    0.14
   2  12   0    0.25    0.11
   2  12   0    0.15    0.11
  -3 -12   0   -0.04    0.11
  -3 -12   0    0.10    0.13
  -3 -12   0   -0.11    0.09
  -3 -12   0   -0.23    0.10
  -3 -12   0   -0.10    0.10
   3  12   0   -0.12    0.09
   3  12   0   -0.08    0.09
  -4 -12   0    0.43    0.15
  -4 -12   0    0.26    0.14
  -4 -12   0    0.57    0.15
  -4 -12   0    0.51    0.15
  -4 -12   0    0.67    0.15
  -5 -12   0    5.74    0.34
  -5 -12   0    6.53    0.35
  -5 -12   0    6.16    0.36
  -5 -12   0    5.81    0.35
  -5 -12   0    6.89    0.36
  -6 -12   0    1.52    0.22
  -6 -12   0    1.73    0.23
  -6 -12   0    1.80    0.24
  -6 -12   0    1.55    0.22
  -6 -12   0    1.43    0.21
  -7 -12   0    0.09    0.13
  -7 -12   0   -0.22    0.12
  -7 -12   0    0.18    0.14
  -7 -12   0   -0.02    0.15
  -7 -12   0   -0.19    0.12
   6 -13   0    4.69    0.39
   6 -13   0    4.98    0.36
   6 -13   0    4.12    0.35
   6 -13   0    4.26    0.35
   6 -13   0    4.11    0.40
   5 -13   0    1.35    0.25
   5 -13   0    1.07    0.23
   5 -13   0    1.28    0.23
   5 -13   0    1.50    0.23
   5 -13   0    1.50    0.23
   4 -13   0    0.29    0.19
   4 -13   0    0.19    0.16
   4 -13   0    0.53    0.16
   4 -13   0    0.51    0.17
   4 -13   0    0.35    0.16
   3 -13   0    1.00    0.19
   3 -13   0    0.60    0.18
   3 -13   0    1.03    0.22
   3 -13   0    0.27    0.15
   3 -13   0    0.84    0.19
   2 -13   0   -0.18    0.10
   2 -13   0   -0.07    0.12
   2 -13   0    0.15    0.13
   2 -13   0   -0.02    0.12
   2 -13   0    0.01    0.11
   2 -13   0    0.06    0.16
   1 -13   0   -0.13    0.11
   1 -13   0    0.04    0.12
   1 -13   0    0.05    0.13
   1 -13   0    0.08    0.12
   1 -13   0   -0.17    0.11
   1 -13   0    0.03    0.15
   0 -13   0    0.71    0.19
   0 -13   0    0.51    0.15
   0 -13   0    0.65    0.16
   0 -13   0    0.69    0.18
   0 -13   0    0.65    0.16
   0 -13   0    0.56    0.16
   0 -13   0    0.27    0.14
   0  13   0    0.59    0.16
   0  13   0    0.37    0.14
  -1 -13   0    3.29    0.28
  -1 -13   0    3.00    0.27
  -1 -13   0    2.78    0.27
  -1 -13   0    2.72    0.28
  -1 -13   0    3.13    0.27
  -1 -13   0    3.09    0.26
  -1 -13   0    2.95    0.25
  -2 -13   0    0.78    0.17
  -2 -13   0    0.30    0.16
  -2 -13   0    0.78    0.18
  -2 -13   0    0.82    0.17
  -2 -13   0    0.66    0.16
  -2 -13   0    0.69    0.17
  -2 -13   0    0.51    0.16
  -3 -13   0    6.54    0.36
  -3 -13   0    6.35    0.36
  -3 -13   0    6.32    0.35
  -3 -13   0    6.80    0.38
  -3 -13   0    5.64    0.35
  -4 -13   0    0.41    0.16
  -4 -13   0    0.40    0.15
  -4 -13   0    0.45    0.16
  -4 -13   0    0.64    0.16
  -4 -13   0    0.75    0.18
  -5 -13   0    0.38    0.17
  -5 -13   0    0.19    0.14
  -5 -13   0   -0.07    0.11
  -5 -13   0    0.17    0.14
  -5 -13   0    0.40    0.15
  -6 -13   0    3.81    0.33
  -6 -13   0    3.90    0.32
  -6 -13   0    3.57    0.30
  -6 -13   0    3.11    0.32
  -6 -13   0    3.82    0.33
   4 -14   0    0.21    0.19
   4 -14   0    0.57    0.19
   4 -14   0    0.42    0.19
   4 -14   0    0.32    0.18
   4 -14   0    0.52    0.19
   3 -14   0    0.44    0.16
   3 -14   0    0.88    0.20
   3 -14   0    0.43    0.20
   3 -14   0    0.39    0.17
   3 -14   0    0.59    0.18
   2 -14   0    0.17    0.15
   2 -14   0    0.41    0.17
   2 -14   0    0.49    0.17
   2 -14   0    0.38    0.16
   2 -14   0    0.50    0.18
   2 -14   0    0.27    0.15
   1 -14   0   16.61    0.60
   1 -14   0   15.98    0.58
   1 -14   0   16.13    0.59
   1 -14   0   15.68    0.58
   1 -14   0   15.50    0.59
   1 -14   0   16.18    0.65
   0 -14   0   12.90    0.52
   0 -14   0   12.93    0.56
   0 -14   0   12.57    0.51
   0 -14   0   12.28    0.54
   0 -14   0   11.66    0.50
   0 -14   0   12.94    0.53
   0 -14   0   12.31    0.52
  -1 -14   0    0.82    0.21
  -1 -14   0    0.51    0.16
  -1 -14   0    0.84    0.18
  -1 -14   0    1.05    0.19
  -1 -14   0    0.71    0.20
  -1 -14   0    0.82    0.19
  -1 -14   0    0.85    0.19
  -2 -14   0   -0.10    0.12
  -2 -14   0    0.06    0.14
  -2 -14   0   -0.11    0.13
  -2 -14   0   -0.15    0.11
  -2 -14   0    0.26    0.15
  -2 -14   0   -0.43    0.12
  -3 -14   0    2.65    0.27
  -3 -14   0    2.80    0.28
  -3 -14   0    2.21    0.27
  -3 -14   0    1.70    0.25
  -3 -14   0    2.24    0.26
  -4 -14   0   14.90    0.59
  -4 -14   0   16.87    0.61
  -4 -14   0   16.66    0.64
  -4 -14   0   16.60    0.63
  -4 -14   0   15.87    0.59
  -5 -14   0   10.52    0.52
  -5 -14   0   11.29    0.50
  -5 -14   0   11.25    0.50
  -5 -14   0   11.22    0.53
  -5 -14   0   11.51    0.52
   2 -15   0    5.13    0.38
   2 -15   0    4.44    0.38
   2 -15   0    5.93    0.40
   2 -15   0    5.20    0.42
   2 -15   0    5.21    0.37
   2 -15   0    4.68    0.37
   1 -15   0   18.07    0.71
   1 -15   0   17.71    0.66
   1 -15   0   17.21    0.66
   1 -15   0   19.12    0.66
   1 -15   0   18.13    0.66
   1 -15   0   17.79    0.65
   0 -15   0    3.56    0.32
   0 -15   0    4.37    0.38
   0 -15   0    3.72    0.32
   0 -15   0    3.32    0.33
   0 -15   0    4.42    0.34
   0 -15   0    3.79    0.35
  -1 -15   0    1.45    0.23
  -1 -15   0    1.72    0.24
  -1 -15   0    1.73    0.27
  -1 -15   0    1.43    0.26
  -1 -15   0    1.67    0.24
  -1 -15   0    1.60    0.23
  -1 -15   0    1.80    0.26
  -2 -15   0    2.23    0.28
  -2 -15   0    1.70    0.27
  -2 -15   0    1.66    0.26
  -2 -15   0    2.13    0.27
  -2 -15   0    2.00    0.26
  -2 -15   0    1.82    0.24
  -3 -15   0    4.31    0.35
  -3 -15   0    3.99    0.36
  -1 -15   1    4.88    0.36
  -1 -15   1    5.33    0.39
  -1 -15   1    5.15    0.38
   0 -15   1    0.28    0.18
   0 -15   1    0.46    0.19
   0 -15   1    0.52    0.19
   0 -15   1    0.49    0.18
   0 -15   1    0.47    0.20
  -4 -14   1    0.14    0.16
  -4 -14   1    0.24    0.18
  -4 -14   1   -0.04    0.14
  -4 -14   1   -0.06    0.13
  -4 -14   1    0.39    0.17
  -3 -14   1    0.44    0.18
  -3 -14   1    0.39    0.15
  -3 -14   1    0.82    0.21
  -3 -14   1    0.67    0.18
  -3 -14   1    0.54    0.17
  -2 -14   1    0.45    0.16
  -2 -14   1    0.75    0.18
  -2 -14   1    0.39    0.16
  -2 -14   1    0.68    0.18
  -2 -14   1    0.30    0.18
  -2 -14   1    0.24    0.15
  -1 -14   1    0.24    0.15
  -1 -14   1    0.47    0.16
  -1 -14   1    0.40    0.18
  -1 -14   1    0.22    0.15
  -1 -14   1    0.35    0.15
  -1 -14   1    0.26    0.18
  -1 -14   1    0.13    0.14
   0 -14   1    0.15    0.17
   0 -14   1   -0.14    0.12
   0 -14   1    0.18    0.14
   0 -14   1    0.02    0.13
   0 -14   1    0.05    0.13
   0 -14   1   -0.09    0.16
   0 -14   1    0.07    0.13
   1 -14   1    0.06    0.14
   1 -14   1    0.02    0.13
   1 -14   1    0.20    0.15
   1 -14   1    0.03    0.17
   1 -14   1    0.11    0.15
   1 -14   1    0.22    0.14
   2 -14   1   -0.08    0.13
   2 -14   1    0.16    0.15
   2 -14   1    0.17    0.13
   2 -14   1   -0.07    0.16
   2 -14   1    0.16    0.14
   2 -14   1   -0.03    0.13
   3 -14   1    2.58    0.28
   3 -14   1    2.84    0.32
   3 -14   1    2.45    0.28
   3 -14   1    2.60    0.29
   3 -14   1    2.16    0.26
   4 -14   1    3.59    0.33
   4 -14   1    3.51    0.33
  -6 -13   1    1.58    0.22
  -6 -13   1    2.25    0.28
  -6 -13   1    1.77    0.24
  -6 -13   1    2.11    0.26
  -6 -13   1    1.81    0.26
  -5 -13   1    0.02    0.13
  -5 -13   1    0.14    0.13
  -5 -13   1   -0.17    0.13
  -5 -13   1    0.12    0.17
  -5 -13   1   -0.09    0.12
  -4 -13   1    1.90    0.26
  -4 -13   1    1.85    0.24
  -4 -13   1    1.75    0.22
  -4 -13   1    1.50    0.22
  -4 -13   1    2.05    0.24
  -3 -13   1   13.45    0.51
  -3 -13   1   13.50    0.52
  -3 -13   1   14.32    0.53
  -3 -13   1   12.94    0.52
  -3 -13   1   13.38    0.55
  -2 -13   1    0.17    0.14
  -2 -13   1    0.23    0.13
  -2 -13   1    0.27    0.14
  -2 -13   1    0.01    0.11
  -2 -13   1    0.18    0.15
  -2 -13   1    0.01    0.13
  -1 -13   1    1.17    0.22
  -1 -13   1    1.40    0.19
  -1 -13   1    1.42    0.21
  -1 -13   1    1.56    0.23
  -1 -13   1    1.69    0.20
  -1 -13   1    1.40    0.21
  -1 -13   1    1.10    0.20
   0 -13   1   10.96    0.48
   0 -13   1   10.57    0.47
   0 -13   1   11.12    0.46
   0 -13   1   10.91    0.45
   0 -13   1   10.22    0.45
   0 -13   1   10.28    0.46
   0 -13   1   11.57    0.50
   1 -13   1   19.30    0.63
   1 -13   1   18.59    0.62
   1 -13   1   19.65    0.68
   1 -13   1   18.68    0.62
   1 -13   1   19.39    0.64
   1 -13   1   18.43    0.64
   2 -13   1    5.59    0.35
   2 -13   1    5.91    0.36
   2 -13   1    5.51    0.34
   2 -13   1    5.23    0.34
   2 -13   1    5.61    0.39
   2 -13   1    5.28    0.34
   3 -13   1    0.05    0.17
   3 -13   1   -0.02    0.12
   3 -13   1   -0.04    0.12
   3 -13   1    0.04    0.14
   3 -13   1   -0.14    0.12
   4 -13   1   -0.03    0.16
   4 -13   1    0.33    0.17
   4 -13   1    0.20    0.15
   4 -13   1    0.12    0.16
   4 -13   1    0.46    0.17
   5 -13   1    7.61    0.45
   5 -13   1    6.13    0.43
   5 -13   1    7.25    0.42
   5 -13   1    7.39    0.42
   5 -13   1    7.23    0.41
  -7 -12   1    0.11    0.16
  -7 -12   1    0.09    0.15
  -7 -12   1   -0.14    0.13
  -7 -12   1    0.04    0.14
  -7 -12   1    0.14    0.13
  -6 -12   1    2.47    0.27
  -6 -12   1    2.63    0.27
  -6 -12   1    2.47    0.27
  -6 -12   1    2.54    0.28
  -6 -12   1    2.12    0.24
  -5 -12   1    0.30    0.14
  -5 -12   1    0.31    0.17
  -5 -12   1    0.29    0.14
  -5 -12   1    0.10    0.12
  -5 -12   1    0.31    0.14
  -4 -12   1    2.35    0.23
  -4 -12   1    2.39    0.25
  -4 -12   1    2.43    0.26
  -4 -12   1    2.76    0.26
  -4 -12   1    2.88    0.25
   3  12  -1    1.68    0.21
  -3 -12   1    2.06    0.23
  -3 -12   1    2.08    0.24
  -3 -12   1    1.96    0.24
  -3 -12   1    1.97    0.22
  -3 -12   1    1.83    0.21
   2  12  -1    0.60    0.14
   2  12  -1    0.53    0.13
  -2 -12   1    0.50    0.15
  -2 -12   1    0.43    0.16
  -2 -12   1    0.59    0.14
  -2 -12   1    0.59    0.15
  -2 -12   1    0.66    0.15
  -2 -12   1    0.43    0.14
   1  12  -1   13.66    0.46
   1  12  -1   13.69    0.50
  -1 -12   1   12.21    0.49
  -1 -12   1   13.03    0.49
  -1 -12   1   13.16    0.48
  -1 -12   1   12.96    0.51
  -1 -12   1   14.35    0.52
  -1 -12   1   12.64    0.47
  -1 -12   1   13.27    0.49
   0  12  -1    5.77    0.30
   0  12  -1    6.08    0.33
   0 -12   1    5.87    0.32
   0 -12   1    6.14    0.35
   0 -12   1    6.05    0.33
   0 -12   1    6.22    0.34
   0 -12   1    5.56    0.32
   0 -12   1    5.78    0.33
   0 -12   1    5.98    0.36
  -1  12  -1    8.05    0.38
   1 -12   1    9.26    0.40
   1 -12   1    8.20    0.39
   1 -12   1    8.51    0.40
   1 -12   1    8.96    0.44
   1 -12   1    8.27    0.39
   1 -12   1    8.08    0.39
  -2  12  -1    0.92    0.17
   2 -12   1    1.30    0.20
   2 -12   1    0.84    0.17
   2 -12   1    1.31    0.21
   2 -12   1    1.16    0.19
   2 -12   1    0.96    0.17
  -3  12  -1    0.10    0.11
   3 -12   1   -0.17    0.09
   3 -12   1    0.00    0.15
   3 -12   1   -0.02    0.12
   3 -12   1   -0.02    0.12
   3 -12   1    0.01    0.12
   4 -12   1    0.15    0.14
   4 -12   1    0.41    0.16
   4 -12   1    0.13    0.16
   4 -12   1    0.30    0.14
   4 -12   1    0.03    0.12
   5 -12   1    8.59    0.46
   5 -12   1    8.72    0.44
   5 -12   1    9.23    0.45
   5 -12   1    9.26    0.45
   5 -12   1    8.33    0.47
   6 -12   1    1.85    0.27
   6 -12   1    2.04    0.25
   6 -12   1    2.12    0.27
   6 -12   1    1.54    0.24
   6 -12   1    1.76    0.25
  -8 -11   1    0.59    0.19
  -8 -11   1    0.74    0.18
  -8 -11   1    0.66    0.19
  -8 -11   1    0.59    0.17
  -7 -11   1    0.37    0.17
  -7 -11   1    0.30    0.14
  -7 -11   1   -0.02    0.13
  -7 -11   1    0.34    0.17
  -7 -11   1    0.17    0.13
  -6 -11   1    1.41    0.21
  -6 -11   1    1.29    0.19
  -6 -11   1    1.15    0.18
  -6 -11   1    1.10    0.18
  -6 -11   1    1.29    0.20
  -5 -11   1    0.23    0.12
  -5 -11   1    0.07    0.11
  -5 -11   1    0.04    0.12
  -5 -11   1    0.17    0.12
  -5 -11   1    0.12    0.12
   4  11  -1    5.79    0.29
   4  11  -1    5.17    0.30
  -4 -11   1    5.76    0.31
  -4 -11   1    4.92    0.30
  -4 -11   1    5.08    0.30
  -4 -11   1    4.67    0.30
  -4 -11   1    5.01    0.31
   3  11  -1    4.68    0.26
   3  11  -1    5.04    0.29
  -3 -11   1    4.75    0.28
  -3 -11   1    4.55    0.30
  -3 -11   1    4.82    0.29
  -3 -11   1    4.98    0.29
  -3 -11   1    5.10    0.30
   2  11  -1    5.10    0.27
   2  11  -1    4.77    0.28
  -2 -11   1    4.48    0.29
  -2 -11   1    5.09    0.30
  -2 -11   1    4.61    0.28
  -2 -11   1    4.93    0.29
  -2 -11   1    4.71    0.29
  -2 -11   1    5.03    0.29
  -2 -11   1    4.81    0.28
   1  11  -1    6.65    0.30
   1  11  -1    6.54    0.33
  -1 -11   1    6.79    0.33
  -1 -11   1    6.47    0.34
  -1 -11   1    6.84    0.34
  -1 -11   1    6.13    0.33
  -1 -11   1    6.68    0.33
  -1 -11   1    6.27    0.33
  -1 -11   1    7.31    0.33
   0  11  -1    0.58    0.14
   0  11  -1    0.73    0.13
   0 -11   1    0.45    0.15
   0 -11   1    0.81    0.17
   0 -11   1    0.55    0.13
   0 -11   1    0.64    0.14
   0 -11   1    0.84    0.15
   0 -11   1    0.86    0.15
   0 -11   1    0.44    0.13
  -1  11  -1    0.11    0.09
   1 -11   1    0.01    0.10
   1 -11   1    0.00    0.11
   1 -11   1    0.06    0.11
   1 -11   1    0.11    0.14
   1 -11   1   -0.13    0.09
   1 -11   1    0.24    0.14
   1 -11   1   -0.15    0.09
  -2  11  -1    0.36    0.13
   2 -11   1    0.40    0.16
   2 -11   1    0.34    0.12
   2 -11   1    0.26    0.13
   2 -11   1    0.22    0.12
   2 -11   1    0.04    0.12
  -3  11  -1    2.10    0.23
   3 -11   1    2.17    0.23
   3 -11   1    1.89    0.21
   3 -11   1    1.94    0.22
   3 -11   1    1.79    0.23
   3 -11   1    1.86    0.23
  -4  11  -1    4.43    0.29
   4 -11   1    3.86    0.29
   4 -11   1    4.08    0.30
   4 -11   1    4.24    0.30
   4 -11   1    3.82    0.32
   4 -11   1    4.04    0.31
  -5  11  -1    2.93    0.26
   5 -11   1    2.32    0.28
   5 -11   1    2.38    0.25
   5 -11   1    2.68    0.27
   5 -11   1    2.67    0.26
   5 -11   1    2.51    0.27
  -6  11  -1    7.40    0.45
   6 -11   1    8.95    0.48
   6 -11   1    7.75    0.42
   6 -11   1    8.42    0.45
   6 -11   1    8.97    0.43
   6 -11   1    8.04    0.42
   7 -11   1    0.52    0.19
   7 -11   1    0.35    0.15
   7 -11   1    0.45    0.20
   7 -11   1    0.71    0.21
   7 -11   1    0.41    0.17
  -9 -10   1    9.58    0.49
  -9 -10   1    9.45    0.50
  -9 -10   1    9.46    0.46
  -9 -10   1    9.23    0.48
  -8 -10   1    0.04    0.13
  -8 -10   1   -0.13    0.10
  -8 -10   1    0.11    0.13
  -8 -10   1    0.07    0.12
  -7 -10   1    5.70    0.35
  -7 -10   1    4.99    0.32
  -7 -10   1    5.15    0.33
  -7 -10   1    5.09    0.31
  -7 -10   1    5.84    0.32
   6  10  -1    0.12    0.10
   6  10  -1   -0.06    0.09
  -6 -10   1    0.03    0.11
  -6 -10   1   -0.06    0.10
  -6 -10   1    0.10    0.10
  -6 -10   1   -0.06    0.10
  -6 -10   1   -0.06    0.10
   5  10  -1    5.17    0.29
   5  10  -1    5.86    0.28
  -5 -10   1    6.02    0.31
  -5 -10   1    5.53    0.30
  -5 -10   1    5.86    0.33
  -5 -10   1    5.59    0.30
  -5 -10   1    4.84    0.32
   4  10  -1    2.78    0.21
   4  10  -1    2.56    0.22
  -4 -10   1    2.47    0.24
  -4 -10   1    3.03    0.25
  -4 -10   1    2.82    0.23
  -4 -10   1    3.16    0.24
  -4 -10   1    2.48    0.22
   3  10  -1    2.56    0.21
   3  10  -1    2.41    0.19
  -3 -10   1    2.47    0.21
  -3 -10   1    2.64    0.22
  -3 -10   1    2.26    0.22
  -3 -10   1    2.56    0.22
  -3 -10   1    2.40    0.22
   2  10  -1    2.76    0.20
   2  10  -1    3.06    0.22
  -2 -10   1    2.83    0.21
  -2 -10   1    2.84    0.23
  -2 -10   1    2.67    0.22
  -2 -10   1    2.90    0.21
  -2 -10   1    3.11    0.23
  -2 -10   1    2.99    0.22
   1  10  -1   21.25    0.56
   1  10  -1   21.63    0.61
  -1 -10   1   21.02    0.58
  -1 -10   1   20.37    0.60
  -1 -10   1   20.06    0.61
  -1 -10   1   21.45    0.61
  -1 -10   1   19.76    0.61
  -1 -10   1   21.16    0.59
  -1 -10   1   21.72    0.59
   0  10  -1   49.75    1.07
   0  10  -1   49.37    1.15
   0 -10   1   49.36    1.18
   0 -10   1   51.54    1.15
   0 -10   1   48.98    1.13
   0 -10   1   49.49    1.12
   0 -10   1   49.99    1.12
   0 -10   1   51.54    1.16
   0 -10   1   49.92    1.11
  -1  10  -1   12.75    0.45
   1 -10   1   12.81    0.48
   1 -10   1   13.25    0.45
   1 -10   1   13.41    0.46
   1 -10   1   13.22    0.44
   1 -10   1   12.65    0.44
   1 -10   1   12.94    0.46
  -2  10  -1    8.48    0.37
  -2  10  -1    8.39    0.34
   2 -10   1    7.74    0.38
   2 -10   1    7.91    0.35
   2 -10   1    8.31    0.36
   2 -10   1    8.15    0.35
   2 -10   1    8.74    0.35
   2 -10   1    8.47    0.35
  -3  10  -1   15.70    0.53
  -3  10  -1   16.29    0.52
   3 -10   1   15.32    0.53
   3 -10   1   16.28    0.52
   3 -10   1   16.17    0.57
   3 -10   1   16.44    0.53
   3 -10   1   16.69    0.52
  -4  10  -1   61.11    1.38
  -4  10  -1   61.82    1.42
   4 -10   1   61.95    1.40
   4 -10   1   63.78    1.48
   4 -10   1   60.99    1.36
   4 -10   1   60.26    1.36
   4 -10   1   62.24    1.39
  -5  10  -1   44.32    1.08
  -5  10  -1   44.38    1.11
   5 -10   1   44.75    1.16
   5 -10   1   43.37    1.06
   5 -10   1   44.84    1.08
   5 -10   1   42.50    1.09
   5 -10   1   44.06    1.09
  -6  10  -1    1.04    0.17
  -6  10  -1    0.84    0.18
   6 -10   1    0.82    0.17
   6 -10   1    0.82    0.17
   6 -10   1    0.46    0.18
   6 -10   1    0.66    0.17
   6 -10   1    1.02    0.18
  -7  10  -1    5.75    0.35
   7 -10   1    6.15    0.37
   7 -10   1    5.36    0.36
   7 -10   1    5.81    0.37
   7 -10   1    6.08    0.40
   7 -10   1    6.08    0.36
  -8  10  -1    0.62    0.18
   8 -10   1    0.60    0.20
   8 -10   1    1.17    0.22
   8 -10   1    1.05    0.20
   8 -10   1    0.88    0.20
   8 -10   1    0.38    0.21
   8 -10   1    1.05    0.23
   9   9  -1    2.90    0.29
  -9  -9   1    2.39    0.26
  -9  -9   1    2.23    0.25
  -9  -9   1    2.81    0.30
  -9  -9   1    2.49    0.27
  -8  -9   1    0.05    0.12
  -8  -9   1    0.18    0.12
  -8  -9   1    0.00    0.13
  -8  -9   1   -0.03    0.11
   7   9  -1   -0.04    0.09
   7   9  -1    0.04    0.09
  -7  -9   1    0.00    0.10
  -7  -9   1    0.05    0.10
  -7  -9   1   -0.04    0.10
  -7  -9   1   -0.05    0.12
   6   9  -1   13.99    0.48
   6   9  -1   13.72    0.44
  -6  -9   1   14.17    0.50
  -6  -9   1   13.20    0.47
  -6  -9   1   13.60    0.50
  -6  -9   1   13.36    0.47
  -6  -9   1   13.25    0.46
   5   9  -1   45.25    0.98
   5   9  -1   45.53    1.06
  -5  -9   1   42.46    1.06
  -5  -9   1   47.50    1.08
  -5  -9   1   45.07    1.04
  -5  -9   1   43.87    1.02
  -5  -9   1   42.88    1.01
   4   9  -1    0.20    0.10
   4   9  -1    0.30    0.10
  -4  -9   1    0.56    0.12
  -4  -9   1    0.31    0.11
  -4  -9   1    0.31    0.12
  -4  -9   1    0.41    0.12
  -4  -9   1    0.33    0.11
   3   9  -1    0.04    0.08
   3   9  -1    0.05    0.07
  -3  -9   1    0.09    0.09
  -3  -9   1    0.26    0.12
  -3  -9   1    0.15    0.10
  -3  -9   1    0.10    0.09
  -3  -9   1    0.01    0.09
   2   9  -1    7.96    0.32
   2   9  -1    7.44    0.29
  -2  -9   1    7.64    0.33
  -2  -9   1    7.54    0.31
  -2  -9   1    7.16    0.31
  -2  -9   1    7.64    0.31
  -2  -9   1    7.46    0.30
  -2  -9   1    7.28    0.31
   1   9  -1   45.36    1.05
   1   9  -1   45.14    0.97
   1   9  -1   48.72    1.02
  -1  -9   1   47.54    1.04
  -1  -9   1   46.53    1.06
  -1  -9   1   46.70    1.01
  -1  -9   1   43.46    1.02
  -1  -9   1   45.69    1.02
  -1  -9   1   47.71    1.02
  -1  -9   1   47.58    1.05
   0   9  -1   55.96    1.24
   0   9  -1   55.42    1.19
   0   9  -1   57.14    1.15
   0   9  -1   57.05    1.19
   0  -9   1   56.13    1.19
   0  -9   1   57.09    1.20
   0  -9   1   55.01    1.18
   0  -9   1   56.27    1.22
   0  -9   1   59.45    1.25
   0  -9   1   54.41    1.26
   0  -9   1   54.34    1.20
   0  -9   1   56.16    1.21
  -1   9  -1    2.72    0.20
  -1   9  -1    3.03    0.21
  -1   9  -1    3.02    0.21
   1  -9   1    2.92    0.22
   1  -9   1    2.37    0.20
   1  -9   1    2.54    0.23
   1  -9   1    3.13    0.23
   1  -9   1    2.82    0.21
   1  -9   1    2.75    0.21
   1  -9   1    2.82    0.20
  -2   9  -1    0.04    0.08
  -2   9  -1    0.13    0.10
   2  -9   1    0.08    0.09
   2  -9   1    0.12    0.10
   2  -9   1    0.02    0.08
   2  -9   1    0.10    0.10
   2  -9   1    0.14    0.12
   2  -9   1    0.17    0.10
   2  -9   1    0.22    0.08
  -3   9  -1    1.10    0.16
  -3   9  -1    1.06    0.16
   3  -9   1    1.05    0.15
   3  -9   1    1.16    0.18
   3  -9   1    1.31    0.16
   3  -9   1    1.29    0.16
   3  -9   1    1.13    0.17
   3  -9   1    1.42    0.17
  -4   9  -1   29.66    0.78
  -4   9  -1   30.72    0.81
   4  -9   1   30.24    0.77
   4  -9   1   30.43    0.79
   4  -9   1   29.96    0.82
   4  -9   1   30.62    0.85
   4  -9   1   30.22    0.78
   4  -9   1   30.96    0.80
  -5   9  -1   13.19    0.49
  -5   9  -1   13.13    0.48
   5  -9   1   12.65    0.48
   5  -9   1   13.65    0.53
   5  -9   1   13.27    0.48
   5  -9   1   13.39    0.47
   5  -9   1   13.07    0.47
  -6   9  -1    7.08    0.37
  -6   9  -1    7.51    0.36
   6  -9   1    7.05    0.36
   6  -9   1    6.93    0.37
   6  -9   1    7.16    0.36
   6  -9   1    7.35    0.39
   6  -9   1    7.16    0.37
  -7   9  -1    7.47    0.40
  -7   9  -1    7.74    0.38
   7  -9   1    8.01    0.40
   7  -9   1    7.18    0.40
   7  -9   1    7.86    0.39
   7  -9   1    6.99    0.37
   7  -9   1    7.61    0.41
  -8   9  -1    0.78    0.18
   8  -9   1    1.34    0.21
   8  -9   1    0.92    0.18
   8  -9   1    1.00    0.22
   8  -9   1    0.85    0.22
   8  -9   1    0.71    0.20
   8  -9   1    0.47    0.17
  -9   9  -1    5.00    0.36
   9  -9   1    4.69    0.41
   9  -9   1    4.71    0.39
   9  -9   1    4.44    0.38
   9  -9   1    4.77    0.35
  10   8  -1    4.85    0.36
 -10  -8   1    4.83    0.34
 -10  -8   1    5.15    0.35
 -10  -8   1    5.11    0.34
   9   8  -1    0.18    0.14
  -9  -8   1    0.19    0.13
  -9  -8   1    0.21    0.14
  -9  -8   1    0.08    0.12
  -9  -8   1    0.33    0.14
  -9  -8   1    0.17    0.14
  -8  -8   1    5.06    0.31
  -8  -8   1    6.09    0.34
  -8  -8   1    5.12    0.31
  -8  -8   1    5.27    0.32
  -8  -8   1    5.25    0.31
   7   8  -1    0.77    0.15
   7   8  -1    0.67    0.13
  -7  -8   1    0.65    0.15
  -7  -8   1    0.55    0.14
  -7  -8   1    0.57    0.14
  -7  -8   1    0.64    0.14
  -7  -8   1    0.69    0.16
   6   8  -1   13.27    0.42
   6   8  -1   13.07    0.45
  -6  -8   1   12.76    0.47
  -6  -8   1   12.82    0.47
  -6  -8   1   12.73    0.43
  -6  -8   1   13.33    0.44
  -6  -8   1   13.17    0.45
   5   8  -1    5.30    0.27
   5   8  -1    5.19    0.25
  -5  -8   1    5.06    0.27
  -5  -8   1    5.16    0.28
  -5  -8   1    4.96    0.26
  -5  -8   1    5.89    0.30
  -5  -8   1    4.88    0.26
   4   8  -1    5.82    0.27
   4   8  -1    5.85    0.25
  -4  -8   1    5.80    0.27
  -4  -8   1    6.11    0.29
  -4  -8   1    5.53    0.28
  -4  -8   1    5.80    0.27
  -4  -8   1    5.84    0.27
  -3  -8   1    1.02    0.13
  -3  -8   1    0.84    0.12
  -3  -8   1    1.00    0.14
  -3  -8   1    0.98    0.13
  -3  -8   1    1.19    0.16
  -2  -8   1    0.07    0.08
  -2  -8   1    0.06    0.08
  -2  -8   1    0.01    0.07
  -2  -8   1    0.06    0.09
  -2  -8   1    0.01    0.09
  -2  -8   1    0.09    0.08
  -2  -8   1    0.09    0.08
   1   8  -1    1.40    0.14
  -1  -8   1    1.71    0.14
  -1  -8   1    1.31    0.15
  -1  -8   1    1.47    0.15
  -1  -8   1    1.60    0.15
  -1  -8   1    1.66    0.15
  -1  -8   1    1.39    0.14
   0   8  -1    6.54    0.25
   0   8  -1    6.53    0.26
   0   8  -1    6.07    0.27
   0   8  -1    6.61    0.26
   0  -8   1    6.20    0.29
   0  -8   1    6.75    0.27
   0  -8   1    6.83    0.23
   0  -8   1    6.65    0.27
   0  -8   1    6.28    0.27
   0  -8   1    6.27    0.26
   0  -8   1    6.49    0.27
  -1   8  -1   13.09    0.41
  -1   8  -1   13.05    0.38
  -1   8  -1   12.32    0.38
  -1   8  -1   13.88    0.40
   1  -8   1   12.50    0.39
   1  -8   1   13.24    0.45
   1  -8   1   13.10    0.40
   1  -8   1   13.62    0.36
   1  -8   1   12.38    0.43
   1  -8   1   13.14    0.40
   1  -8   1   12.41    0.39
  -2   8  -1    1.35    0.14
  -2   8  -1    1.29    0.14
  -2   8  -1    1.20    0.15
   2  -8   1    1.24    0.14
   2  -8   1    0.91    0.13
   2  -8   1    0.90    0.15
   2  -8   1    1.02    0.13
   2  -8   1    1.29    0.15
   2  -8   1    1.30    0.15
  -3   8  -1    2.18    0.18
  -3   8  -1    2.54    0.19
  -3   8  -1    2.54    0.20
   3  -8   1    2.32    0.19
   3  -8   1    2.53    0.21
   3  -8   1    2.61    0.20
   3  -8   1    2.36    0.19
   3  -8   1    2.34    0.20
  -4   8  -1   13.05    0.44
  -4   8  -1   12.19    0.42
  -4   8  -1   12.44    0.42
   4  -8   1   12.17    0.44
   4  -8   1   12.64    0.43
   4  -8   1   12.72    0.42
   4  -8   1   12.56    0.47
   4  -8   1   12.19    0.41
   4  -8   1   12.13    0.42
  -5   8  -1   23.75    0.66
  -5   8  -1   23.48    0.68
   5  -8   1   23.37    0.67
   5  -8   1   24.21    0.65
   5  -8   1   23.11    0.66
   5  -8   1   23.93    0.66
   5  -8   1   23.35    0.70
  -6   8  -1   -0.11    0.09
  -6   8  -1   -0.22    0.08
   6  -8   1   -0.13    0.09
   6  -8   1   -0.10    0.10
   6  -8   1   -0.07    0.10
   6  -8   1   -0.04    0.11
   6  -8   1    0.19    0.14
  -7   8  -1    2.33    0.24
  -7   8  -1    2.56    0.25
   7  -8   1    2.06    0.23
   7  -8   1    2.09    0.24
   7  -8   1    2.43    0.26
   7  -8   1    1.83    0.21
   7  -8   1    2.13    0.23
  -8   8  -1    0.12    0.12
  -8   8  -1    0.38    0.15
   8  -8   1    0.24    0.13
   8  -8   1    0.31    0.15
   8  -8   1    0.34    0.19
   8  -8   1    0.06    0.14
   8  -8   1    0.36    0.17
   8  -8   1    0.22    0.13
  -9   8  -1    4.67    0.34
   9  -8   1    4.68    0.39
   9  -8   1    4.80    0.36
   9  -8   1    5.28    0.38
   9  -8   1    4.37    0.34
  10   7  -1    0.22    0.15
 -10  -7   1    0.12    0.13
 -10  -7   1    0.07    0.12
 -10  -7   1   -0.04    0.18
   9   7  -1   17.59    0.60
  -9  -7   1   17.43    0.58
  -9  -7   1   17.45    0.66
  -9  -7   1   17.45    0.59
  -9  -7   1   18.04    0.58
  -9  -7   1   17.71    0.59
   8   7  -1    6.03    0.30
   8   7  -1    6.33    0.32
  -8  -7   1    5.96    0.32
  -8  -7   1    6.03    0.32
  -8  -7   1    5.90    0.31
  -8  -7   1    7.10    0.39
  -8  -7   1    5.78    0.33
   7   7  -1    8.32    0.35
   7   7  -1    7.81    0.32
  -7  -7   1    8.04    0.34
  -7  -7   1    7.93    0.40
  -7  -7   1    8.15    0.34
  -7  -7   1    7.96    0.35
  -7  -7   1    7.71    0.34
   6   7  -1   26.72    0.66
   6   7  -1   27.97    0.72
  -6  -7   1   27.19    0.73
  -6  -7   1   28.50    0.71
  -6  -7   1   27.52    0.74
  -6  -7   1   27.37    0.70
  -6  -7   1   28.40    0.71
  -6  -7   1   26.72    0.69
  -6  -7   1   26.95    0.68
   5   7  -1    6.37    0.26
   5   7  -1    6.15    0.28
  -5  -7   1    6.17    0.29
  -5  -7   1    6.31    0.30
  -5  -7   1    5.79    0.25
  -5  -7   1    5.83    0.27
  -5  -7   1    6.13    0.27
  -5  -7   1    6.02    0.28
  -5  -7   1    6.03    0.29
  -4  -7   1    0.48    0.11
  -4  -7   1    0.59    0.11
  -4  -7   1    0.46    0.10
  -4  -7   1    0.81    0.11
  -4  -7   1    0.78    0.13
  -4  -7   1    0.63    0.12
  -3  -7   1    4.59    0.23
  -3  -7   1    4.44    0.21
  -3  -7   1    5.12    0.20
  -3  -7   1    4.60    0.22
  -3  -7   1    4.84    0.22
  -3  -7   1    4.87    0.22
   2   7  -1    0.36    0.08
   2   7  -1    0.30    0.08
  -2  -7   1    0.24    0.09
  -2  -7   1    0.26    0.08
  -2  -7   1    0.27    0.08
  -2  -7   1    0.31    0.08
  -2  -7   1    0.47    0.09
   1   7  -1  140.24    2.59
  -1  -7   1  137.75    2.57
  -1  -7   1  136.24    2.55
  -1  -7   1  136.76    2.60
  -1  -7   1  136.67    2.55
  -1  -7   1  138.81    2.60
   0   7  -1   34.59    0.72
   0   7  -1   34.28    0.75
   0   7  -1   32.81    0.74
   0   7  -1   33.49    0.77
   0  -7   1   33.71    0.74
   0  -7   1   33.73    0.76
   0  -7   1   33.16    0.75
   0  -7   1   33.17    0.75
  -1   7  -1   16.05    0.45
  -1   7  -1   16.00    0.42
  -1   7  -1   16.49    0.43
  -1   7  -1   16.69    0.44
   1  -7   1   16.91    0.44
   1  -7   1   15.65    0.44
   1  -7   1   15.84    0.44
   1  -7   1   16.16    0.44
   1  -7   1   15.84    0.47
   1  -7   1   16.71    0.40
  -2   7  -1    0.01    0.07
  -2   7  -1    0.06    0.06
  -2   7  -1    0.16    0.08
   2  -7   1    0.04    0.07
   2  -7   1    0.08    0.09
   2  -7   1    0.14    0.08
   2  -7   1    0.02    0.07
   2  -7   1    0.06    0.07
  -3   7  -1    2.42    0.17
  -3   7  -1    2.73    0.19
  -3   7  -1    2.46    0.18
   3  -7   1    2.60    0.18
   3  -7   1    2.47    0.18
   3  -7   1    2.36    0.18
   3  -7   1    2.53    0.18
  -4   7  -1    5.76    0.27
  -4   7  -1    5.87    0.28
  -4   7  -1    5.72    0.26
   4  -7   1    4.90    0.25
   4  -7   1    6.15    0.27
   4  -7   1    5.96    0.29
   4  -7   1    5.96    0.31
   4  -7   1    5.45    0.27
   4  -7   1    5.68    0.26
  -5   7  -1    4.02    0.25
  -5   7  -1    4.25    0.24
  -5   7  -1    4.29    0.25
   5  -7   1    4.11    0.25
   5  -7   1    3.94    0.26
   5  -7   1    4.08    0.28
   5  -7   1    3.94    0.24
   5  -7   1    4.21    0.24
   5  -7   1    4.19    0.25
  -6   7  -1    0.12    0.10
  -6   7  -1    0.21    0.11
   6  -7   1    0.17    0.11
   6  -7   1    0.17    0.10
   6  -7   1    0.19    0.11
   6  -7   1    0.24    0.12
   6  -7   1    0.21    0.13
  -7   7  -1    5.74    0.32
  -7   7  -1    5.90    0.31
  -7   7  -1    5.74    0.31
   7  -7   1    5.69    0.31
   7  -7   1    5.27    0.33
   7  -7   1    6.18    0.32
   7  -7   1    5.86    0.34
   7  -7   1    5.19    0.30
  -8   7  -1    3.00    0.26
  -8   7  -1    2.83    0.25
  -8   7  -1    2.66    0.26
   8  -7   1    2.37    0.26
   8  -7   1    3.02    0.26
   8  -7   1    2.65    0.29
   8  -7   1    2.81    0.25
   8  -7   1    2.29    0.26
   8  -7   1    3.18    0.26
  -9   7  -1    2.57    0.26
  -9   7  -1    2.50    0.26
   9  -7   1    2.21    0.26
   9  -7   1    2.25    0.30
   9  -7   1    2.49    0.26
   9  -7   1    2.11    0.26
   9  -7   1    1.94    0.24
 -10   7  -1    0.12    0.15
 -10   7  -1    0.09    0.14
  10  -7   1    0.23    0.18
  10  -7   1    0.24    0.16
  10  -7   1    0.13    0.20
  10  -7   1    0.36    0.18
  11   6  -1    4.48    0.37
 -11  -6   1    4.37    0.36
 -11  -6   1    5.44    0.42
 -11  -6   1    5.33    0.36
  10   6  -1   -0.12    0.12
 -10  -6   1    0.27    0.13
 -10  -6   1    0.40    0.15
 -10  -6   1    0.28    0.19
 -10  -6   1    0.39    0.14
   9   6  -1    3.05    0.28
  -9  -6   1    3.58    0.27
  -9  -6   1    3.33    0.27
  -9  -6   1    3.80    0.33
  -9  -6   1    3.62    0.27
  -9  -6   1    3.44    0.26
  -9  -6   1    3.31    0.26
   8   6  -1   18.77    0.60
   8   6  -1   20.20    0.56
   8   6  -1   19.18    0.60
  -8  -6   1   20.09    0.59
  -8  -6   1   20.72    0.60
  -8  -6   1   20.53    0.67
  -8  -6   1   20.06    0.60
  -8  -6   1   20.52    0.60
  -8  -6   1   19.60    0.59
   7   6  -1   13.37    0.42
   7   6  -1   13.73    0.45
  -7  -6   1   13.37    0.43
  -7  -6   1   12.76    0.43
  -7  -6   1   13.61    0.49
  -7  -6   1   12.36    0.43
  -7  -6   1   13.77    0.45
  -7  -6   1   12.73    0.44
   6   6  -1   42.50    0.90
   6   6  -1   43.14    0.97
  -6  -6   1   42.94    0.93
  -6  -6   1   41.12    0.94
  -6  -6   1   41.00    1.01
  -6  -6   1   39.76    0.93
  -6  -6   1   42.09    0.95
  -6  -6   1   40.56    0.92
  -5  -6   1    0.76    0.14
  -5  -6   1    0.97    0.13
  -5  -6   1    0.79    0.12
  -5  -6   1    0.91    0.14
  -5  -6   1    0.92    0.12
  -5  -6   1    0.84    0.12
  -4  -6   1    6.71    0.27
  -4  -6   1    6.89    0.26
  -4  -6   1    6.55    0.26
  -4  -6   1    6.24    0.25
  -4  -6   1    6.56    0.25
  -4  -6   1    6.54    0.23
   3   6  -1    0.06    0.06
  -3  -6   1    0.03    0.06
  -3  -6   1    0.02    0.07
  -3  -6   1    0.10    0.06
  -3  -6   1    0.08    0.06
   2   6  -1  155.95    2.83
   2   6  -1  145.33    2.95
  -2  -6   1  159.08    2.83
  -2  -6   1  157.00    2.88
  -2  -6   1  155.19    2.89
  -2  -6   1  158.18    2.86
   1   6  -1   82.52    1.66
   1   6  -1   85.47    1.62
  -1  -6   1   83.48    1.65
  -1  -6   1   89.38    1.66
  -1  -6   1   86.02    1.64
  -1  -6   1   87.07    1.62
   0   6  -1    2.22    0.13
   0   6  -1    2.56    0.14
   0   6  -1    2.24    0.14
   0   6  -1    2.30    0.14
   0  -6   1    2.45    0.14
   0  -6   1    2.34    0.14
   0  -6   1    2.27    0.14
  -1   6  -1    0.21    0.07
  -1   6  -1    0.27    0.07
  -1   6  -1    0.21    0.06
  -1   6  -1    0.25    0.06
  -1   6  -1    0.19    0.07
   1  -6   1    0.21    0.08
   1  -6   1    0.18    0.07
   1  -6   1    0.23    0.07
   1  -6   1    0.40    0.08
   1  -6   1    0.26    0.07
  -2   6  -1    0.73    0.10
  -2   6  -1    0.68    0.10
  -2   6  -1    0.70    0.10
   2  -6   1    0.78    0.10
   2  -6   1    0.59    0.11
   2  -6   1    0.63    0.10
   2  -6   1    0.79    0.10
   2  -6   1    0.70    0.10
  -3   6  -1    5.58    0.23
  -3   6  -1    5.63    0.24
  -3   6  -1    5.48    0.23
   3  -6   1    5.00    0.22
   3  -6   1    4.94    0.22
   3  -6   1    5.28    0.23
   3  -6   1    5.39    0.22
  -4   6  -1    0.39    0.09
  -4   6  -1    0.22    0.09
  -4   6  -1    0.37    0.09
   4  -6   1    0.36    0.11
   4  -6   1    0.33    0.09
   4  -6   1    0.34    0.09
   4  -6   1    0.37    0.10
   4  -6   1    0.17    0.08
  -5   6  -1    0.39    0.10
  -5   6  -1    0.45    0.11
  -5   6  -1    0.32    0.10
  -5   6  -1    0.38    0.10
   5  -6   1    0.38    0.11
   5  -6   1    0.43    0.11
   5  -6   1    0.31    0.13
   5  -6   1    0.18    0.10
   5  -6   1    0.26    0.12
   5  -6   1    0.40    0.11
  -6   6  -1    6.88    0.33
  -6   6  -1    7.82    0.33
  -6   6  -1    8.08    0.32
  -6   6  -1    7.73    0.32
   6  -6   1    7.50    0.34
   6  -6   1    7.72    0.33
   6  -6   1    7.21    0.33
   6  -6   1    7.70    0.33
   6  -6   1    7.52    0.32
   6  -6   1    7.41    0.32
  -7   6  -1    1.86    0.20
  -7   6  -1    1.73    0.20
  -7   6  -1    2.24    0.21
   7  -6   1    2.14    0.20
   7  -6   1    2.12    0.23
   7  -6   1    2.13    0.21
   7  -6   1    2.11    0.21
   7  -6   1    2.01    0.21
  -8   6  -1    1.80    0.21
  -8   6  -1    1.54    0.21
  -8   6  -1    1.58    0.20
   8  -6   1    1.79    0.23
   8  -6   1    1.58    0.20
   8  -6   1    1.57    0.23
   8  -6   1    1.61    0.21
   8  -6   1    1.56    0.19
   8  -6   1    1.95    0.21
  -9   6  -1   -0.10    0.10
  -9   6  -1   -0.21    0.10
   9  -6   1   -0.12    0.16
   9  -6   1   -0.18    0.10
   9  -6   1   -0.02    0.13
   9  -6   1    0.10    0.12
   9  -6   1    0.05    0.12
 -10   6  -1   11.66    0.52
 -10   6  -1   11.90    0.51
  10  -6   1   11.27    0.50
  10  -6   1   10.73    0.52
  10  -6   1   13.03    0.59
  11   5  -1    5.53    0.38
 -11  -5   1    5.45    0.35
 -11  -5   1    7.05    0.39
 -11  -5   1    5.89    0.37
 -11  -5   1    6.33    0.44
  10   5  -1    0.03    0.13
 -10  -5   1    0.19    0.13
 -10  -5   1   -0.23    0.14
 -10  -5   1    0.00    0.12
 -10  -5   1    0.09    0.12
   9   5  -1   12.02    0.45
   9   5  -1   10.54    0.44
  -9  -5   1   10.47    0.47
  -9  -5   1   10.56    0.41
  -9  -5   1   10.60    0.43
  -9  -5   1   10.35    0.42
  -9  -5   1   11.07    0.43
   8   5  -1    1.17    0.16
   8   5  -1    0.94    0.15
  -8  -5   1    1.18    0.16
  -8  -5   1    1.13    0.19
  -8  -5   1    1.07    0.15
  -8  -5   1    0.85    0.15
  -8  -5   1    1.09    0.16
  -8  -5   1    0.83    0.15
   7   5  -1    2.06    0.19
   7   5  -1    1.73    0.18
  -7  -5   1    1.92    0.18
  -7  -5   1    1.69    0.17
  -7  -5   1    1.87    0.18
  -7  -5   1    2.18    0.20
  -7  -5   1    1.70    0.17
  -7  -5   1    1.75    0.20
   6   5  -1   -0.13    0.07
   6   5  -1    0.06    0.07
  -6  -5   1    0.04    0.09
  -6  -5   1   -0.08    0.09
  -6  -5   1    0.06    0.08
  -6  -5   1    0.09    0.08
  -6  -5   1   -0.01    0.09
  -5  -5   1    0.50    0.10
  -5  -5   1    0.45    0.10
  -5  -5   1    0.46    0.10
  -5  -5   1    0.42    0.09
  -5  -5   1    0.41    0.09
  -5  -5   1    0.62    0.10
   4   5  -1   13.09    0.36
   4   5  -1   13.86    0.37
   4   5  -1   12.82    0.38
   4   5  -1   13.45    0.35
  -4  -5   1   13.64    0.39
  -4  -5   1   13.54    0.37
  -4  -5   1   13.08    0.37
  -4  -5   1   14.02    0.36
  -4  -5   1   13.39    0.37
  -4  -5   1   13.64    0.41
   3   5  -1   12.41    0.33
   3   5  -1   12.52    0.35
   3   5  -1   12.57    0.33
   3   5  -1   12.30    0.32
  -3  -5   1   11.83    0.35
  -3  -5   1   11.99    0.33
  -3  -5   1   12.14    0.33
  -3  -5   1   12.18    0.33
  -3  -5   1   12.74    0.34
   2   5  -1   66.97    1.28
  -2  -5   1   66.13    1.29
  -2  -5   1   68.56    1.32
  -2  -5   1   65.98    1.30
  -2  -5   1   67.97    1.31
  -2  -5   1   69.21    1.29
   1   5  -1    5.41    0.19
  -1  -5   1    5.55    0.19
  -1  -5   1    5.04    0.19
  -1  -5   1    5.11    0.19
  -1  -5   1    5.35    0.19
   0   5  -1    2.17    0.12
   0  -5   1    2.14    0.13
   0  -5   1    2.21    0.13
   0  -5   1    2.06    0.12
  -1   5  -1   62.87    1.16
  -1   5  -1   64.20    1.21
  -1   5  -1   61.28    1.20
  -1   5  -1   63.66    1.26
   1  -5   1   61.31    1.21
   1  -5   1   61.78    1.29
   1  -5   1   62.69    1.23
  -2   5  -1    2.66    0.14
  -2   5  -1    2.60    0.14
  -2   5  -1    2.77    0.15
  -2   5  -1    2.83    0.16
   2  -5   1    2.91    0.15
   2  -5   1    2.83    0.15
   2  -5   1    2.85    0.15
   2  -5   1    2.81    0.15
  -3   5  -1   10.24    0.31
  -3   5  -1   10.17    0.31
  -3   5  -1    9.41    0.31
   3  -5   1   10.24    0.34
   3  -5   1    9.77    0.31
   3  -5   1   10.48    0.30
   3  -5   1   10.16    0.31
   3  -5   1    9.92    0.31
  -4   5  -1    0.17    0.07
  -4   5  -1    0.16    0.08
  -4   5  -1    0.15    0.07
  -4   5  -1    0.12    0.06
   4  -5   1    0.15    0.07
   4  -5   1    0.04    0.06
   4  -5   1    0.17    0.07
   4  -5   1    0.13    0.07
   4  -5   1    0.08    0.08
  -5   5  -1    3.50    0.21
  -5   5  -1    3.02    0.19
  -5   5  -1    2.95    0.19
  -5   5  -1    3.43    0.19
   5  -5   1    3.56    0.20
   5  -5   1    3.18    0.20
   5  -5   1    2.91    0.19
   5  -5   1    3.05    0.22
   5  -5   1    3.40    0.20
  -6   5  -1    2.36    0.19
  -6   5  -1    2.07    0.19
  -6   5  -1    2.20    0.18
  -6   5  -1    2.00    0.19
   6  -5   1    2.29    0.21
   6  -5   1    1.98    0.18
   6  -5   1    2.97    0.22
   6  -5   1    2.25    0.19
   6  -5   1    2.23    0.19
   6  -5   1    2.15    0.18
  -7   5  -1   17.35    0.54
  -7   5  -1   17.84    0.53
  -7   5  -1   17.40    0.55
  -7   5  -1   16.88    0.51
  -7   5  -1   16.42    0.52
   7  -5   1   18.39    0.54
   7  -5   1   17.80    0.59
   7  -5   1   17.47    0.55
   7  -5   1   17.94    0.53
   7  -5   1   18.06    0.56
   7  -5   1   16.55    0.53
  -8   5  -1    2.42    0.23
  -8   5  -1    2.29    0.23
  -8   5  -1    2.11    0.22
   8  -5   1    1.57    0.22
   8  -5   1    2.17    0.23
   8  -5   1    1.99    0.21
   8  -5   1    2.52    0.23
   8  -5   1    2.47    0.23
   8  -5   1    2.28    0.22
  -9   5  -1    0.68    0.16
  -9   5  -1    0.81    0.17
   9  -5   1    0.68    0.16
   9  -5   1    0.63    0.19
   9  -5   1    0.35    0.14
   9  -5   1    0.65    0.17
   9  -5   1    0.81    0.16
 -10   5  -1    1.79    0.23
 -10   5  -1    1.66    0.23
  10  -5   1    2.33    0.30
  10  -5   1    1.62    0.25
  10  -5   1    2.07    0.24
 -11   5  -1    2.79    0.30
 -11   5  -1    2.91    0.31
  11  -5   1    2.78    0.33
  11  -5   1    2.64    0.32
  11  -5   1    2.81    0.29
  11   4  -1    0.63    0.19
 -11  -4   1    0.76    0.18
 -11  -4   1    0.87    0.22
 -11  -4   1    0.82    0.18
 -11  -4   1    0.76    0.17
  10   4  -1   12.05    0.48
 -10  -4   1   10.08    0.49
 -10  -4   1   10.68    0.45
 -10  -4   1   11.83    0.46
 -10  -4   1   10.58    0.45
   9   4  -1    3.94    0.26
   9   4  -1    3.67    0.28
  -9  -4   1    3.88    0.27
  -9  -4   1    4.10    0.27
  -9  -4   1    4.12    0.32
  -9  -4   1    4.17    0.27
  -9  -4   1    4.08    0.27
   8   4  -1   25.48    0.69
   8   4  -1   25.04    0.70
  -8  -4   1   26.85    0.69
  -8  -4   1   25.63    0.74
  -8  -4   1   24.99    0.66
  -8  -4   1   24.04    0.66
  -8  -4   1   25.68    0.69
   7   4  -1   25.70    0.67
   7   4  -1   25.19    0.67
  -7  -4   1   25.78    0.65
  -7  -4   1   24.84    0.70
  -7  -4   1   25.51    0.64
  -7  -4   1   25.77    0.66
  -7  -4   1   25.70    0.65
  -7  -4   1   24.52    0.64
  -6  -4   1   16.95    0.47
  -6  -4   1   18.44    0.49
  -6  -4   1   17.70    0.48
  -6  -4   1   17.87    0.49
   5   4  -1   59.50    1.21
   5   4  -1   60.34    1.24
   5   4  -1   61.25    1.23
   5   4  -1   61.30    1.27
  -5  -4   1   60.67    1.23
  -5  -4   1   61.21    1.22
  -5  -4   1   62.80    1.24
  -5  -4   1   62.57    1.24
   4   4  -1   23.42    0.53
   4   4  -1   22.78    0.55
   4   4  -1   23.21    0.51
   4   4  -1   23.37    0.53
  -4  -4   1   23.22    0.53
  -4  -4   1   24.00    0.54
  -4  -4   1   23.45    0.54
  -4  -4   1   23.79    0.56
  -4  -4   1   23.04    0.54
   3   4  -1    8.16    0.24
   3   4  -1    8.32    0.25
   3   4  -1    8.29    0.24
   3   4  -1    8.41    0.24
  -3  -4   1    8.03    0.24
  -3  -4   1    8.29    0.26
  -3  -4   1    8.31    0.24
  -3  -4   1    8.12    0.24
  -3  -4   1    8.44    0.25
   2   4  -1  238.66    4.33
   2   4  -1  228.66    4.15
   2   4  -1  235.13    4.16
   2   4  -1  236.36    4.01
  -2  -4   1  234.99    4.16
  -2  -4   1  233.59    4.15
  -2  -4   1  231.01    4.23
  -2  -4   1  235.53    4.19
   1   4  -1    7.44    0.21
  -1  -4   1    7.67    0.21
  -1  -4   1    7.33    0.21
  -1  -4   1    7.17    0.21
  -1  -4   1    7.36    0.21
   0   4  -1    2.66    0.12
   0  -4   1    3.12    0.13
   0  -4   1    2.99    0.13
   0  -4   1    2.67    0.13
  -1   4  -1   20.65    0.45
   1  -4   1   20.66    0.45
   1  -4   1   20.80    0.45
   1  -4   1   20.12    0.46
  -2   4  -1   10.81    0.29
  -2   4  -1   10.26    0.30
  -2   4  -1   10.52    0.29
   2  -4   1   10.72    0.29
   2  -4   1   10.74    0.29
   2  -4   1   10.86    0.29
  -3   4  -1   24.96    0.59
  -3   4  -1   25.13    0.57
  -3   4  -1   25.07    0.56
  -3   4  -1   25.45    0.57
   3  -4   1   25.39    0.60
   3  -4   1   25.23    0.56
   3  -4   1   24.65    0.56
   3  -4   1   24.64    0.57
   3  -4   1   25.17    0.57
  -4   4  -1   15.45    0.41
  -4   4  -1   14.66    0.40
  -4   4  -1   14.64    0.42
  -4   4  -1   15.24    0.40
   4  -4   1   14.80    0.40
   4  -4   1   14.79    0.40
   4  -4   1   14.70    0.40
   4  -4   1   14.52    0.39
   4  -4   1   15.44    0.43
  -5   4  -1    0.22    0.08
  -5   4  -1    0.39    0.09
  -5   4  -1    0.31    0.09
  -5   4  -1    0.30    0.09
   5  -4   1    0.19    0.08
   5  -4   1    0.36    0.09
   5  -4   1    0.16    0.07
   5  -4   1    0.22    0.08
   5  -4   1    0.37    0.11
  -6   4  -1    3.40    0.20
  -6   4  -1    2.88    0.21
  -6   4  -1    3.12    0.19
  -6   4  -1    3.15    0.20
  -6   4  -1    2.60    0.19
   6  -4   1    3.09    0.20
   6  -4   1    2.64    0.21
   6  -4   1    3.04    0.20
   6  -4   1    3.00    0.20
   6  -4   1    3.43    0.21
   6  -4   1    3.24    0.22
  -7   4  -1   41.08    0.99
  -7   4  -1   39.37    0.95
  -7   4  -1   40.46    0.97
  -7   4  -1   41.12    0.95
  -7   4  -1   39.59    0.94
   7  -4   1   41.47    1.05
   7  -4   1   41.92    0.95
   7  -4   1   40.82    0.98
   7  -4   1   41.79    0.96
   7  -4   1   42.29    0.96
   7  -4   1   41.29    0.98
  -8   4  -1   -0.01    0.08
  -8   4  -1    0.20    0.10
  -8   4  -1    0.08    0.10
  -8   4  -1   -0.09    0.09
   8  -4   1   -0.14    0.09
   8  -4   1    0.01    0.10
   8  -4   1    0.15    0.10
   8  -4   1    0.10    0.12
   8  -4   1    0.15    0.14
   8  -4   1    0.20    0.11
  -9   4  -1    2.95    0.26
  -9   4  -1    3.17    0.25
   9  -4   1    2.94    0.25
   9  -4   1    3.11    0.26
   9  -4   1    2.95    0.30
   9  -4   1    2.88    0.27
   9  -4   1    2.95    0.25
 -10   4  -1    7.88    0.40
 -10   4  -1    8.23    0.42
  10  -4   1    8.07    0.42
  10  -4   1    6.85    0.37
  10  -4   1    7.40    0.45
 -11   4  -1    7.22    0.41
 -11   4  -1    7.12    0.42
  11  -4   1    7.19    0.41
  11  -4   1    6.57    0.43
  11  -4   1    7.10    0.47
  11   3  -1    0.24    0.16
 -11  -3   1    0.21    0.14
 -11  -3   1    0.39    0.16
 -11  -3   1    0.28    0.18
 -11  -3   1    0.28    0.15
  10   3  -1   -0.01    0.14
 -10  -3   1    0.01    0.14
 -10  -3   1    0.01    0.10
 -10  -3   1   -0.05    0.11
 -10  -3   1    0.11    0.13
 -10  -3   1    0.08    0.12
   9   3  -1    0.55    0.15
   9   3  -1    0.61    0.14
  -9  -3   1    0.61    0.17
  -9  -3   1    0.97    0.16
  -9  -3   1    0.91    0.15
  -9  -3   1    0.83    0.15
  -9  -3   1    0.92    0.17
   8   3  -1   12.06    0.43
   8   3  -1   12.42    0.44
  -8  -3   1   11.58    0.45
  -8  -3   1   11.84    0.42
  -8  -3   1   12.74    0.42
  -8  -3   1   12.49    0.46
  -8  -3   1   12.31    0.43
  -8  -3   1   12.07    0.41
   7   3  -1   16.30    0.47
   7   3  -1   14.78    0.45
   7   3  -1   14.59    0.47
  -7  -3   1   14.98    0.46
  -7  -3   1   15.44    0.50
  -7  -3   1   15.52    0.45
  -7  -3   1   16.21    0.51
  -7  -3   1   15.39    0.46
  -7  -3   1   15.15    0.45
   6   3  -1    5.37    0.23
   6   3  -1    4.69    0.22
  -6  -3   1    5.69    0.28
  -6  -3   1    4.87    0.23
  -6  -3   1    5.86    0.24
  -6  -3   1    5.11    0.24
  -6  -3   1    5.60    0.28
  -6  -3   1    5.39    0.24
  -6  -3   1    5.01    0.23
   5   3  -1    0.35    0.07
   5   3  -1    0.33    0.08
   5   3  -1    0.40    0.08
   5   3  -1    0.36    0.08
  -5  -3   1    0.36    0.08
  -5  -3   1    0.42    0.08
  -5  -3   1    0.55    0.12
  -5  -3   1    0.52    0.09
  -5  -3   1    0.49    0.09
  -5  -3   1    0.40    0.10
   4   3  -1    8.25    0.24
   4   3  -1    7.62    0.25
   4   3  -1    7.64    0.24
   4   3  -1    7.88    0.23
  -4  -3   1    7.56    0.24
  -4  -3   1    7.64    0.24
  -4  -3   1    7.97    0.28
  -4  -3   1    7.66    0.24
  -4  -3   1    7.70    0.24
   3   3  -1   48.72    0.98
   3   3  -1   48.35    0.94
   3   3  -1   48.75    0.94
   3   3  -1   47.09    0.95
  -3  -3   1   48.40    0.95
  -3  -3   1   48.92    0.94
  -3  -3   1   48.93    0.96
  -3  -3   1   48.67    0.94
  -3  -3   1   48.90    1.03
   2   3  -1  206.86    3.75
   2   3  -1  215.97    3.91
   2   3  -1  214.62    3.62
   2   3  -1  213.26    3.75
  -2  -3   1  211.28    3.74
  -2  -3   1  214.08    3.75
  -2  -3   1  211.02    3.78
  -2  -3   1  207.90    3.75
   1   3  -1   18.98    0.39
   1   3  -1   18.62    0.41
   1   3  -1   19.31    0.38
   1   3  -1   18.21    0.39
  -1  -3   1   18.46    0.39
  -1  -3   1   18.50    0.39
  -1  -3   1   18.29    0.39
  -1  -3   1   18.54    0.39
   0   3  -1   11.89    0.28
   0  -3   1   12.75    0.29
   0  -3   1   12.79    0.29
   0  -3   1   13.33    0.29
  -1   3  -1    9.74    0.24
   1  -3   1   10.00    0.25
   1  -3   1    9.83    0.24
   1  -3   1    9.89    0.25
  -2   3  -1   28.23    0.59
   2  -3   1   28.65    0.59
   2  -3   1   28.98    0.59
   2  -3   1   28.38    0.59
  -3   3  -1   38.72    0.79
  -3   3  -1   37.37    0.82
  -3   3  -1   39.96    0.80
   3  -3   1   39.72    0.81
   3  -3   1   38.41    0.80
   3  -3   1   40.02    0.80
   3  -3   1   39.12    0.83
  -4   3  -1   23.29    0.56
  -4   3  -1   23.99    0.55
  -4   3  -1   23.54    0.58
  -4   3  -1   24.51    0.56
   4  -3   1   23.63    0.58
   4  -3   1   24.01    0.56
   4  -3   1   24.10    0.55
   4  -3   1   24.35    0.55
   4  -3   1   24.49    0.56
  -5   3  -1   43.16    0.95
  -5   3  -1   42.64    0.93
  -5   3  -1   43.02    0.91
  -5   3  -1   44.06    0.93
   5  -3   1   42.89    0.91
   5  -3   1   43.05    0.91
   5  -3   1   42.26    0.92
   5  -3   1   43.45    0.95
   5  -3   1   41.71    0.92
  -6   3  -1    0.27    0.09
  -6   3  -1    0.29    0.09
  -6   3  -1    0.37    0.09
  -6   3  -1    0.32    0.09
  -6   3  -1    0.21    0.08
   6  -3   1    0.15    0.08
   6  -3   1    0.29    0.09
   6  -3   1    0.21    0.10
   6  -3   1    0.19    0.09
   6  -3   1    0.19    0.10
  -7   3  -1   -0.16    0.08
  -7   3  -1    0.00    0.08
  -7   3  -1    0.22    0.10
  -7   3  -1    0.04    0.09
  -7   3  -1    0.26    0.09
   7  -3   1   -0.02    0.08
   7  -3   1    0.03    0.09
   7  -3   1    0.16    0.10
   7  -3   1    0.14    0.09
   7  -3   1   -0.10    0.12
   7  -3   1   -0.03    0.10
   7  -3   1    0.07    0.10
  -8   3  -1    3.07    0.24
  -8   3  -1    2.91    0.23
  -8   3  -1    3.46    0.23
  -8   3  -1    3.18    0.22
  -8   3  -1    3.44    0.23
   8  -3   1    3.70    0.24
   8  -3   1    3.21    0.25
   8  -3   1    3.27    0.27
   8  -3   1    3.99    0.26
   8  -3   1    3.37    0.23
   8  -3   1    3.05    0.22
  -9   3  -1   18.68    0.59
  -9   3  -1   19.18    0.62
  -9   3  -1   18.29    0.58
   9  -3   1   18.97    0.59
   9  -3   1   18.22    0.65
   9  -3   1   18.46    0.60
   9  -3   1   18.30    0.58
 -10   3  -1   12.00    0.50
 -10   3  -1   11.62    0.47
  10  -3   1   11.63    0.48
  10  -3   1   10.77    0.48
  10  -3   1   10.85    0.51
 -11   3  -1    0.15    0.13
 -11   3  -1    0.01    0.14
  11  -3   1    0.00    0.15
  11  -3   1    0.05    0.14
  11  -3   1   -0.18    0.16
  11   2  -1   13.63    0.56
 -11  -2   1   14.15    0.58
 -11  -2   1   14.38    0.56
 -11  -2   1   12.43    0.52
  10   2  -1   10.10    0.44
 -10  -2   1    9.32    0.40
 -10  -2   1   10.74    0.47
 -10  -2   1    9.68    0.41
 -10  -2   1   10.02    0.43
 -10  -2   1    9.69    0.42
   9   2  -1    0.44    0.14
   9   2  -1    0.36    0.11
   9   2  -1    0.15    0.13
  -9  -2   1    0.29    0.12
  -9  -2   1    0.45    0.13
  -9  -2   1    0.47    0.12
  -9  -2   1    0.34    0.12
  -9  -2   1    0.31    0.15
  -9  -2   1    0.83    0.17
   8   2  -1    4.50    0.26
   8   2  -1    4.79    0.27
   8   2  -1    4.85    0.27
  -8  -2   1    4.96    0.26
  -8  -2   1    4.94    0.29
  -8  -2   1    5.16    0.26
  -8  -2   1    4.72    0.27
  -8  -2   1    4.70    0.26
  -8  -2   1    4.42    0.28
   7   2  -1    2.60    0.19
   7   2  -1    2.94    0.22
  -7  -2   1    2.55    0.20
  -7  -2   1    2.49    0.22
  -7  -2   1    2.71    0.19
  -7  -2   1    2.85    0.20
  -7  -2   1    2.57    0.21
   6   2  -1   49.74    1.05
   6   2  -1   49.01    1.04
   6   2  -1   51.16    1.10
  -6  -2   1   49.62    1.04
  -6  -2   1   49.63    1.07
  -6  -2   1   51.61    1.04
  -6  -2   1   50.68    1.11
  -6  -2   1   50.78    1.11
  -6  -2   1   49.94    1.06
   5   2  -1   26.34    0.61
   5   2  -1   26.62    0.59
   5   2  -1   25.53    0.61
   5   2  -1   26.61    0.59
   5   2  -1   26.66    0.59
  -5  -2   1   25.83    0.60
  -5  -2   1   26.14    0.59
  -5  -2   1   26.70    0.63
  -5  -2   1   25.61    0.59
  -5  -2   1   25.00    0.59
  -5  -2   1   26.60    0.64
   4   2  -1    0.36    0.07
   4   2  -1    0.37    0.07
   4   2  -1    0.57    0.08
   4   2  -1    0.47    0.07
   4   2  -1    0.45    0.07
  -4  -2   1    0.42    0.07
  -4  -2   1    0.34    0.09
  -4  -2   1    0.31    0.07
  -4  -2   1    0.50    0.08
  -4  -2   1    0.52    0.08
   3   2  -1   40.96    0.88
   3   2  -1   40.21    0.80
   3   2  -1   40.80    0.80
   3   2  -1   40.32    0.83
   3   2  -1   42.75    0.83
   3   2  -1   40.86    0.80
  -3  -2   1   41.75    0.80
  -3  -2   1   41.58    0.80
  -3  -2   1   41.73    0.81
  -3  -2   1   41.13    0.80
   2   2  -1    0.74    0.07
   2   2  -1    0.79    0.07
   2   2  -1    0.79    0.06
  -2  -2   1    0.92    0.07
  -2  -2   1    0.78    0.06
  -2  -2   1    0.79    0.06
  -2  -2   1    0.71    0.06
   1   2  -1    0.05    0.04
   1   2  -1    0.16    0.04
   1   2  -1    0.21    0.05
   1   2  -1    0.29    0.05
  -1  -2   1    0.20    0.05
  -1  -2   1    0.13    0.04
  -1  -2   1    0.14    0.04
  -1  -2   1    0.13    0.05
   0   2  -1   50.71    0.94
   0  -2   1   51.67    0.94
   0  -2   1   50.88    0.94
   0  -2   1   51.86    0.94
  -1   2  -1   39.42    0.76
   1  -2   1   40.27    0.76
   1  -2   1   40.79    0.76
   1  -2   1   40.62    0.76
  -2   2  -1    3.34    0.13
  -2   2  -1    3.34    0.12
  -2   2  -1    3.17    0.13
   2  -2   1    3.20    0.12
   2  -2   1    3.40    0.13
   2  -2   1    3.30    0.12
  -3   2  -1  114.37    2.08
   3  -2   1  113.25    2.09
   3  -2   1  113.45    2.07
  -4   2  -1   26.99    0.60
  -4   2  -1   27.53    0.60
  -4   2  -1   26.27    0.59
  -4   2  -1   26.18    0.61
   4  -2   1   27.30    0.60
   4  -2   1   26.56    0.59
   4  -2   1   27.17    0.59
   4  -2   1   26.10    0.59
   4  -2   1   26.32    0.59
  -5   2  -1   10.47    0.33
  -5   2  -1   10.73    0.33
  -5   2  -1   11.23    0.35
  -5   2  -1   11.26    0.34
   5  -2   1   11.16    0.33
   5  -2   1   10.57    0.32
   5  -2   1   10.85    0.33
   5  -2   1   11.24    0.33
   5  -2   1   11.34    0.33
   5  -2   1   10.58    0.36
  -6   2  -1   16.84    0.48
  -6   2  -1   16.36    0.47
  -6   2  -1   16.87    0.46
  -6   2  -1   16.81    0.48
  -6   2  -1   17.02    0.46
   6  -2   1   16.59    0.46
   6  -2   1   16.43    0.52
   6  -2   1   16.98    0.47
   6  -2   1   17.67    0.47
   6  -2   1   17.49    0.47
   6  -2   1   17.07    0.46
  -7   2  -1   10.79    0.38
  -7   2  -1   11.12    0.37
  -7   2  -1   10.72    0.37
  -7   2  -1   10.73    0.39
  -7   2  -1   10.81    0.39
   7  -2   1   11.17    0.44
   7  -2   1    9.96    0.36
   7  -2   1   10.56    0.37
   7  -2   1   10.55    0.37
   7  -2   1   11.13    0.39
   7  -2   1   10.21    0.36
   7  -2   1   10.47    0.37
  -8   2  -1   13.51    0.46
  -8   2  -1   14.45    0.48
  -8   2  -1   13.70    0.45
  -8   2  -1   14.80    0.46
  -8   2  -1   14.04    0.48
   8  -2   1   14.02    0.46
   8  -2   1   14.24    0.46
   8  -2   1   13.60    0.52
   8  -2   1   13.83    0.48
   8  -2   1   13.36    0.44
   8  -2   1   13.77    0.45
  -9   2  -1   19.50    0.60
  -9   2  -1   19.15    0.62
  -9   2  -1   18.55    0.59
   9  -2   1   19.21    0.60
   9  -2   1   19.36    0.59
   9  -2   1   19.15    0.61
   9  -2   1   17.97    0.64
 -10   2  -1    7.86    0.39
 -10   2  -1    7.55    0.37
 -10   2  -1    7.86    0.40
  10  -2   1    7.29    0.40
  10  -2   1    7.55    0.38
  10  -2   1    9.04    0.46
 -11   2  -1    2.12    0.26
 -11   2  -1    2.70    0.27
  11  -2   1    2.63    0.28
  11  -2   1    2.09    0.25
  11  -2   1    3.24    0.33
 -12  -1   1    0.19    0.15
  11   1  -1   11.02    0.51
 -11  -1   1   12.40    0.52
 -11  -1   1   12.72    0.51
 -11  -1   1   12.63    0.54
  10   1  -1   -0.22    0.11
  10   1  -1   -0.03    0.12
 -10  -1   1   -0.04    0.12
 -10  -1   1    0.04    0.13
 -10  -1   1    0.11    0.12
   9   1  -1    4.94    0.29
   9   1  -1    5.38    0.31
   9   1  -1    5.53    0.31
  -9  -1   1    5.23    0.30
  -9  -1   1    5.27    0.32
  -9  -1   1    5.13    0.29
   8   1  -1   18.73    0.55
   8   1  -1   18.67    0.57
   8   1  -1   19.03    0.56
  -8  -1   1   18.22    0.55
  -8  -1   1   18.53    0.53
  -8  -1   1   18.26    0.54
  -8  -1   1   18.03    0.57
  -8  -1   1   18.09    0.54
   7   1  -1   33.10    0.78
   7   1  -1   32.62    0.79
  -7  -1   1   31.40    0.78
  -7  -1   1   32.40    0.76
  -7  -1   1   30.30    0.79
  -7  -1   1   31.23    0.78
  -7  -1   1   32.54    0.75
  -7  -1   1   30.84    0.77
   6   1  -1    5.13    0.22
   6   1  -1    5.25    0.23
   6   1  -1    4.92    0.24
  -6  -1   1    5.27    0.23
  -6  -1   1    5.41    0.23
  -6  -1   1    5.07    0.19
  -6  -1   1    5.17    0.22
  -6  -1   1    5.30    0.25
  -6  -1   1    5.04    0.23
  -6  -1   1    5.82    0.25
  -6  -1   1    5.07    0.23
   5   1  -1   11.38    0.31
   5   1  -1   10.64    0.30
   5   1  -1   10.24    0.33
   5   1  -1   10.54    0.31
   5   1  -1   10.82    0.33
  -5  -1   1   10.08    0.30
  -5  -1   1   10.37    0.28
  -5  -1   1   10.79    0.30
  -5  -1   1   10.47    0.33
  -5  -1   1   10.23    0.32
  -5  -1   1   10.55    0.32
   4   1  -1  180.41    3.24
   4   1  -1  183.09    3.47
   4   1  -1  183.82    3.38
   4   1  -1  181.27    3.27
   4   1  -1  184.06    3.24
  -4  -1   1  181.48    3.30
  -4  -1   1  173.14    3.37
  -4  -1   1  182.85    3.58
  -4  -1   1  181.96    3.25
  -4  -1   1  179.02    3.24
  -4  -1   1  179.29    3.23
   3   1  -1   59.77    1.11
   3   1  -1   58.45    1.11
   3   1  -1   60.85    1.16
   3   1  -1   59.43    1.12
   3   1  -1   58.22    1.22
   3   1  -1   58.65    1.11
   3   1  -1   61.28    1.19
  -3  -1   1   59.06    1.11
  -3  -1   1   59.07    1.11
  -3  -1   1   60.67    1.12
  -3  -1   1   59.12    1.11
  -3  -1   1   59.20    1.16
  -3  -1   1   60.92    1.11
   2   1  -1    2.20    0.10
   2   1  -1    1.94    0.09
   2   1  -1    2.24    0.09
   2   1  -1    2.09    0.09
   2   1  -1    2.13    0.09
   2   1  -1    1.94    0.09
  -2  -1   1    1.97    0.09
  -2  -1   1    2.05    0.09
  -2  -1   1    2.08    0.09
  -2  -1   1    2.04    0.09
  -2  -1   1    2.00    0.09
   1   1  -1    7.66    0.17
   1   1  -1    7.50    0.17
   1   1  -1    7.46    0.18
   1   1  -1    7.53    0.18
  -1  -1   1    7.74    0.17
  -1  -1   1    7.71    0.17
  -1  -1   1    7.31    0.17
  -1  -1   1    7.87    0.17
   0   1  -1  289.93    4.88
   0   1  -1  280.91    5.27
   0   1  -1  288.72    5.06
   0   1  -1  282.17    5.05
   0  -1   1  287.13    5.05
   0  -1   1  278.96    5.06
   0  -1   1  292.40    5.08
  -1   1  -1  158.04    2.81
   1  -1   1  156.05    2.81
   1  -1   1  163.51    2.83
   1  -1   1  159.71    2.81
  -2   1  -1    4.32    0.14
  -2   1  -1    4.04    0.14
  -2   1  -1    4.09    0.14
   2  -1   1    4.20    0.14
   2  -1   1    4.14    0.14
   2  -1   1    4.29    0.14
  -3   1  -1    4.66    0.16
  -3   1  -1    4.66    0.16
  -3   1  -1    4.41    0.17
   3  -1   1    5.07    0.17
   3  -1   1    4.81    0.16
   3  -1   1    4.58    0.16
  -4   1  -1    7.15    0.24
  -4   1  -1    7.16    0.23
  -4   1  -1    7.14    0.23
   4  -1   1    7.16    0.23
   4  -1   1    7.06    0.23
   4  -1   1    7.51    0.23
   4  -1   1    6.68    0.25
  -5   1  -1  120.62    2.30
  -5   1  -1  122.63    2.25
  -5   1  -1  120.60    2.34
  -5   1  -1  120.60    2.29
   5  -1   1  121.76    2.25
   5  -1   1  122.33    2.29
   5  -1   1  117.23    2.42
   5  -1   1  123.37    2.35
   5  -1   1  118.81    2.26
  -6   1  -1    2.68    0.17
  -6   1  -1    2.76    0.18
  -6   1  -1    2.95    0.18
  -6   1  -1    3.01    0.19
  -6   1  -1    2.53    0.18
   6  -1   1    2.90    0.21
   6  -1   1    2.83    0.18
   6  -1   1    2.70    0.17
   6  -1   1    2.61    0.18
  -7   1  -1    4.55    0.25
  -7   1  -1    4.24    0.24
  -7   1  -1    4.42    0.24
  -7   1  -1    4.36    0.23
  -7   1  -1    4.29    0.24
   7  -1   1    4.14    0.23
   7  -1   1    4.47    0.23
   7  -1   1    4.25    0.22
   7  -1   1    4.39    0.24
   7  -1   1    4.70    0.27
   7  -1   1    4.81    0.28
  -8   1  -1    0.13    0.09
  -8   1  -1    0.03    0.09
  -8   1  -1    0.00    0.10
  -8   1  -1   -0.04    0.10
  -8   1  -1    0.09    0.09
   8  -1   1   -0.03    0.09
   8  -1   1    0.04    0.13
   8  -1   1    0.12    0.11
   8  -1   1    0.02    0.09
  -9   1  -1   -0.09    0.11
  -9   1  -1    0.02    0.10
  -9   1  -1    0.00    0.11
   9  -1   1    0.07    0.12
   9  -1   1    0.13    0.14
 -10   1  -1    3.32    0.28
 -10   1  -1    3.78    0.30
 -10   1  -1    2.97    0.26
  10  -1   1    3.06    0.26
  10  -1   1    3.56    0.29
  10  -1   1    3.31    0.30
 -11   1  -1   10.53    0.47
 -11   1  -1    9.35    0.47
 -11   1  -1   10.16    0.46
  11  -1   1    9.86    0.49
  11  -1   1    9.15    0.44
  11  -1   1    8.92    0.46
 -12   1  -1   -0.08    0.14
 -12   1  -1    0.13    0.16
  12  -1   1   -0.14    0.16
  12  -1   1   -0.16    0.13
  12  -1   1   -0.20    0.16
  12   0  -1    5.60    0.39
  12   0  -1    5.73    0.41
 -12   0   1    5.84    0.37
 -12   0   1    6.12    0.42
 -12   0   1    5.84    0.40
  11   0  -1    0.81    0.20
  11   0  -1    0.52    0.18
 -11   0   1    0.59    0.17
 -11   0   1    0.90    0.19
 -11   0   1    0.95    0.22
  10   0  -1    6.39    0.39
  10   0  -1    6.13    0.37
  10   0  -1    6.76    0.37
 -10   0   1    6.92    0.39
 -10   0   1    6.18    0.35
 -10   0   1    6.79    0.35
   9   0  -1   12.68    0.48
   9   0  -1   12.79    0.47
   9   0  -1   12.63    0.46
  -9   0   1   12.43    0.45
  -9   0   1   12.77    0.48
  -9   0   1   12.32    0.47
   8   0  -1    7.32    0.34
   8   0  -1    6.72    0.32
  -8   0   1    6.84    0.31
  -8   0   1    7.29    0.32
  -8   0   1    7.35    0.34
   7   0  -1    6.52    0.30
   7   0  -1    6.02    0.30
   7   0  -1    6.85    0.28
  -7   0   1    6.21    0.27
  -7   0   1    5.66    0.27
  -7   0   1    6.47    0.27
  -7   0   1    6.44    0.29
  -7   0   1    6.28    0.28
  -7   0   1    5.78    0.29
   6   0  -1   77.89    1.52
   6   0  -1   76.26    1.61
   6   0  -1   75.96    1.49
   6   0  -1   74.97    1.50
  -6   0   1   78.67    1.57
  -6   0   1   75.64    1.45
  -6   0   1   77.94    1.50
  -6   0   1   75.34    1.60
  -6   0   1   77.63    1.53
  -6   0   1   75.95    1.54
  -6   0   1   75.88    1.58
  -6   0   1   77.35    1.50
  -6   0   1   77.29    1.56
   5   0  -1   43.53    0.88
   5   0  -1   43.28    0.87
   5   0  -1   42.10    0.94
  -5   0   1   41.67    0.87
  -5   0   1   42.54    0.91
  -5   0   1   41.52    0.92
  -5   0   1   43.99    0.93
  -5   0   1   42.72    0.89
  -5   0   1   41.55    0.83
  -5   0   1   41.09    0.90
   4   0  -1  146.46    2.61
   4   0  -1  146.56    2.63
  -4   0   1  145.01    2.60
  -4   0   1  143.84    2.61
  -4   0   1  144.99    2.66
  -4   0   1  144.53    2.87
  -4   0   1  139.63    2.71
  -4   0   1  144.21    2.60
   3   0  -1   48.46    0.91
   3   0  -1   48.60    0.91
   3   0  -1   45.80    0.90
  -3   0   1   47.00    0.91
  -3   0   1   48.95    0.99
  -3   0   1   48.65    0.90
  -3   0   1   48.37    0.91
  -3   0   1   47.04    0.90
  -3   0   1   46.62    0.94
   2   0  -1   13.87    0.29
   2   0  -1   14.46    0.31
   2   0  -1   14.00    0.29
  -2   0   1   13.97    0.29
  -2   0   1   14.51    0.30
  -2   0   1   14.42    0.32
  -2   0   1   13.79    0.31
  -2   0   1   13.57    0.29
  -2   0   1   13.52    0.29
   1   0  -1    0.17    0.02
   1   0  -1    0.16    0.02
   1   0  -1    0.19    0.02
   1   0  -1    0.12    0.02
  -1   0   1    0.17    0.02
  -1   0   1    0.16    0.02
  -1   0   1    0.12    0.02
  -1   0   1    0.17    0.02
  -1   0   1    0.18    0.03
  -1   0   1    0.16    0.02
  -1   0  -1   54.84    0.99
   1   0   1   55.48    0.99
   1   0   1   55.36    1.00
  -2   0  -1    3.07    0.11
  -2   0  -1    3.05    0.11
  -2   0  -1    2.94    0.11
  -2   0  -1    3.09    0.12
   2   0   1    3.02    0.11
   2   0   1    3.19    0.13
   2   0   1    3.09    0.11
   2   0   1    3.12    0.11
  -3   0  -1  973.89   17.37
  -3   0  -1  993.80   17.43
  -3   0  -1 1000.00   17.43
  -3   0  -1  949.66   18.08
   3   0   1  992.78   18.72
   3   0   1  972.39   17.33
   3   0   1  993.27   17.53
   3   0   1  998.51   17.43
  -4   0  -1  148.47    2.69
  -4   0  -1  150.62    2.90
  -4   0  -1  144.60    2.68
  -4   0  -1  154.04    2.74
  -4   0  -1  145.31    2.75
   4   0   1  148.00    2.69
   4   0   1  143.72    2.89
   4   0   1  149.15    2.69
   4   0   1  151.89    2.72
  -5   0  -1   35.93    0.80
  -5   0  -1   36.47    0.69
  -5   0  -1   37.07    0.76
  -5   0  -1   36.67    0.78
  -5   0  -1   35.79    0.79
  -5   0  -1   36.09    0.76
  -5   0  -1   35.95    0.77
   5   0   1   34.88    0.83
   5   0   1   36.42    0.77
   5   0   1   34.92    0.77
   5   0   1   35.34    0.77
  -6   0  -1   35.25    0.79
  -6   0  -1   34.67    0.80
  -6   0  -1   34.39    0.79
  -6   0  -1   33.67    0.67
  -6   0  -1   34.02    0.77
  -6   0  -1   34.17    0.74
  -6   0  -1   34.56    0.80
  -6   0  -1   35.00    0.77
   6   0   1   34.21    0.77
   6   0   1   35.29    0.77
   6   0   1   34.51    0.78
   6   0   1   34.64    0.77
   6   0   1   34.27    0.83
  -7   0  -1    1.31    0.15
  -7   0  -1    1.42    0.16
  -7   0  -1    1.10    0.14
  -7   0  -1    1.03    0.14
  -7   0  -1    1.13    0.15
   7   0   1    1.25    0.13
   7   0   1    1.34    0.16
   7   0   1    1.23    0.17
   7   0   1    1.35    0.14
   7   0   1    1.39    0.15
   7   0   1    0.91    0.13
  -8   0  -1   19.10    0.57
  -8   0  -1   18.81    0.55
  -8   0  -1   19.42    0.58
  -8   0  -1   19.94    0.58
  -8   0  -1   19.47    0.56
   8   0   1   18.87    0.55
   8   0   1   19.28    0.55
   8   0   1   19.57    0.57
   8   0   1   19.47    0.60
  -9   0  -1   18.07    0.57
  -9   0  -1   18.00    0.57
  -9   0  -1   18.16    0.59
   9   0   1   17.26    0.60
   9   0   1   18.17    0.58
 -10   0  -1    3.84    0.30
 -10   0  -1    4.50    0.30
 -10   0  -1    4.04    0.31
  10   0   1    4.20    0.31
  10   0   1    3.68    0.31
  10   0   1    3.75    0.28
 -11   0  -1    1.72    0.24
 -11   0  -1    2.04    0.25
 -11   0  -1    1.82    0.24
  11   0   1    1.59    0.24
  11   0   1    1.61    0.25
 -12   0  -1    1.78    0.26
 -12   0  -1    2.14    0.28
 -12   0  -1    1.79    0.24
  12   0   1    1.42    0.25
  12   0   1    1.93    0.29
  12   0   1    1.86    0.25
  11  -1  -1    8.31    0.45
  11  -1  -1    8.64    0.43
  11  -1  -1    8.27    0.44
 -11   1   1    8.29    0.44
 -11   1   1    8.26    0.44
 -11   1   1    7.98    0.41
  10  -1  -1   -0.05    0.11
  10  -1  -1    0.00    0.13
  10  -1  -1   -0.09    0.13
 -10   1   1    0.04    0.11
 -10   1   1   -0.14    0.11
 -10   1   1    0.06    0.11
   9  -1  -1    0.37    0.14
   9  -1  -1    0.26    0.15
  -9   1   1    0.45    0.13
  -9   1   1    0.42    0.13
  -9   1   1    0.58    0.14
   8  -1  -1    2.99    0.24
   8  -1  -1    3.14    0.26
  -8   1   1    2.81    0.21
  -8   1   1    3.03    0.23
  -8   1   1    3.43    0.24
   7  -1  -1   73.63    1.52
   7  -1  -1   77.50    1.57
   7  -1  -1   77.59    1.65
  -7   1   1   76.16    1.55
  -7   1   1   76.51    1.58
  -7   1   1   74.57    1.57
  -7   1   1   74.55    1.60
  -7   1   1   75.38    1.52
  -7   1   1   76.82    1.59
   6  -1  -1    0.89    0.11
   6  -1  -1    1.04    0.12
  -6   1   1    1.17    0.12
  -6   1   1    1.04    0.10
  -6   1   1    1.20    0.12
  -6   1   1    1.04    0.13
  -6   1   1    1.09    0.11
  -6   1   1    0.94    0.12
  -6   1   1    1.04    0.12
  -6   1   1    0.99    0.12
   5  -1  -1    0.57    0.08
   5  -1  -1    0.44    0.08
  -5   1   1    0.39    0.08
  -5   1   1    0.57    0.09
  -5   1   1    0.59    0.09
   4  -1  -1   86.03    1.62
   4  -1  -1   87.09    1.63
  -4   1   1   85.75    1.69
  -4   1   1   88.93    1.65
  -4   1   1   86.05    1.62
  -4   1   1   88.12    1.67
   3  -1  -1   12.78    0.30
   3  -1  -1   12.18    0.29
  -3   1   1   12.50    0.29
  -3   1   1   11.56    0.30
  -3   1   1   12.81    0.29
   2  -1  -1    0.82    0.07
   2  -1  -1    0.76    0.07
   2  -1  -1    0.76    0.06
  -2   1   1    0.75    0.07
  -2   1   1    0.79    0.07
  -2   1   1    0.76    0.07
   1  -1  -1   48.39    0.88
   1  -1  -1   49.11    0.85
   1  -1  -1   46.32    0.85
  -1   1   1   45.34    0.85
  -1   1   1   45.70    0.85
  -1   1   1   47.44    0.88
   0  -1  -1  108.62    1.81
   0  -1  -1  108.90    1.96
   0   1   1  107.95    1.96
   0   1   1  107.71    1.82
   0   1   1  105.39    1.89
   0   1   1  106.28    1.89
  -1  -1  -1  273.59    4.96
  -1  -1  -1  261.50    4.82
  -1  -1  -1  273.29    4.83
  -1  -1  -1  275.90    4.72
   1   1   1  270.33    4.83
   1   1   1  271.96    4.79
   1   1   1  272.41    4.98
  -2  -1  -1    0.24    0.05
  -2  -1  -1    0.24    0.05
  -2  -1  -1    0.24    0.05
  -2  -1  -1    0.25    0.05
  -2  -1  -1    0.27    0.05
   2   1   1    0.23    0.05
   2   1   1    0.18    0.05
   2   1   1    0.24    0.05
  -3  -1  -1  138.27    2.52
  -3  -1  -1  141.25    2.51
  -3  -1  -1  140.32    2.52
  -3  -1  -1  140.69    2.54
  -3  -1  -1  136.78    2.62
   3   1   1  142.52    2.52
   3   1   1  140.29    2.52
   3   1   1  141.65    2.54
   3   1   1  140.81    2.70
  -4  -1  -1    8.06    0.25
  -4  -1  -1    7.98    0.24
  -4  -1  -1    8.08    0.25
   4   1   1    8.19    0.26
   4   1   1    8.15    0.25
   4   1   1    8.36    0.25
   4   1   1    8.07    0.25
  -5  -1  -1   68.65    1.35
  -5  -1  -1   65.88    1.31
  -5  -1  -1   65.57    1.33
  -5  -1  -1   67.86    1.37
  -5  -1  -1   68.62    1.32
   5   1   1   68.56    1.32
   5   1   1   65.09    1.40
   5   1   1   68.63    1.33
   5   1   1   66.23    1.31
   5   1   1   69.37    1.32
  -6  -1  -1    1.45    0.13
  -6  -1  -1    1.42    0.14
  -6  -1  -1    1.43    0.14
  -6  -1  -1    1.37    0.14
  -6  -1  -1    1.39    0.14
  -6  -1  -1    1.30    0.13
  -6  -1  -1    1.23    0.14
   6   1   1    1.36    0.15
   6   1   1    1.28    0.13
   6   1   1    1.50    0.14
   6   1   1    1.36    0.13
  -7  -1  -1    7.41    0.31
  -7  -1  -1    7.31    0.31
  -7  -1  -1    7.85    0.30
  -7  -1  -1    8.02    0.31
  -7  -1  -1    6.96    0.31
  -7  -1  -1    7.51    0.31
  -7  -1  -1    7.30    0.30
   7   1   1    7.80    0.31
   7   1   1    7.73    0.32
   7   1   1    7.23    0.32
   7   1   1    7.44    0.29
   7   1   1    7.27    0.29
  -8  -1  -1    0.29    0.11
  -8  -1  -1    0.56    0.12
  -8  -1  -1    0.36    0.11
  -8  -1  -1    0.64    0.13
  -8  -1  -1    0.31    0.11
  -8  -1  -1    0.37    0.11
   8   1   1    0.46    0.12
   8   1   1    0.67    0.13
   8   1   1    0.47    0.14
   8   1   1    0.50    0.12
   8   1   1    0.24    0.11
  -9  -1  -1   28.22    0.78
  -9  -1  -1   28.93    0.80
  -9  -1  -1   28.83    0.79
   9   1   1   30.23    0.83
   9   1   1   29.23    0.78
   9   1   1   29.45    0.80
 -10  -1  -1    5.06    0.32
 -10  -1  -1    5.58    0.34
 -10  -1  -1    5.11    0.33
  10   1   1    5.76    0.35
  10   1   1    5.23    0.33
  10   1   1    5.86    0.34
 -11  -1  -1    3.96    0.32
 -11  -1  -1    3.78    0.32
 -11  -1  -1    3.22    0.29
  11   1   1    3.59    0.31
  11   1   1    3.51    0.33
 -12  -1  -1    1.55    0.25
 -12  -1  -1    1.61    0.24
 -12  -1  -1    1.92    0.28
  12   1   1    1.60    0.26
  12   1   1    1.48    0.25
  11  -2  -1   -0.13    0.15
  11  -2  -1   -0.04    0.12
  11  -2  -1   -0.04    0.15
 -11   2   1    0.06    0.12
 -11   2   1   -0.01    0.12
 -11   2   1   -0.14    0.13
  10  -2  -1   15.48    0.57
  10  -2  -1   16.81    0.61
  10  -2  -1   15.98    0.57
 -10   2   1   15.55    0.58
 -10   2   1   16.31    0.58
 -10   2   1   16.39    0.56
   9  -2  -1   17.12    0.61
   9  -2  -1   17.54    0.58
   9  -2  -1   16.64    0.56
  -9   2   1   18.03    0.58
  -9   2   1   17.80    0.56
  -9   2   1   17.55    0.58
   8  -2  -1    1.27    0.16
   8  -2  -1    1.05    0.17
   8  -2  -1    1.16    0.19
  -8   2   1    0.99    0.16
  -8   2   1    1.36    0.17
  -8   2   1    1.01    0.15
   7  -2  -1    0.77    0.15
   7  -2  -1    0.99    0.14
   7  -2  -1    0.87    0.13
   7  -2  -1    0.82    0.12
  -7   2   1    0.93    0.13
  -7   2   1    0.67    0.12
  -7   2   1    0.75    0.13
  -7   2   1    0.85    0.14
  -7   2   1    0.82    0.14
   6  -2  -1   23.73    0.58
   6  -2  -1   23.97    0.58
   6  -2  -1   23.75    0.59
   6  -2  -1   23.66    0.57
  -6   2   1   23.70    0.60
  -6   2   1   23.38    0.60
  -6   2   1   23.74    0.59
  -6   2   1   23.40    0.57
  -6   2   1   23.99    0.58
  -6   2   1   23.33    0.60
   5  -2  -1  117.22    2.18
   5  -2  -1  116.67    2.21
   5  -2  -1  115.32    2.18
   5  -2  -1  115.27    2.16
  -5   2   1  116.05    2.16
  -5   2   1  115.14    2.25
  -5   2   1  115.25    2.27
  -5   2   1  119.66    2.21
  -5   2   1  116.46    2.23
   4  -2  -1  136.84    2.49
   4  -2  -1  132.61    2.46
   4  -2  -1  135.58    2.44
  -4   2   1  133.66    2.49
  -4   2   1  132.68    2.54
  -4   2   1  133.44    2.50
  -4   2   1  132.49    2.45
   3  -2  -1  129.15    2.36
   3  -2  -1  132.21    2.38
  -3   2   1  128.90    2.46
  -3   2   1  131.71    2.37
  -3   2   1  133.65    2.37
   2  -2  -1    2.93    0.11
   2  -2  -1    2.74    0.11
  -2   2   1    2.65    0.11
  -2   2   1    2.89    0.11
  -2   2   1    2.74    0.12
   1  -2  -1    0.01    0.03
   1  -2  -1    0.01    0.03
  -1   2   1    0.06    0.03
  -1   2   1    0.05    0.03
  -1   2   1    0.06    0.03
  -1  -2  -1  130.95    2.30
  -1  -2  -1  129.40    2.31
  -1  -2  -1  131.02    2.29
  -1  -2  -1  130.23    2.29
   1   2   1  129.32    2.21
   1   2   1  128.66    2.30
   1   2   1  129.40    2.39
   1   2   1  128.46    2.29
  -2  -2  -1  122.21    2.22
  -2  -2  -1  123.22    2.21
  -2  -2  -1  121.54    2.20
  -2  -2  -1  124.56    2.21
   2   2   1  125.25    2.21
   2   2   1  125.52    2.35
   2   2   1  121.68    2.20
   2   2   1  121.12    2.30
  -3  -2  -1   73.70    1.39
  -3  -2  -1   75.02    1.39
  -3  -2  -1   74.85    1.39
  -3  -2  -1   75.81    1.41
   3   2   1   74.70    1.36
   3   2   1   76.04    1.39
   3   2   1   75.53    1.48
  -4  -2  -1   56.68    1.11
  -4  -2  -1   58.36    1.13
  -4  -2  -1   57.55    1.14
  -4  -2  -1   59.07    1.16
   4   2   1   58.46    1.19
   4   2   1   56.27    1.16
   4   2   1   58.28    1.12
   4   2   1   56.16    1.06
   4   2   1   58.98    1.13
   4   2   1   58.36    1.12
   4   2   1   56.96    1.17
  -5  -2  -1  149.58    2.86
  -5  -2  -1  145.17    2.73
  -5  -2  -1  146.78    2.71
  -5  -2  -1  146.66    2.76
  -5  -2  -1  142.17    2.70
  -5  -2  -1  147.85    2.77
   5   2   1  151.40    2.83
   5   2   1  147.05    2.90
   5   2   1  146.68    2.75
   5   2   1  149.62    2.73
   5   2   1  151.62    2.71
   5   2   1  147.88    2.71
  -6  -2  -1   37.92    0.85
  -6  -2  -1   37.56    0.83
  -6  -2  -1   37.64    0.85
  -6  -2  -1   39.09    0.85
  -6  -2  -1   38.24    0.87
  -6  -2  -1   37.61    0.83
   6   2   1   38.11    0.87
   6   2   1   38.06    0.88
   6   2   1   37.98    0.83
   6   2   1   37.61    0.83
   6   2   1   37.20    0.83
  -7  -2  -1    0.23    0.11
  -7  -2  -1    0.24    0.10
  -7  -2  -1   -0.01    0.09
  -7  -2  -1   -0.04    0.07
  -7  -2  -1    0.10    0.09
   7   2   1    0.02    0.08
   7   2   1   -0.05    0.08
   7   2   1    0.17    0.11
   7   2   1    0.11    0.08
   7   2   1    0.18    0.10
   7   2   1    0.31    0.09
  -8  -2  -1    3.71    0.24
  -8  -2  -1    3.83    0.23
  -8  -2  -1    3.26    0.22
  -8  -2  -1    3.21    0.23
   8   2   1    3.70    0.23
   8   2   1    3.20    0.23
   8   2   1    3.27    0.23
   8   2   1    3.72    0.25
  -9  -2  -1    4.73    0.30
  -9  -2  -1    4.84    0.28
  -9  -2  -1    4.49    0.28
  -9  -2  -1    4.79    0.30
   9   2   1    4.28    0.28
   9   2   1    4.48    0.29
   9   2   1    4.87    0.30
 -10  -2  -1   15.31    0.55
 -10  -2  -1   15.11    0.54
 -10  -2  -1   14.71    0.52
 -10  -2  -1   15.31    0.56
  10   2   1   15.58    0.55
  10   2   1   15.21    0.56
  10   2   1   15.29    0.55
 -11  -2  -1    1.80    0.25
 -11  -2  -1    1.43    0.22
 -11  -2  -1    1.73    0.24
  11   2   1    1.46    0.23
  11   2   1    1.28    0.22
 -12  -2  -1    4.74    0.37
 -12  -2  -1    4.34    0.35
 -12  -2  -1    5.03    0.39
  12   2   1    4.57    0.37
  11  -3  -1    5.05    0.40
  11  -3  -1    5.35    0.37
  11  -3  -1    5.63    0.39
 -11   3   1    4.69    0.35
 -11   3   1    5.90    0.37
 -11   3   1    4.93    0.34
  10  -3  -1   10.35    0.50
  10  -3  -1   10.37    0.46
  10  -3  -1   10.42    0.47
 -10   3   1    9.96    0.44
 -10   3   1   11.49    0.47
 -10   3   1   10.29    0.46
   9  -3  -1    9.76    0.46
   9  -3  -1    9.27    0.42
   9  -3  -1    9.52    0.40
  -9   3   1    8.80    0.40
  -9   3   1    8.79    0.39
  -9   3   1    9.76    0.41
   8  -3  -1   21.29    0.61
   8  -3  -1   20.14    0.61
   8  -3  -1   20.57    0.66
  -8   3   1   20.57    0.60
  -8   3   1   20.69    0.61
  -8   3   1   20.77    0.62
   7  -3  -1   10.42    0.39
   7  -3  -1   10.27    0.36
   7  -3  -1   10.02    0.36
   7  -3  -1   10.38    0.35
   7  -3  -1   10.18    0.37
  -7   3   1   10.29    0.37
  -7   3   1    9.98    0.38
  -7   3   1    9.69    0.36
  -7   3   1   10.26    0.36
  -7   3   1    9.90    0.37
   6  -3  -1    3.30    0.20
   6  -3  -1    3.15    0.19
   6  -3  -1    2.98    0.18
   6  -3  -1    3.09    0.19
   6  -3  -1    3.02    0.18
  -6   3   1    2.93    0.18
  -6   3   1    2.90    0.19
  -6   3   1    2.90    0.19
  -6   3   1    2.99    0.19
  -6   3   1    3.18    0.20
  -6   3   1    2.87    0.16
   5  -3  -1   47.73    1.01
   5  -3  -1   47.54    1.00
   5  -3  -1   47.39    0.99
   5  -3  -1   49.50    0.99
   5  -3  -1   48.02    0.99
  -5   3   1   48.10    1.02
  -5   3   1   47.08    1.02
  -5   3   1   47.59    1.01
  -5   3   1   46.55    1.00
  -5   3   1   46.88    0.98
   4  -3  -1    2.27    0.14
   4  -3  -1    2.53    0.14
   4  -3  -1    2.48    0.15
   4  -3  -1    2.64    0.14
  -4   3   1    2.41    0.15
  -4   3   1    2.32    0.14
   3  -3  -1    0.26    0.06
   3  -3  -1    0.22    0.06
   3  -3  -1    0.32    0.06
  -3   3   1    0.24    0.05
  -3   3   1    0.17    0.05
  -3   3   1    0.15    0.05
   2  -3  -1   33.03    0.65
   2  -3  -1   33.71    0.66
  -2   3   1   32.35    0.68
  -2   3   1   31.92    0.65
  -2   3   1   33.68    0.66
   1  -3  -1   86.70    1.58
   1  -3  -1   86.82    1.57
   1  -3  -1   85.74    1.56
  -1   3   1   82.88    1.63
  -1   3   1   84.88    1.56
  -1   3   1   88.80    1.68
  -1   3   1   84.63    1.51
  -1   3   1   88.93    1.57
   0  -3  -1    2.26    0.10
   0  -3  -1    2.38    0.10
   0  -3  -1    2.38    0.10
   0   3   1    2.27    0.09
   0   3   1    2.27    0.10
   0   3   1    2.28    0.10
   0   3   1    2.34    0.10
  -1  -3  -1   70.75    1.29
  -1  -3  -1   70.19    1.30
  -1  -3  -1   69.29    1.28
  -1  -3  -1   71.94    1.29
   1   3   1   72.98    1.29
   1   3   1   70.02    1.34
   1   3   1   70.45    1.29
   1   3   1   67.96    1.24
  -2  -3  -1   41.99    0.81
  -2  -3  -1   40.63    0.80
  -2  -3  -1   41.79    0.80
  -2  -3  -1   41.57    0.80
   2   3   1   42.66    0.84
   2   3   1   40.16    0.80
   2   3   1   42.77    0.80
   2   3   1   40.76    0.83
  -3  -3  -1    6.34    0.20
  -3  -3  -1    6.20    0.20
  -3  -3  -1    6.13    0.20
   3   3   1    6.49    0.20
   3   3   1    6.42    0.19
  -4  -3  -1   25.47    0.57
  -4  -3  -1   25.71    0.58
  -4  -3  -1   25.16    0.58
  -4  -3  -1   25.99    0.57
  -4  -3  -1   26.33    0.58
   4   3   1   26.25    0.53
   4   3   1   26.09    0.59
   4   3   1   26.42    0.60
   4   3   1   25.81    0.57
   4   3   1   25.82    0.57
  -5  -3  -1    0.76    0.10
  -5  -3  -1    0.75    0.10
  -5  -3  -1    0.95    0.12
  -5  -3  -1    0.75    0.10
  -5  -3  -1    0.97    0.12
  -5  -3  -1    0.93    0.10
   5   3   1    0.90    0.10
   5   3   1    0.84    0.10
   5   3   1    0.85    0.07
   5   3   1    0.87    0.10
   5   3   1    0.88    0.11
   5   3   1    0.81    0.11
   5   3   1    0.82    0.08
  -6  -3  -1    0.39    0.09
  -6  -3  -1    0.53    0.10
  -6  -3  -1    0.52    0.10
  -6  -3  -1    0.50    0.11
  -6  -3  -1    0.43    0.09
  -6  -3  -1    0.57    0.10
   6   3   1    0.44    0.09
   6   3   1    0.30    0.08
   6   3   1    0.40    0.10
   6   3   1    0.46    0.10
   6   3   1    0.37    0.09
  -7  -3  -1    8.56    0.33
  -7  -3  -1    8.11    0.32
  -7  -3  -1    8.56    0.32
  -7  -3  -1    8.12    0.32
  -7  -3  -1    7.88    0.34
   7   3   1    8.35    0.33
   7   3   1    8.06    0.33
   7   3   1    8.09    0.31
   7   3   1    8.83    0.33
   7   3   1    8.13    0.32
   7   3   1    8.40    0.31
  -8  -3  -1    2.66    0.23
  -8  -3  -1    2.96    0.22
  -8  -3  -1    2.78    0.21
  -8  -3  -1    2.87    0.23
   8   3   1    3.02    0.23
   8   3   1    3.03    0.23
   8   3   1    2.76    0.21
   8   3   1    3.08    0.23
  -9  -3  -1    0.19    0.12
  -9  -3  -1    0.42    0.15
  -9  -3  -1    0.23    0.11
  -9  -3  -1    0.28    0.12
   9   3   1    0.21    0.13
   9   3   1    0.29    0.13
   9   3   1    0.22    0.11
 -10  -3  -1    1.39    0.21
 -10  -3  -1    1.17    0.19
 -10  -3  -1    1.12    0.18
 -10  -3  -1    0.88    0.18
  10   3   1    0.94    0.18
  10   3   1    0.77    0.17
  10   3   1    0.99    0.18
 -11  -3  -1   15.74    0.59
 -11  -3  -1   15.28    0.57
 -11  -3  -1   15.55    0.57
 -11  -3  -1   15.30    0.60
  11   3   1   14.65    0.57
 -12  -3  -1    0.57    0.19
  11  -4  -1   10.83    0.55
  11  -4  -1   11.54    0.51
  11  -4  -1   11.17    0.53
 -11   4   1   11.63    0.51
 -11   4   1   11.26    0.50
 -11   4   1   10.88    0.51
  10  -4  -1    1.71    0.25
  10  -4  -1    1.69    0.23
  10  -4  -1    1.42    0.21
 -10   4   1    1.74    0.22
 -10   4   1    1.35    0.19
 -10   4   1    1.30    0.20
   9  -4  -1    0.24    0.13
   9  -4  -1    0.16    0.15
   9  -4  -1    0.24    0.13
  -9   4   1    0.24    0.12
  -9   4   1    0.32    0.13
  -9   4   1    0.11    0.12
   8  -4  -1    9.86    0.41
   8  -4  -1    9.22    0.38
  -8   4   1    9.68    0.40
  -8   4   1    9.15    0.38
  -8   4   1    9.52    0.39
   7  -4  -1   19.86    0.56
   7  -4  -1   19.80    0.57
   7  -4  -1   20.43    0.56
   7  -4  -1   20.08    0.58
   7  -4  -1   20.22    0.60
  -7   4   1   20.40    0.57
  -7   4   1   20.25    0.55
  -7   4   1   19.62    0.57
  -7   4   1   20.20    0.57
  -7   4   1   19.64    0.57
   6  -4  -1    1.62    0.15
   6  -4  -1    1.53    0.16
   6  -4  -1    1.14    0.14
   6  -4  -1    1.37    0.14
   6  -4  -1    1.61    0.16
   6  -4  -1    1.49    0.15
  -6   4   1    1.31    0.14
  -6   4   1    1.19    0.14
  -6   4   1    1.29    0.15
  -6   4   1    1.17    0.14
  -6   4   1    1.06    0.13
   5  -4  -1    1.85    0.15
   5  -4  -1    1.77    0.14
   5  -4  -1    1.31    0.13
   5  -4  -1    1.37    0.14
   5  -4  -1    1.40    0.13
  -5   4   1    1.76    0.15
  -5   4   1    1.59    0.14
  -5   4   1    1.73    0.15
  -5   4   1    1.91    0.15
   4  -4  -1    2.45    0.15
   4  -4  -1    2.67    0.15
   4  -4  -1    2.46    0.15
   4  -4  -1    2.76    0.15
   4  -4  -1    2.56    0.16
   4  -4  -1    2.47    0.15
  -4   4   1    2.58    0.15
  -4   4   1    2.36    0.14
  -4   4   1    2.64    0.15
  -4   4   1    2.44    0.15
   3  -4  -1   16.56    0.40
   3  -4  -1   17.31    0.42
   3  -4  -1   16.23    0.40
   3  -4  -1   16.37    0.43
   3  -4  -1   16.39    0.40
  -3   4   1   16.26    0.41
  -3   4   1   16.99    0.41
   2  -4  -1   20.85    0.46
   2  -4  -1   20.47    0.45
  -2   4   1   19.42    0.45
  -2   4   1   20.11    0.47
  -2   4   1   20.35    0.46
   1  -4  -1   16.77    0.38
   1  -4  -1   17.04    0.38
   1  -4  -1   17.08    0.38
  -1   4   1   17.02    0.38
  -1   4   1   16.99    0.38
  -1   4   1   16.76    0.40
  -1   4   1   16.62    0.37
  -1   4   1   17.12    0.40
   0  -4  -1   34.49    0.68
   0  -4  -1   35.46    0.68
   0  -4  -1   35.58    0.69
   0   4   1   34.01    0.71
   0   4   1   34.11    0.68
   0   4   1   34.21    0.71
   0   4   1   35.08    0.68
   0   4   1   32.75    0.65
  -1  -4  -1   48.66    0.93
  -1  -4  -1   48.97    0.92
  -1  -4  -1   48.13    0.92
   1   4   1   46.67    0.96
   1   4   1   48.87    0.92
   1   4   1   46.67    0.95
   1   4   1   47.95    0.89
   1   4   1   48.59    0.92
  -2  -4  -1    0.04    0.04
  -2  -4  -1    0.04    0.04
  -2  -4  -1   -0.02    0.04
  -2  -4  -1    0.02    0.04
   2   4   1    0.01    0.04
   2   4   1    0.06    0.04
   2   4   1    0.01    0.02
  -3  -4  -1   60.17    1.17
  -3  -4  -1   60.70    1.16
  -3  -4  -1   60.90    1.19
  -3  -4  -1   60.94    1.19
   3   4   1   61.33    1.17
   3   4   1   60.43    1.16
   3   4   1   61.50    1.21
   3   4   1   59.10    1.21
  -4  -4  -1   67.46    1.30
  -4  -4  -1   63.54    1.27
  -4  -4  -1   68.13    1.28
  -4  -4  -1   63.48    1.28
  -4  -4  -1   64.75    1.30
  -4  -4  -1   65.57    1.30
   4   4   1   65.61    1.33
   4   4   1   65.90    1.27
   4   4   1   66.06    1.28
   4   4   1   66.47    1.33
  -5  -4  -1   64.68    1.30
  -5  -4  -1   62.86    1.30
  -5  -4  -1   62.83    1.27
  -5  -4  -1   64.55    1.29
  -5  -4  -1   65.01    1.35
  -5  -4  -1   64.57    1.28
   5   4   1   64.52    1.33
   5   4   1   66.59    1.30
   5   4   1   64.27    1.33
   5   4   1   64.65    1.28
  -6  -4  -1    3.11    0.19
  -6  -4  -1    3.22    0.20
  -6  -4  -1    3.34    0.20
  -6  -4  -1    3.45    0.23
  -6  -4  -1    3.10    0.19
  -6  -4  -1    3.41    0.20
   6   4   1    3.82    0.20
   6   4   1    3.34    0.19
   6   4   1    3.10    0.19
   6   4   1    3.43    0.20
   6   4   1    3.12    0.18
  -7  -4  -1    3.43    0.23
  -7  -4  -1    3.71    0.23
  -7  -4  -1    3.10    0.23
  -7  -4  -1    3.15    0.21
  -7  -4  -1    3.66    0.22
  -7  -4  -1    3.77    0.22
   7   4   1    3.67    0.22
   7   4   1    3.71    0.21
   7   4   1    3.16    0.21
   7   4   1    3.59    0.23
   7   4   1    4.51    0.24
   7   4   1    3.91    0.22
  -8  -4  -1   21.86    0.65
  -8  -4  -1   22.62    0.64
  -8  -4  -1   22.53    0.63
  -8  -4  -1   22.27    0.62
   8   4   1   22.14    0.62
   8   4   1   22.24    0.62
   8   4   1   22.29    0.64
  -9  -4  -1    6.97    0.34
  -9  -4  -1    7.52    0.36
  -9  -4  -1    7.11    0.34
  -9  -4  -1    7.41    0.38
   9   4   1    7.17    0.34
   9   4   1    6.93    0.34
 -10  -4  -1   14.43    0.56
 -10  -4  -1   14.12    0.52
 -10  -4  -1   14.01    0.54
 -10  -4  -1   15.06    0.54
  10   4   1   13.97    0.53
 -11  -4  -1    0.81    0.19
 -11  -4  -1    0.90    0.21
 -11  -4  -1    0.80    0.22
 -11  -4  -1    0.66    0.17
  11   4   1    0.93    0.20
  11  -5  -1    3.79    0.38
  11  -5  -1    4.26    0.35
  11  -5  -1    3.33    0.34
 -11   5   1    4.08    0.34
 -11   5   1    4.00    0.33
 -11   5   1    3.31    0.33
  10  -5  -1    2.16    0.24
  10  -5  -1    2.34    0.30
  10  -5  -1    2.12    0.26
 -10   5   1    2.55    0.26
 -10   5   1    2.26    0.25
 -10   5   1    2.78    0.28
   9  -5  -1    0.13    0.13
   9  -5  -1    0.55    0.18
   9  -5  -1    0.29    0.14
  -9   5   1    0.19    0.12
  -9   5   1    0.31    0.13
  -9   5   1    0.27    0.12
   8  -5  -1    0.68    0.16
   8  -5  -1    0.60    0.14
   8  -5  -1    0.71    0.14
  -8   5   1    0.82    0.15
  -8   5   1    0.70    0.14
  -8   5   1    0.64    0.14
   7  -5  -1    0.19    0.10
   7  -5  -1    0.00    0.09
   7  -5  -1    0.14    0.10
   7  -5  -1   -0.01    0.11
   7  -5  -1    0.22    0.10
  -7   5   1    0.13    0.09
  -7   5   1    0.05    0.08
  -7   5   1    0.17    0.10
  -7   5   1    0.09    0.09
  -7   5   1   -0.01    0.09
   6  -5  -1   40.66    0.94
   6  -5  -1   40.66    0.92
   6  -5  -1   40.22    0.92
   6  -5  -1   40.37    0.95
   6  -5  -1   40.38    0.93
   6  -5  -1   42.61    0.92
  -6   5   1   39.81    0.95
  -6   5   1   40.98    0.91
  -6   5   1   40.44    0.93
  -6   5   1   39.31    0.94
   5  -5  -1    6.26    0.26
   5  -5  -1    6.22    0.26
   5  -5  -1    6.11    0.26
   5  -5  -1    6.24    0.26
   5  -5  -1    6.43    0.27
  -5   5   1    6.20    0.26
  -5   5   1    6.15    0.27
  -5   5   1    6.24    0.23
  -5   5   1    6.33    0.26
  -5   5   1    6.14    0.25
   4  -5  -1   27.83    0.64
   4  -5  -1   28.25    0.65
   4  -5  -1   27.90    0.64
   4  -5  -1   29.00    0.69
   4  -5  -1   27.91    0.65
  -4   5   1   27.71    0.64
  -4   5   1   27.09    0.65
  -4   5   1   27.63    0.65
  -4   5   1   28.02    0.67
   3  -5  -1    0.31    0.08
   3  -5  -1    0.42    0.08
   3  -5  -1    0.33    0.08
   3  -5  -1    0.51    0.10
   3  -5  -1    0.34    0.08
  -3   5   1    0.40    0.08
  -3   5   1    0.39    0.08
  -3   5   1    0.53    0.09
   2  -5  -1   54.09    1.07
   2  -5  -1   56.40    1.09
   2  -5  -1   52.98    1.07
   2  -5  -1   54.21    1.08
  -2   5   1   53.49    1.12
  -2   5   1   56.62    1.09
  -2   5   1   55.40    1.08
   1  -5  -1  108.95    2.05
   1  -5  -1  109.47    2.02
   1  -5  -1  110.54    2.04
  -1   5   1  111.52    2.15
  -1   5   1  109.07    2.02
   0  -5  -1   53.84    1.04
   0  -5  -1   54.25    1.05
   0   5   1   53.68    1.09
   0   5   1   52.91    1.04
  -1  -5  -1    6.38    0.21
  -1  -5  -1    6.65    0.21
  -1  -5  -1    6.92    0.21
   1   5   1    6.40    0.19
   1   5   1    6.35    0.20
   1   5   1    6.64    0.21
   1   5   1    6.28    0.20
   1   5   1    6.38    0.21
  -2  -5  -1    0.54    0.08
  -2  -5  -1    0.31    0.07
  -2  -5  -1    0.18    0.07
  -2  -5  -1    0.56    0.08
   2   5   1    0.22    0.06
   2   5   1    0.32    0.07
   2   5   1    0.19    0.05
   2   5   1    0.52    0.07
   2   5   1    0.19    0.06
  -3  -5  -1   36.24    0.77
  -3  -5  -1   34.90    0.75
  -3  -5  -1   35.11    0.75
  -3  -5  -1   35.43    0.76
   3   5   1   36.39    0.75
   3   5   1   36.17    0.75
   3   5   1   37.42    0.76
   3   5   1   35.59    0.73
   3   5   1   35.84    0.78
  -4  -5  -1  185.31    3.48
  -4  -5  -1  194.13    3.65
  -4  -5  -1  189.32    3.45
  -4  -5  -1  186.92    3.45
  -4  -5  -1  187.74    3.52
  -4  -5  -1  193.37    3.52
  -4  -5  -1  188.91    3.52
   4   5   1  190.93    3.33
   4   5   1  192.29    3.46
   4   5   1  193.12    3.60
   4   5   1  193.41    3.65
   4   5   1  192.17    3.51
  -5  -5  -1   10.08    0.33
  -5  -5  -1    9.77    0.32
  -5  -5  -1   10.40    0.34
  -5  -5  -1   10.03    0.33
  -5  -5  -1    9.87    0.32
  -5  -5  -1   10.01    0.36
  -5  -5  -1   10.01    0.33
   5   5   1    9.73    0.32
   5   5   1    9.96    0.30
   5   5   1    9.76    0.33
   5   5   1   10.53    0.32
  -6  -5  -1   31.10    0.73
  -6  -5  -1   31.53    0.73
  -6  -5  -1   29.98    0.78
  -6  -5  -1   31.89    0.75
  -6  -5  -1   31.88    0.75
  -6  -5  -1   30.95    0.75
   6   5   1   31.14    0.73
   6   5   1   30.80    0.73
   6   5   1   31.63    0.77
   6   5   1   31.83    0.73
  -7  -5  -1    1.84    0.17
  -7  -5  -1    1.78    0.20
  -7  -5  -1    1.67    0.17
  -7  -5  -1    1.65    0.17
  -7  -5  -1    1.54    0.17
  -7  -5  -1    1.83    0.18
   7   5   1    2.23    0.19
   7   5   1    1.71    0.17
   7   5   1    2.12    0.19
   7   5   1    1.58    0.16
  -8  -5  -1   19.87    0.63
  -8  -5  -1   20.24    0.60
  -8  -5  -1   20.24    0.60
  -8  -5  -1   20.08    0.59
  -8  -5  -1   20.44    0.59
   8   5   1   19.86    0.60
   8   5   1   20.00    0.59
  -9  -5  -1   20.49    0.66
  -9  -5  -1   19.24    0.61
  -9  -5  -1   19.60    0.60
  -9  -5  -1   19.68    0.62
   9   5   1   19.18    0.60
   9   5   1   20.09    0.62
 -10  -5  -1    3.19    0.27
 -10  -5  -1    3.76    0.33
 -10  -5  -1    3.41    0.29
 -10  -5  -1    2.60    0.25
  10   5   1    2.96    0.27
 -11  -5  -1   14.87    0.62
 -11  -5  -1   14.90    0.58
 -11  -5  -1   15.11    0.57
 -11  -5  -1   13.95    0.56
  11   5   1   14.06    0.57
  11  -6  -1   14.61    0.59
 -11   6   1   14.11    0.60
  10  -6  -1    0.24    0.19
  10  -6  -1   -0.07    0.14
  10  -6  -1   -0.01    0.14
 -10   6   1    0.13    0.14
 -10   6   1    0.29    0.16
 -10   6   1    0.30    0.14
   9  -6  -1    3.34    0.29
   9  -6  -1    2.84    0.30
   9  -6  -1    3.67    0.28
  -9   6   1    3.61    0.28
  -9   6   1    3.29    0.28
  -9   6   1    2.74    0.26
   8  -6  -1    0.02    0.12
   8  -6  -1   -0.06    0.10
   8  -6  -1    0.16    0.13
  -8   6   1   -0.01    0.10
  -8   6   1    0.01    0.10
  -8   6   1    0.07    0.11
   7  -6  -1   17.12    0.53
   7  -6  -1   16.48    0.52
   7  -6  -1   16.34    0.53
   7  -6  -1   15.75    0.55
   7  -6  -1   17.65    0.55
  -7   6   1   15.47    0.51
  -7   6   1   16.54    0.52
  -7   6   1   17.11    0.54
  -7   6   1   16.64    0.53
   6  -6  -1   37.56    0.92
   6  -6  -1   37.76    0.88
   6  -6  -1   37.27    0.91
   6  -6  -1   37.33    0.88
   6  -6  -1   37.73    0.90
  -6   6   1   38.57    0.92
  -6   6   1   36.65    0.89
  -6   6   1   37.35    0.87
  -6   6   1   37.61    0.89
   5  -6  -1   43.63    0.95
   5  -6  -1   42.66    0.97
   5  -6  -1   43.97    0.95
   5  -6  -1   43.09    0.95
   5  -6  -1   42.95    1.00
   5  -6  -1   43.34    0.97
  -5   6   1   41.39    0.96
  -5   6   1   43.71    0.95
  -5   6   1   43.76    0.99
  -5   6   1   42.12    0.96
   4  -6  -1    2.38    0.17
   4  -6  -1    2.12    0.16
   4  -6  -1    2.22    0.17
   4  -6  -1    2.40    0.16
   4  -6  -1    2.34    0.18
  -4   6   1    2.28    0.16
  -4   6   1    2.09    0.16
  -4   6   1    2.13    0.16
   3  -6  -1    1.19    0.12
   3  -6  -1    0.99    0.11
   3  -6  -1    0.93    0.11
   3  -6  -1    1.04    0.13
   3  -6  -1    1.12    0.12
  -3   6   1    1.18    0.12
  -3   6   1    0.98    0.12
  -3   6   1    1.10    0.12
   2  -6  -1   14.36    0.39
   2  -6  -1   14.29    0.39
   2  -6  -1   14.77    0.39
   2  -6  -1   14.47    0.38
  -2   6   1   14.78    0.39
  -2   6   1   14.01    0.40
  -2   6   1   15.15    0.39
   1  -6  -1    0.04    0.06
   1  -6  -1   -0.04    0.05
   1  -6  -1   -0.07    0.05
   1  -6  -1    0.28    0.07
  -1   6   1    0.08    0.06
  -1   6   1    0.13    0.06
  -1   6   1    0.09    0.06
  -1   6   1    0.08    0.06
  -1   6   1    0.03    0.05
   0  -6  -1    5.88    0.22
   0  -6  -1    5.59    0.21
   0  -6  -1    5.77    0.21
   0  -6  -1    5.69    0.20
   0   6   1    5.66    0.20
   0   6   1    5.62    0.20
   0   6   1    5.84    0.20
   0   6   1    5.74    0.21
   0   6   1    5.55    0.21
   0   6   1    5.61    0.20
  -1  -6  -1    1.14    0.11
  -1  -6  -1    0.97    0.10
  -1  -6  -1    1.09    0.10
  -1  -6  -1    0.90    0.11
   1   6   1    1.14    0.11
   1   6   1    1.15    0.09
   1   6   1    0.99    0.10
   1   6   1    1.19    0.11
   1   6   1    1.20    0.11
   1   6   1    1.18    0.11
  -2  -6  -1    0.31    0.08
  -2  -6  -1    0.08    0.06
  -2  -6  -1   -0.02    0.05
  -2  -6  -1   -0.07    0.05
  -2  -6  -1    0.07    0.06
   2   6   1    0.12    0.06
   2   6   1    0.07    0.06
   2   6   1   -0.02    0.05
   2   6   1    0.13    0.05
   2   6   1    0.03    0.06
   2   6   1    0.09    0.06
  -3  -6  -1    7.31    0.24
  -3  -6  -1    6.62    0.25
  -3  -6  -1    6.88    0.25
  -3  -6  -1    6.93    0.25
  -3  -6  -1    6.78    0.26
  -3  -6  -1    6.86    0.25
   3   6   1    7.33    0.25
   3   6   1    7.46    0.22
   3   6   1    7.07    0.26
   3   6   1    6.83    0.24
   3   6   1    7.02    0.24
  -4  -6  -1    1.98    0.16
  -4  -6  -1    2.15    0.16
  -4  -6  -1    2.14    0.16
  -4  -6  -1    2.17    0.16
  -4  -6  -1    2.30    0.17
  -4  -6  -1    2.11    0.16
   4   6   1    2.25    0.15
   4   6   1    2.18    0.15
   4   6   1    2.34    0.16
   4   6   1    2.25    0.15
   4   6   1    2.16    0.12
  -5  -6  -1   10.99    0.35
  -5  -6  -1   10.94    0.35
  -5  -6  -1   10.69    0.35
  -5  -6  -1   10.70    0.37
  -5  -6  -1   10.56    0.35
  -5  -6  -1   10.95    0.35
   5   6   1   10.75    0.34
   5   6   1   10.25    0.35
   5   6   1   10.73    0.34
   5   6   1   11.21    0.35
   5   6   1   10.57    0.32
  -6  -6  -1    0.38    0.11
  -6  -6  -1    0.45    0.11
  -6  -6  -1    0.34    0.12
  -6  -6  -1    0.42    0.11
  -6  -6  -1    0.55    0.12
  -6  -6  -1    0.67    0.12
  -6  -6  -1    0.72    0.15
   6   6   1    0.86    0.12
   6   6   1    0.58    0.11
   6   6   1    0.65    0.12
  -7  -6  -1    0.72    0.14
  -7  -6  -1    0.77    0.13
  -7  -6  -1    1.11    0.15
  -7  -6  -1    0.86    0.14
  -7  -6  -1    0.78    0.16
  -7  -6  -1    0.74    0.14
   7   6   1    1.27    0.16
   7   6   1    0.83    0.14
  -8  -6  -1    5.20    0.29
  -8  -6  -1    4.99    0.29
  -8  -6  -1    4.68    0.28
  -8  -6  -1    4.70    0.29
  -8  -6  -1    4.84    0.32
   8   6   1    4.75    0.28
   8   6   1    5.41    0.29
  -9  -6  -1    0.86    0.20
  -9  -6  -1    0.87    0.17
  -9  -6  -1    0.88    0.17
  -9  -6  -1    0.89    0.17
  -9  -6  -1    0.89    0.16
   9   6   1    0.98    0.16
   9   6   1    0.72    0.16
 -10  -6  -1   19.25    0.64
 -10  -6  -1   18.02    0.63
 -10  -6  -1   19.84    0.63
 -10  -6  -1   19.29    0.69
  10   6   1   18.84    0.64
 -11  -6  -1   10.12    0.47
 -11  -6  -1   10.33    0.53
 -11  -6  -1   10.39    0.48
 -11  -6  -1   10.62    0.49
  11   6   1    9.07    0.47
  10  -7  -1    0.92    0.20
  10  -7  -1    0.48    0.21
  10  -7  -1    0.34    0.18
 -10   7   1    1.06    0.20
 -10   7   1    0.89    0.20
   9  -7  -1   12.50    0.50
   9  -7  -1   11.44    0.49
   9  -7  -1   12.25    0.52
  -9   7   1   11.61    0.49
  -9   7   1   11.77    0.49
  -9   7   1   11.99    0.49
   8  -7  -1    2.16    0.23
   8  -7  -1    2.47    0.24
   8  -7  -1    2.66    0.26
  -8   7   1    2.62    0.24
  -8   7   1    2.03    0.22
  -8   7   1    2.74    0.25
   7  -7  -1    1.64    0.20
   7  -7  -1    1.93    0.22
   7  -7  -1    1.93    0.22
   7  -7  -1    1.98    0.21
  -7   7   1    1.77    0.20
  -7   7   1    1.72    0.20
   6  -7  -1    0.21    0.12
   6  -7  -1    0.12    0.11
   6  -7  -1   -0.09    0.11
   6  -7  -1    0.04    0.10
   6  -7  -1    0.25    0.11
  -6   7   1   -0.10    0.08
  -6   7   1    0.15    0.09
  -6   7   1    0.13    0.10
   5  -7  -1    7.17    0.31
   5  -7  -1    7.51    0.34
   5  -7  -1    7.45    0.31
   5  -7  -1    7.11    0.32
   5  -7  -1    7.46    0.31
   5  -7  -1    7.24    0.33
  -5   7   1    7.31    0.31
  -5   7   1    7.32    0.30
  -5   7   1    8.09    0.33
   4  -7  -1    1.34    0.15
   4  -7  -1    1.58    0.18
   4  -7  -1    1.41    0.15
   4  -7  -1    1.34    0.15
   4  -7  -1    1.57    0.18
   4  -7  -1    1.61    0.16
  -4   7   1    1.60    0.15
  -4   7   1    1.56    0.16
  -4   7   1    1.59    0.16
   3  -7  -1    0.30    0.11
   3  -7  -1    0.39    0.09
   3  -7  -1    0.43    0.10
   3  -7  -1    0.44    0.10
   3  -7  -1    0.41    0.09
  -3   7   1    0.30    0.09
  -3   7   1    0.31    0.09
  -3   7   1    0.32    0.09
   2  -7  -1  156.81    3.00
   2  -7  -1  160.06    3.00
   2  -7  -1  161.15    2.96
   2  -7  -1  159.37    2.98
  -2   7   1  162.14    3.01
  -2   7   1  161.39    3.08
  -2   7   1  162.45    2.96
   1  -7  -1    5.26    0.23
   1  -7  -1    5.62    0.23
   1  -7  -1    5.98    0.22
   1  -7  -1    5.94    0.23
   1  -7  -1    5.51    0.23
  -1   7   1    5.55    0.23
  -1   7   1    5.85    0.23
  -1   7   1    5.64    0.24
  -1   7   1    5.93    0.22
  -1   7   1    5.79    0.22
   0  -7  -1    4.15    0.19
   0  -7  -1    4.45    0.20
   0  -7  -1    4.01    0.18
   0  -7  -1    4.09    0.19
   0  -7  -1    4.13    0.19
   0  -7  -1    4.14    0.19
   0   7   1    4.22    0.19
   0   7   1    3.98    0.17
   0   7   1    3.64    0.17
   0   7   1    4.29    0.19
   0   7   1    4.19    0.19
  -1  -7  -1   -0.02    0.06
  -1  -7  -1    0.18    0.07
  -1  -7  -1    0.02    0.06
  -1  -7  -1    0.07    0.06
  -1  -7  -1    0.02    0.06
  -1  -7  -1    0.04    0.07
   1   7   1   -0.01    0.05
   1   7   1    0.02    0.06
   1   7   1   -0.01    0.06
   1   7   1   -0.07    0.05
   1   7   1    0.04    0.05
  -2  -7  -1   74.87    1.47
  -2  -7  -1   76.01    1.48
  -2  -7  -1   75.20    1.46
  -2  -7  -1   77.61    1.47
  -2  -7  -1   75.74    1.50
  -2  -7  -1   73.42    1.48
   2   7   1   77.47    1.49
   2   7   1   73.83    1.52
   2   7   1   74.89    1.41
   2   7   1   75.06    1.50
   2   7   1   73.45    1.46
  -3  -7  -1   66.59    1.36
  -3  -7  -1   68.79    1.34
  -3  -7  -1   66.44    1.37
  -3  -7  -1   67.59    1.34
  -3  -7  -1   67.31    1.35
  -3  -7  -1   67.58    1.34
   3   7   1   68.03    1.29
   3   7   1   65.03    1.35
   3   7   1   68.20    1.40
   3   7   1   67.78    1.34
   3   7   1   68.20    1.36
  -4  -7  -1   43.05    0.93
  -4  -7  -1   42.71    0.94
  -4  -7  -1   43.33    0.92
  -4  -7  -1   43.09    0.96
  -4  -7  -1   44.01    0.93
  -4  -7  -1   41.85    0.94
   4   7   1   43.30    0.97
   4   7   1   41.82    0.92
   4   7   1   43.83    0.94
   4   7   1   44.14    0.90
   4   7   1   42.09    0.93
  -5  -7  -1    4.74    0.23
  -5  -7  -1    5.03    0.25
  -5  -7  -1    4.80    0.26
  -5  -7  -1    4.57    0.24
  -5  -7  -1    4.92    0.25
  -5  -7  -1    4.38    0.24
   5   7   1    4.67    0.24
   5   7   1    4.65    0.23
   5   7   1    4.60    0.23
   5   7   1    4.57    0.23
  -6  -7  -1   16.29    0.47
  -6  -7  -1   16.84    0.50
  -6  -7  -1   16.91    0.49
  -6  -7  -1   16.37    0.52
  -6  -7  -1   16.76    0.49
  -6  -7  -1   15.95    0.50
   6   7   1   17.12    0.51
   6   7   1   17.07    0.48
  -7  -7  -1    6.20    0.30
  -7  -7  -1    6.17    0.30
  -7  -7  -1    5.89    0.30
  -7  -7  -1    6.23    0.29
  -7  -7  -1    6.77    0.31
   7   7   1    6.26    0.29
   7   7   1    6.38    0.31
  -8  -7  -1   12.04    0.45
  -8  -7  -1   12.09    0.51
  -8  -7  -1   11.69    0.45
  -8  -7  -1   12.73    0.46
  -8  -7  -1   12.69    0.45
   8   7   1   12.91    0.47
   8   7   1   12.37    0.46
   8   7   1   12.86    0.43
  -9  -7  -1   11.77    0.47
  -9  -7  -1   13.50    0.55
  -9  -7  -1   13.10    0.50
  -9  -7  -1   12.28    0.48
  -9  -7  -1   12.72    0.49
   9   7   1   12.11    0.48
 -10  -7  -1    0.50    0.16
 -10  -7  -1    0.71    0.17
 -10  -7  -1    0.72    0.17
 -10  -7  -1    0.58    0.21
  10   7   1    0.58    0.17
 -11  -7  -1    0.06    0.14
 -11  -7  -1   -0.18    0.16
 -11  -7  -1    0.07    0.14
 -11  -7  -1    0.23    0.15
  11   7   1   -0.13    0.13
  10  -8  -1    0.31    0.21
  10  -8  -1    0.93    0.23
  10  -8  -1    0.69    0.21
 -10   8   1    1.21    0.22
   9  -8  -1    0.01    0.14
   9  -8  -1    0.12    0.15
   9  -8  -1   -0.17    0.15
  -9   8   1    0.24    0.14
   8  -8  -1    1.63    0.22
   8  -8  -1    1.96    0.24
   8  -8  -1    1.64    0.23
  -8   8   1    1.57    0.21
  -8   8   1    1.75    0.22
   7  -8  -1   12.31    0.49
   7  -8  -1   12.95    0.48
   7  -8  -1   13.82    0.51
   7  -8  -1   12.89    0.47
  -7   8   1   12.79    0.48
  -7   8   1   13.42    0.50
   6  -8  -1   10.88    0.44
   6  -8  -1   10.43    0.41
   6  -8  -1    9.51    0.39
   6  -8  -1   10.38    0.41
   6  -8  -1   10.65    0.41
  -6   8   1    9.14    0.39
  -6   8   1   10.18    0.41
   5  -8  -1    2.27    0.20
   5  -8  -1    2.36    0.21
   5  -8  -1    2.30    0.22
   5  -8  -1    2.18    0.23
   5  -8  -1    2.85    0.22
  -5   8   1    2.26    0.19
  -5   8   1    2.27    0.20
  -5   8   1    2.55    0.20
   4  -8  -1    2.57    0.21
   4  -8  -1    2.85    0.21
   4  -8  -1    2.82    0.22
   4  -8  -1    2.13    0.22
   4  -8  -1    2.63    0.21
   4  -8  -1    2.81    0.20
  -4   8   1    2.64    0.19
  -4   8   1    2.71    0.21
  -4   8   1    2.73    0.20
   3  -8  -1    6.92    0.30
   3  -8  -1    6.94    0.29
   3  -8  -1    7.59    0.30
   3  -8  -1    6.90    0.29
   3  -8  -1    6.56    0.28
  -3   8   1    6.94    0.28
  -3   8   1    6.89    0.30
  -3   8   1    6.76    0.29
   2  -8  -1   72.14    1.44
   2  -8  -1   70.02    1.45
   2  -8  -1   70.09    1.46
   2  -8  -1   70.43    1.46
  -2   8   1   74.01    1.45
  -2   8   1   73.67    1.47
  -2   8   1   72.65    1.50
   1  -8  -1   29.11    0.67
   1  -8  -1   30.19    0.70
   1  -8  -1   28.89    0.69
   1  -8  -1   29.22    0.69
   1  -8  -1   28.90    0.68
  -1   8   1   29.26    0.71
  -1   8   1   29.89    0.70
  -1   8   1   29.64    0.69
  -1   8   1   29.26    0.66
  -1   8   1   28.60    0.69
   0  -8  -1    0.09    0.08
   0  -8  -1    0.12    0.07
   0  -8  -1    0.19    0.09
   0  -8  -1    0.25    0.08
   0  -8  -1   -0.01    0.07
   0  -8  -1    0.13    0.07
   0   8   1    0.20    0.07
   0   8   1    0.09    0.06
   0   8   1    0.18    0.08
   0   8   1    0.17    0.07
   0   8   1    0.12    0.08
  -1  -8  -1    0.11    0.08
  -1  -8  -1    0.00    0.06
  -1  -8  -1    0.06    0.07
  -1  -8  -1   -0.12    0.07
  -1  -8  -1    0.14    0.07
  -1  -8  -1   -0.02    0.06
   1   8   1    0.12    0.07
   1   8   1   -0.04    0.07
   1   8   1    0.04    0.06
   1   8   1    0.03    0.06
   1   8   1    0.02    0.06
  -2  -8  -1   10.18    0.33
  -2  -8  -1    9.77    0.34
  -2  -8  -1   10.01    0.33
  -2  -8  -1    9.46    0.32
  -2  -8  -1   10.19    0.33
  -2  -8  -1   10.06    0.31
   2   8   1    9.84    0.32
   2   8   1    9.94    0.34
   2   8   1    9.79    0.31
   2   8   1    9.28    0.28
   2   8   1    9.62    0.32
  -3  -8  -1   21.09    0.53
  -3  -8  -1   20.31    0.53
  -3  -8  -1   19.74    0.53
  -3  -8  -1   20.59    0.51
  -3  -8  -1   19.50    0.54
  -3  -8  -1   20.10    0.54
   3   8   1   19.85    0.52
   3   8   1   19.67    0.55
   3   8   1   21.22    0.54
   3   8   1   20.48    0.51
  -4  -8  -1   14.22    0.43
  -4  -8  -1   14.45    0.43
  -4  -8  -1   13.87    0.45
  -4  -8  -1   14.42    0.43
  -4  -8  -1   13.67    0.42
  -4  -8  -1   13.65    0.41
   4   8   1   13.28    0.44
   4   8   1   13.70    0.41
   4   8   1   13.83    0.42
   4   8   1   14.30    0.42
  -5  -8  -1   20.24    0.55
  -5  -8  -1   19.08    0.56
  -5  -8  -1   19.61    0.57
  -5  -8  -1   19.88    0.57
  -5  -8  -1   20.28    0.55
  -5  -8  -1   19.64    0.56
  -5  -8  -1   20.76    0.54
   5   8   1   20.42    0.53
   5   8   1   19.44    0.57
  -6  -8  -1    0.30    0.11
  -6  -8  -1    0.28    0.11
  -6  -8  -1    0.29    0.11
  -6  -8  -1    0.17    0.10
  -6  -8  -1    0.39    0.11
  -6  -8  -1    0.03    0.09
   6   8   1    0.28    0.10
   6   8   1    0.50    0.11
  -7  -8  -1    2.94    0.23
  -7  -8  -1    2.56    0.22
  -7  -8  -1    2.96    0.23
  -7  -8  -1    2.21    0.23
  -7  -8  -1    2.61    0.23
  -7  -8  -1    2.46    0.23
  -7  -8  -1    2.65    0.22
   7   8   1    2.83    0.21
   7   8   1    2.60    0.22
  -8  -8  -1    3.90    0.27
  -8  -8  -1    3.32    0.26
  -8  -8  -1    3.86    0.27
  -8  -8  -1    3.34    0.26
   8   8   1    3.75    0.27
   8   8   1    3.50    0.26
   8   8   1    3.93    0.26
  -9  -8  -1    5.02    0.33
  -9  -8  -1    4.63    0.31
  -9  -8  -1    5.91    0.34
  -9  -8  -1    5.91    0.34
   9   8   1    4.97    0.32
 -10  -8  -1   13.47    0.55
 -10  -8  -1   13.88    0.54
 -10  -8  -1   14.08    0.54
 -10  -8  -1   14.48    0.56
  10   8   1   13.04    0.54
   9  -9  -1    5.44    0.40
   9  -9  -1    5.41    0.37
   9  -9  -1    5.35    0.38
  -9   9   1    5.86    0.38
   8  -9  -1    5.25    0.37
   8  -9  -1    5.12    0.34
   8  -9  -1    4.93    0.36
  -8   9   1    5.49    0.34
   7  -9  -1    3.10    0.26
   7  -9  -1    2.48    0.25
   7  -9  -1    2.12    0.25
   7  -9  -1    2.47    0.26
  -7   9   1    3.25    0.27
   6  -9  -1   -0.02    0.10
   6  -9  -1   -0.04    0.12
   6  -9  -1    0.07    0.11
   6  -9  -1   -0.01    0.10
   6  -9  -1    0.13    0.12
  -6   9   1    0.19    0.11
  -6   9   1    0.10    0.10
   5  -9  -1    6.41    0.32
   5  -9  -1    5.63    0.31
   5  -9  -1    6.50    0.33
   5  -9  -1    5.87    0.31
   5  -9  -1    6.75    0.36
  -5   9   1    5.49    0.30
  -5   9   1    5.60    0.31
   4  -9  -1    0.99    0.18
   4  -9  -1    1.22    0.17
   4  -9  -1    1.09    0.15
   4  -9  -1    1.32    0.16
   4  -9  -1    1.40    0.17
  -4   9   1    1.37    0.17
  -4   9   1    1.01    0.15
  -4   9   1    1.15    0.15
   3  -9  -1    0.26    0.11
   3  -9  -1    0.11    0.10
   3  -9  -1    0.24    0.12
   3  -9  -1    0.23    0.10
   3  -9  -1    0.41    0.13
   3  -9  -1    0.16    0.10
  -3   9   1    0.14    0.09
  -3   9   1    0.18    0.09
  -3   9   1    0.05    0.09
   2  -9  -1    0.13    0.09
   2  -9  -1    0.15    0.09
   2  -9  -1    0.08    0.10
   2  -9  -1    0.18    0.09
   2  -9  -1    0.07    0.10
   2  -9  -1    0.12    0.10
  -2   9   1    0.09    0.08
  -2   9   1    0.09    0.08
  -2   9   1    0.13    0.09
   1  -9  -1    2.49    0.19
   1  -9  -1    2.23    0.19
   1  -9  -1    2.12    0.16
   1  -9  -1    2.18    0.19
   1  -9  -1    2.33    0.19
   1  -9  -1    2.12    0.18
  -1   9   1    2.15    0.17
  -1   9   1    2.10    0.17
  -1   9   1    2.26    0.18
  -1   9   1    2.16    0.17
   0  -9  -1    3.19    0.19
   0  -9  -1    3.43    0.21
   0  -9  -1    3.51    0.21
   0  -9  -1    3.27    0.21
   0  -9  -1    3.37    0.22
   0  -9  -1    3.50    0.21
   0   9   1    3.49    0.21
   0   9   1    3.37    0.20
   0   9   1    3.48    0.20
   0   9   1    3.65    0.22
   0   9   1    3.37    0.18
  -1  -9  -1    6.06    0.25
  -1  -9  -1    5.87    0.27
  -1  -9  -1    6.12    0.27
  -1  -9  -1    6.21    0.28
  -1  -9  -1    6.28    0.27
  -1  -9  -1    6.53    0.28
   1   9   1    6.06    0.26
   1   9   1    6.51    0.24
   1   9   1    6.83    0.28
   1   9   1    6.55    0.28
   1   9   1    6.54    0.26
  -2  -9  -1    1.55    0.16
  -2  -9  -1    1.20    0.15
  -2  -9  -1    1.20    0.15
  -2  -9  -1    1.25    0.15
  -2  -9  -1    1.21    0.15
  -2  -9  -1    1.45    0.14
   2   9   1    1.62    0.15
   2   9   1    1.43    0.15
   2   9   1    1.34    0.15
   2   9   1    1.35    0.14
  -3  -9  -1    0.35    0.12
  -3  -9  -1    0.21    0.10
  -3  -9  -1    0.59    0.12
  -3  -9  -1    0.32    0.11
  -3  -9  -1    0.25    0.11
  -3  -9  -1    0.34    0.11
  -3  -9  -1    0.20    0.09
   3   9   1    0.38    0.11
   3   9   1    0.45    0.11
   3   9   1    0.50    0.11
   3   9   1    0.49    0.10
  -4  -9  -1   22.77    0.63
  -4  -9  -1   22.36    0.62
  -4  -9  -1   23.32    0.61
  -4  -9  -1   22.66    0.61
  -4  -9  -1   21.90    0.61
  -4  -9  -1   22.05    0.61
  -4  -9  -1   23.63    0.59
   4   9   1   23.45    0.59
   4   9   1   22.78    0.61
   4   9   1   22.10    0.62
  -5  -9  -1    0.15    0.10
  -5  -9  -1    0.18    0.11
  -5  -9  -1    0.30    0.11
  -5  -9  -1    0.23    0.10
  -5  -9  -1    0.41    0.12
  -5  -9  -1    0.22    0.10
   5   9   1    0.11    0.09
   5   9   1    0.10    0.08
  -6  -9  -1    0.11    0.10
  -6  -9  -1   -0.05    0.10
  -6  -9  -1    0.00    0.11
  -6  -9  -1   -0.07    0.09
  -6  -9  -1    0.05    0.09
  -6  -9  -1   -0.27    0.08
   6   9   1   -0.13    0.08
   6   9   1    0.01    0.09
  -7  -9  -1    0.73    0.15
  -7  -9  -1    0.66    0.15
  -7  -9  -1    0.98    0.18
  -7  -9  -1    0.55    0.15
  -7  -9  -1    0.83    0.16
  -7  -9  -1    0.63    0.14
   7   9   1    0.54    0.13
   7   9   1    0.55    0.14
  -8  -9  -1    0.62    0.16
  -8  -9  -1    0.44    0.14
  -8  -9  -1    0.58    0.15
  -8  -9  -1    0.62    0.16
  -8  -9  -1    0.65    0.15
  -9  -9  -1   11.25    0.48
  -9  -9  -1   11.12    0.48
  -9  -9  -1   10.96    0.48
  -9  -9  -1   11.86    0.49
   9   9   1   11.62    0.48
 -10  -9  -1   17.18    0.62
 -10  -9  -1   17.49    0.62
 -10  -9  -1   16.18    0.62
 -10  -9  -1   16.04    0.62
  10   9   1   15.93    0.61
   9 -10  -1   -0.06    0.16
   9 -10  -1   -0.04    0.15
   9 -10  -1    0.39    0.19
  -9  10   1   -0.02    0.14
   8 -10  -1    2.00    0.27
   8 -10  -1    2.70    0.30
   8 -10  -1    2.71    0.30
  -8  10   1    2.71    0.28
   7 -10  -1    0.10    0.14
   7 -10  -1    0.22    0.16
   7 -10  -1    0.00    0.14
   7 -10  -1    0.00    0.12
  -7  10   1    0.00    0.11
   6 -10  -1    0.08    0.12
   6 -10  -1   -0.27    0.12
   6 -10  -1    0.10    0.13
   6 -10  -1    0.07    0.12
   6 -10  -1    0.00    0.12
  -6  10   1   -0.01    0.09
  -6  10   1    0.03    0.10
   5 -10  -1   -0.12    0.13
   5 -10  -1    0.06    0.12
   5 -10  -1   -0.18    0.10
   5 -10  -1    0.13    0.11
   5 -10  -1    0.20    0.12
  -5  10   1   -0.07    0.10
  -5  10   1    0.13    0.10
   4 -10  -1   12.96    0.46
   4 -10  -1   12.41    0.47
   4 -10  -1   12.08    0.51
   4 -10  -1   12.73    0.46
   4 -10  -1   12.94    0.46
  -4  10   1   13.54    0.47
  -4  10   1   13.06    0.46
   3 -10  -1    9.52    0.43
   3 -10  -1   10.28    0.39
   3 -10  -1   10.93    0.41
   3 -10  -1   11.20    0.41
   3 -10  -1   11.74    0.42
   3 -10  -1   11.20    0.39
  -3  10   1   10.57    0.41
  -3  10   1   10.31    0.40
   2 -10  -1    3.49    0.23
   2 -10  -1    3.14    0.26
   2 -10  -1    2.88    0.22
   2 -10  -1    2.72    0.22
   2 -10  -1    2.75    0.22
   2 -10  -1    2.73    0.20
   2 -10  -1    2.77    0.21
  -2  10   1    2.63    0.21
  -2  10   1    2.94    0.22
  -2  10   1    2.98    0.23
   1 -10  -1    4.10    0.25
   1 -10  -1    4.34    0.25
   1 -10  -1    4.41    0.26
   1 -10  -1    4.32    0.25
   1 -10  -1    4.39    0.23
   1 -10  -1    4.60    0.25
   1 -10  -1    4.54    0.27
  -1  10   1    4.47    0.23
  -1  10   1    4.68    0.26
  -1  10   1    4.34    0.24
  -1  10   1    5.01    0.25
   0 -10  -1    8.00    0.32
   0 -10  -1    7.53    0.32
   0 -10  -1    8.21    0.34
   0 -10  -1    7.44    0.33
   0 -10  -1    7.92    0.30
   0 -10  -1    8.00    0.33
   0 -10  -1    7.24    0.32
   0 -10  -1    7.85    0.33
   0  10   1    7.17    0.30
   0  10   1    7.70    0.33
   0  10   1    7.68    0.32
   0  10   1    7.63    0.31
  -1 -10  -1    7.54    0.31
  -1 -10  -1    6.56    0.30
  -1 -10  -1    6.73    0.31
  -1 -10  -1    7.26    0.28
  -1 -10  -1    6.72    0.30
  -1 -10  -1    6.67    0.31
  -1 -10  -1    6.80    0.31
  -1 -10  -1    7.04    0.31
   1  10   1    6.63    0.29
   1  10   1    6.94    0.30
   1  10   1    7.17    0.30
   1  10   1    6.81    0.31
  -2 -10  -1    0.12    0.11
  -2 -10  -1    0.31    0.10
  -2 -10  -1    0.16    0.09
  -2 -10  -1    0.14    0.11
  -2 -10  -1    0.07    0.09
  -2 -10  -1    0.10    0.09
  -2 -10  -1    0.00    0.09
  -2 -10  -1    0.13    0.09
   2  10   1   -0.04    0.07
   2  10   1    0.09    0.09
   2  10   1    0.15    0.10
  -3 -10  -1    1.79    0.19
  -3 -10  -1    1.72    0.19
  -3 -10  -1    1.82    0.19
  -3 -10  -1    2.17    0.17
  -3 -10  -1    1.68    0.18
  -3 -10  -1    1.41    0.17
  -3 -10  -1    1.71    0.19
   3  10   1    1.86    0.19
   3  10   1    1.77    0.17
   3  10   1    1.59    0.17
  -4 -10  -1    0.62    0.14
  -4 -10  -1    0.52    0.12
  -4 -10  -1    0.67    0.13
  -4 -10  -1    0.51    0.13
  -4 -10  -1    0.39    0.11
  -4 -10  -1    0.32    0.12
   4  10   1    0.62    0.12
   4  10   1    0.72    0.13
  -5 -10  -1    6.28    0.31
  -5 -10  -1    6.86    0.33
  -5 -10  -1    6.46    0.33
  -5 -10  -1    6.50    0.32
  -5 -10  -1    6.81    0.32
   5  10   1    6.93    0.33
   5  10   1    6.49    0.30
  -6 -10  -1   16.59    0.55
  -6 -10  -1   15.86    0.56
  -6 -10  -1   17.16    0.54
  -6 -10  -1   16.92    0.54
  -6 -10  -1   16.57    0.56
   6  10   1   17.36    0.56
   6  10   1   16.95    0.52
  -7 -10  -1    3.07    0.26
  -7 -10  -1    2.76    0.26
  -7 -10  -1    2.82    0.25
  -7 -10  -1    2.82    0.28
  -7 -10  -1    3.22    0.26
  -8 -10  -1    2.04    0.23
  -8 -10  -1    2.06    0.25
  -8 -10  -1    2.11    0.24
  -8 -10  -1    1.67    0.21
  -9 -10  -1    0.30    0.16
  -9 -10  -1    0.34    0.16
  -9 -10  -1    0.59    0.17
  -9 -10  -1    0.45    0.18
   9  10   1    0.53    0.17
   8 -11  -1    8.60    0.47
   8 -11  -1    8.40    0.49
   8 -11  -1    8.85    0.48
  -8  11   1    8.94    0.46
   7 -11  -1   -0.11    0.15
   7 -11  -1   -0.21    0.13
   7 -11  -1    0.23    0.16
  -7  11   1    0.22    0.14
   6 -11  -1    1.47    0.21
   6 -11  -1    1.71    0.22
   6 -11  -1    1.66    0.22
   6 -11  -1    1.63    0.23
   6 -11  -1    1.15    0.22
  -6  11   1    1.49    0.21
  -6  11   1    1.57    0.21
   5 -11  -1    0.62    0.17
   5 -11  -1    0.88    0.17
   5 -11  -1    1.10    0.19
   5 -11  -1    0.82    0.20
   5 -11  -1    1.28    0.19
  -5  11   1    1.10    0.18
  -5  11   1    0.95    0.17
   4 -11  -1   35.03    0.91
   4 -11  -1   35.11    0.91
   4 -11  -1   36.87    1.00
   4 -11  -1   35.40    0.91
   4 -11  -1   35.37    0.93
  -4  11   1   35.48    0.94
  -4  11   1   34.29    0.91
   3 -11  -1   36.41    0.87
   3 -11  -1   36.25    0.91
   3 -11  -1   35.16    0.97
   3 -11  -1   35.65    0.91
   3 -11  -1   35.57    0.91
   3 -11  -1   36.47    0.91
  -3  11   1   36.20    0.93
  -3  11   1   35.15    0.90
   2 -11  -1    1.95    0.20
   2 -11  -1    1.66    0.21
   2 -11  -1    1.28    0.17
   2 -11  -1    1.43    0.18
   2 -11  -1    1.40    0.18
   2 -11  -1    1.14    0.17
  -2  11   1    1.70    0.19
  -2  11   1    1.66    0.20
   1 -11  -1    5.07    0.29
   1 -11  -1    4.82    0.29
   1 -11  -1    4.51    0.27
   1 -11  -1    4.89    0.25
   1 -11  -1    4.79    0.27
   1 -11  -1    5.23    0.29
   1 -11  -1    4.94    0.28
  -1  11   1    4.85    0.27
  -1  11   1    5.10    0.28
  -1  11   1    5.27    0.26
   0 -11  -1    0.55    0.13
   0 -11  -1    0.49    0.13
   0 -11  -1    0.34    0.12
   0 -11  -1    0.38    0.12
   0 -11  -1    0.24    0.13
   0 -11  -1    0.65    0.14
   0 -11  -1    0.33    0.12
   0 -11  -1    0.48    0.11
   0  11   1    0.56    0.12
   0  11   1    0.67    0.14
   0  11   1    0.36    0.11
  -1 -11  -1    3.61    0.26
  -1 -11  -1    3.93    0.25
  -1 -11  -1    3.82    0.25
  -1 -11  -1    4.32    0.26
  -1 -11  -1    4.30    0.26
  -1 -11  -1    3.67    0.25
  -1 -11  -1    4.38    0.27
  -1 -11  -1    4.39    0.26
   1  11   1    4.21    0.24
   1  11   1    4.55    0.27
   1  11   1    3.87    0.24
  -2 -11  -1   18.78    0.57
  -2 -11  -1   19.08    0.57
  -2 -11  -1   19.35    0.58
  -2 -11  -1   19.66    0.57
  -2 -11  -1   19.73    0.59
  -2 -11  -1   20.04    0.59
   2  11   1   18.65    0.58
   2  11   1   18.72    0.54
  -3 -11  -1    1.52    0.19
  -3 -11  -1    1.41    0.17
  -3 -11  -1    1.41    0.18
  -3 -11  -1    1.12    0.18
  -3 -11  -1    1.36    0.18
   3  11   1    1.19    0.16
   3  11   1    1.55    0.18
  -4 -11  -1    0.83    0.15
  -4 -11  -1    0.96    0.16
  -4 -11  -1    1.03    0.16
  -4 -11  -1    0.80    0.16
  -4 -11  -1    1.05    0.17
   4  11   1    1.29    0.17
   4  11   1    1.37    0.16
  -5 -11  -1    2.00    0.22
  -5 -11  -1    1.76    0.21
  -5 -11  -1    2.32    0.23
  -5 -11  -1    2.03    0.23
  -5 -11  -1    2.09    0.22
   5  11   1    2.18    0.22
   5  11   1    2.33    0.21
  -6 -11  -1    2.39    0.25
  -6 -11  -1    2.26    0.24
  -6 -11  -1    2.40    0.24
  -6 -11  -1    2.51    0.24
  -6 -11  -1    2.24    0.25
   6  11   1    2.53    0.26
   6  11   1    2.74    0.27
  -7 -11  -1    2.50    0.25
  -7 -11  -1    2.33    0.25
  -7 -11  -1    1.77    0.24
  -7 -11  -1    2.21    0.25
  -7 -11  -1    2.11    0.23
  -8 -11  -1    0.52    0.16
  -8 -11  -1    0.57    0.17
  -8 -11  -1    0.57    0.17
  -8 -11  -1    0.34    0.15
  -9 -11  -1    3.23    0.32
   7 -12  -1    0.01    0.17
   7 -12  -1    0.25    0.18
   7 -12  -1    0.05    0.16
  -7  12   1    0.19    0.15
   6 -12  -1    0.01    0.14
   6 -12  -1    0.10    0.13
   6 -12  -1   -0.23    0.13
   6 -12  -1   -0.03    0.17
  -6  12   1   -0.23    0.12
   5 -12  -1    2.73    0.29
   5 -12  -1    2.69    0.30
   5 -12  -1    3.28    0.28
   5 -12  -1    3.30    0.28
   5 -12  -1    3.11    0.29
  -5  12   1    3.36    0.29
  -5  12   1    3.26    0.28
   4 -12  -1    3.07    0.28
   4 -12  -1    3.33    0.29
   4 -12  -1    3.58    0.29
   4 -12  -1    3.13    0.28
   4 -12  -1    2.79    0.30
   4 -12  -1    3.46    0.26
  -4  12   1    3.26    0.27
  -4  12   1    3.19    0.27
   3 -12  -1    0.37    0.15
   3 -12  -1    0.35    0.17
   3 -12  -1    0.67    0.15
   3 -12  -1    0.48    0.15
   3 -12  -1    0.34    0.13
   3 -12  -1    0.37    0.13
  -3  12   1    0.30    0.11
  -3  12   1    0.42    0.14
   2 -12  -1    0.48    0.15
   2 -12  -1    0.47    0.14
   2 -12  -1    0.86    0.16
   2 -12  -1    0.51    0.14
   2 -12  -1    0.58    0.14
   2 -12  -1    0.62    0.18
  -2  12   1    0.47    0.14
  -2  12   1    0.61    0.14
   1 -12  -1    0.05    0.12
   1 -12  -1    0.11    0.14
   1 -12  -1    0.12    0.12
   1 -12  -1    0.03    0.11
   1 -12  -1    0.04    0.10
   1 -12  -1    0.07    0.10
  -1  12   1    0.02    0.11
  -1  12   1    0.15    0.11
   0 -12  -1    0.42    0.14
   0 -12  -1    0.72    0.14
   0 -12  -1    0.66    0.16
   0 -12  -1    0.39    0.14
   0 -12  -1    0.41    0.14
   0 -12  -1    0.52    0.15
   0  12   1    0.69    0.14
   0  12   1    0.23    0.12
   0  12   1    0.57    0.14
  -1 -12  -1    0.38    0.14
  -1 -12  -1    0.18    0.12
  -1 -12  -1    0.39    0.13
  -1 -12  -1    0.53    0.13
  -1 -12  -1    0.62    0.14
  -1 -12  -1    0.48    0.14
   1  12   1    0.39    0.13
   1  12   1    0.61    0.13
  -2 -12  -1    0.18    0.11
  -2 -12  -1    0.32    0.13
  -2 -12  -1    0.21    0.13
  -2 -12  -1    0.13    0.13
  -2 -12  -1    0.37    0.15
  -2 -12  -1    0.31    0.13
   2  12   1    0.28    0.12
   2  12   1    0.33    0.11
  -3 -12  -1    0.49    0.15
  -3 -12  -1    0.57    0.15
  -3 -12  -1    0.44    0.14
  -3 -12  -1    0.52    0.15
  -3 -12  -1    0.57    0.15
   3  12   1    0.30    0.12
   3  12   1    0.53    0.13
  -4 -12  -1    1.80    0.21
  -4 -12  -1    1.43    0.20
  -4 -12  -1    1.85    0.21
  -4 -12  -1    1.71    0.21
  -4 -12  -1    1.63    0.22
   4  12   1    1.53    0.18
   4  12   1    1.56    0.20
  -5 -12  -1    2.90    0.28
  -5 -12  -1    2.53    0.25
  -5 -12  -1    3.11    0.26
  -5 -12  -1    2.66    0.26
  -5 -12  -1    2.71    0.25
  -6 -12  -1    1.22    0.21
  -6 -12  -1    1.03    0.20
  -6 -12  -1    1.16    0.20
  -6 -12  -1    0.96    0.18
  -6 -12  -1    1.26    0.21
  -7 -12  -1    3.13    0.30
  -7 -12  -1    2.79    0.28
  -7 -12  -1    3.60    0.30
  -7 -12  -1    2.58    0.29
  -7 -12  -1    2.52    0.28
  -8 -12  -1    1.69    0.25
  -8 -12  -1    1.72    0.24
  -8 -12  -1    1.66    0.25
  -8 -12  -1    1.87    0.25
  -8 -12  -1    2.34    0.28
   6 -13  -1    0.13    0.14
   6 -13  -1    0.09    0.16
   6 -13  -1    0.43    0.21
   6 -13  -1    0.57    0.18
   6 -13  -1    0.19    0.17
  -6  13   1    0.54    0.18
   5 -13  -1    2.66    0.29
   5 -13  -1    2.42    0.31
   5 -13  -1    3.00    0.30
   5 -13  -1    2.69    0.29
   5 -13  -1    2.39    0.28
  -5  13   1    2.19    0.26
   4 -13  -1    9.34    0.45
   4 -13  -1    8.65    0.48
   4 -13  -1    9.17    0.45
   4 -13  -1    9.42    0.44
   4 -13  -1    9.38    0.45
  -4  13   1    8.84    0.43
   3 -13  -1    4.37    0.31
   3 -13  -1    3.70    0.31
   3 -13  -1    4.06    0.31
   3 -13  -1    4.58    0.32
   3 -13  -1    4.46    0.37
  -3  13   1    4.57    0.31
  -3  13   1    5.24    0.32
   2 -13  -1    1.60    0.21
   2 -13  -1    1.33    0.20
   2 -13  -1    1.34    0.20
   2 -13  -1    1.74    0.22
   2 -13  -1    1.65    0.25
   2 -13  -1    1.30    0.20
  -2  13   1    1.51    0.20
  -2  13   1    1.30    0.20
   1 -13  -1   -0.08    0.12
   1 -13  -1    0.00    0.11
   1 -13  -1   -0.07    0.13
   1 -13  -1   -0.04    0.12
   1 -13  -1   -0.08    0.11
   1 -13  -1    0.07    0.11
  -1  13   1    0.00    0.10
   0 -13  -1    7.20    0.37
   0 -13  -1    6.57    0.36
   0 -13  -1    6.35    0.36
   0 -13  -1    6.50    0.35
   0 -13  -1    6.92    0.35
   0 -13  -1    6.78    0.37
   0 -13  -1    6.45    0.39
   0  13   1    6.42    0.33
   0  13   1    7.96    0.37
  -1 -13  -1   24.50    0.71
  -1 -13  -1   23.60    0.70
  -1 -13  -1   23.98    0.71
  -1 -13  -1   25.01    0.73
  -1 -13  -1   23.59    0.73
  -1 -13  -1   24.67    0.72
   1  13   1   24.08    0.68
   1  13   1   24.64    0.74
  -2 -13  -1    3.08    0.26
  -2 -13  -1    3.50    0.27
  -2 -13  -1    3.06    0.27
  -2 -13  -1    3.32    0.27
  -2 -13  -1    2.78    0.27
  -2 -13  -1    3.21    0.28
   2  13   1    3.18    0.27
   2  13   1    3.47    0.25
  -3 -13  -1    0.56    0.17
  -3 -13  -1    0.45    0.15
  -3 -13  -1    0.78    0.16
  -3 -13  -1    0.53    0.15
  -3 -13  -1    0.66    0.16
  -4 -13  -1    5.19    0.35
  -4 -13  -1    4.81    0.33
  -4 -13  -1    5.15    0.33
  -4 -13  -1    5.83    0.35
  -4 -13  -1    5.52    0.33
  -5 -13  -1   10.95    0.47
  -5 -13  -1   10.46    0.48
  -5 -13  -1   10.65    0.47
  -5 -13  -1   11.40    0.48
  -5 -13  -1   10.89    0.48
  -6 -13  -1   11.15    0.49
  -6 -13  -1   11.09    0.48
  -6 -13  -1   10.89    0.49
  -6 -13  -1   11.21    0.50
  -6 -13  -1   10.20    0.50
  -7 -13  -1    0.48    0.19
  -7 -13  -1    0.19    0.15
  -7 -13  -1    0.43    0.18
  -7 -13  -1    0.29    0.15
  -7 -13  -1    0.46    0.18
   5 -14  -1   10.32    0.50
   5 -14  -1    9.90    0.49
   5 -14  -1    9.45    0.52
   5 -14  -1    9.71    0.50
   5 -14  -1    9.19    0.48
   4 -14  -1    8.82    0.49
   4 -14  -1    8.74    0.47
   4 -14  -1    9.38    0.47
   4 -14  -1    9.04    0.47
   4 -14  -1    9.85    0.47
   3 -14  -1    1.85    0.24
   3 -14  -1    1.74    0.24
   3 -14  -1    1.62    0.23
   3 -14  -1    1.56    0.24
   3 -14  -1    1.67    0.27
   2 -14  -1    0.63    0.16
   2 -14  -1    0.68    0.18
   2 -14  -1    0.57    0.18
   2 -14  -1    0.29    0.14
   2 -14  -1    0.73    0.18
   2 -14  -1    0.78    0.21
   1 -14  -1    3.39    0.31
   1 -14  -1    3.82    0.32
   1 -14  -1    3.73    0.31
   1 -14  -1    3.60    0.30
   1 -14  -1    4.00    0.31
   1 -14  -1    3.87    0.35
   0 -14  -1   18.35    0.63
   0 -14  -1   18.28    0.63
   0 -14  -1   18.80    0.63
   0 -14  -1   18.05    0.65
   0 -14  -1   18.55    0.64
   0 -14  -1   17.66    0.63
   0 -14  -1   20.14    0.69
  -1 -14  -1    6.50    0.38
  -1 -14  -1    7.12    0.37
  -1 -14  -1    6.31    0.38
  -1 -14  -1    6.72    0.38
  -1 -14  -1    6.63    0.41
  -1 -14  -1    7.20    0.38
  -1 -14  -1    6.25    0.38
  -2 -14  -1    1.15    0.21
  -2 -14  -1    1.03    0.20
  -2 -14  -1    1.07    0.19
  -2 -14  -1    1.10    0.21
  -2 -14  -1    1.23    0.20
  -2 -14  -1    1.22    0.20
  -3 -14  -1   -0.21    0.10
  -3 -14  -1    0.01    0.12
  -3 -14  -1    0.11    0.14
  -3 -14  -1    0.03    0.14
  -3 -14  -1   -0.09    0.15
  -4 -14  -1    2.21    0.26
  -4 -14  -1    1.94    0.25
  -4 -14  -1    1.65    0.24
  -4 -14  -1    1.97    0.25
  -4 -14  -1    2.03    0.26
  -5 -14  -1    6.44    0.40
  -5 -14  -1    6.38    0.40
  -5 -14  -1    7.57    0.41
  -5 -14  -1    5.85    0.38
  -5 -14  -1    6.26    0.42
  -6 -14  -1   -0.17    0.16
   3 -15  -1    1.14    0.21
   3 -15  -1    1.09    0.22
   3 -15  -1    1.16    0.25
   3 -15  -1    0.83    0.21
   3 -15  -1    1.10    0.22
   3 -15  -1    1.33    0.23
   2 -15  -1    0.47    0.18
   2 -15  -1    0.49    0.17
   2 -15  -1    0.42    0.19
   2 -15  -1    0.46    0.17
   2 -15  -1    0.30    0.20
   2 -15  -1    0.60    0.18
   1 -15  -1    0.28    0.15
   1 -15  -1    0.29    0.16
   1 -15  -1    0.00    0.14
   1 -15  -1   -0.02    0.13
   1 -15  -1    0.01    0.15
   1 -15  -1   -0.17    0.17
   0 -15  -1    0.13    0.15
   0 -15  -1    0.16    0.15
   0 -15  -1    0.31    0.20
   0 -15  -1    0.21    0.16
   0 -15  -1    0.20    0.15
  -1 -15  -1    0.12    0.17
  -1 -15  -1   -0.01    0.15
  -1 -15  -1    0.21    0.18
  -1 -15  -1    0.29    0.14
  -1 -15  -1    0.02    0.13
  -1 -15  -1   -0.01    0.13
  -1 -15  -1   -0.08    0.13
  -2 -15  -1    0.20    0.15
  -2 -15  -1   -0.07    0.13
  -2 -15  -1    0.11    0.14
  -2 -15  -1   -0.23    0.14
  -2 -15  -1   -0.02    0.14
  -2 -15  -1    0.12    0.14
  -3 -15  -1    4.35    0.35
  -3 -15  -1    5.07    0.38
  -3 -15  -1    5.23    0.36
  -3 -15  -1    4.58    0.34
  -3 -15  -1    4.88    0.35
  -4 -15  -1    0.16    0.17
  -4 -15  -1    0.30    0.17
  -4 -15  -1    0.37    0.18
  -4 -15  -1    0.32    0.18
  -3 -14   2    2.29    0.27
  -3 -14   2    2.58    0.27
  -3 -14   2    2.18    0.26
  -3 -14   2    2.27    0.26
  -3 -14   2    2.07    0.28
  -2 -14   2    3.20    0.29
  -2 -14   2    3.22    0.31
  -2 -14   2    3.79    0.31
  -2 -14   2    2.64    0.28
  -2 -14   2    3.08    0.31
  -2 -14   2    3.01    0.32
  -1 -14   2    0.44    0.16
  -1 -14   2    0.11    0.13
  -1 -14   2    0.22    0.15
  -1 -14   2    0.19    0.15
  -1 -14   2    0.19    0.15
  -1 -14   2    0.24    0.19
   0 -14   2    1.32    0.21
   0 -14   2    0.91    0.21
   0 -14   2    0.92    0.20
   0 -14   2    0.65    0.17
   0 -14   2    0.89    0.19
   0 -14   2    1.25    0.22
   0 -14   2    1.08    0.24
   1 -14   2    0.25    0.15
   1 -14   2    0.03    0.14
   1 -14   2    0.30    0.19
   1 -14   2    0.30    0.16
   1 -14   2    0.03    0.16
   1 -14   2    0.00    0.13
   2 -14   2    5.11    0.36
   2 -14   2    4.82    0.37
   2 -14   2    5.15    0.35
   2 -14   2    4.81    0.35
   2 -14   2    5.92    0.42
   2 -14   2    5.57    0.37
   3 -14   2    2.53    0.29
   3 -14   2    2.32    0.31
   3 -14   2    2.13    0.28
   3 -14   2    2.76    0.31
   3 -14   2    2.11    0.26
  -5 -13   2   -0.11    0.16
  -5 -13   2    0.07    0.14
  -5 -13   2   -0.14    0.12
  -5 -13   2    0.06    0.14
  -5 -13   2   -0.21    0.12
  -4 -13   2    1.36    0.21
  -4 -13   2    1.44    0.21
  -4 -13   2    1.76    0.26
  -4 -13   2    1.78    0.23
  -4 -13   2    1.52    0.23
  -3 -13   2    7.27    0.41
  -3 -13   2    7.16    0.38
  -3 -13   2    6.70    0.37
  -3 -13   2    6.90    0.39
  -3 -13   2    7.43    0.38
  -2 -13   2   11.01    0.47
  -2 -13   2   12.46    0.53
  -2 -13   2   11.49    0.48
  -2 -13   2   11.20    0.47
  -2 -13   2   11.80    0.51
  -2 -13   2   11.75    0.48
  -1 -13   2    0.93    0.19
  -1 -13   2    1.10    0.18
  -1 -13   2    0.92    0.20
  -1 -13   2    0.92    0.21
  -1 -13   2    1.00    0.20
  -1 -13   2    1.12    0.18
  -1 -13   2    0.94    0.19
   0 -13   2    1.35    0.19
   0 -13   2    1.55    0.21
   0 -13   2    1.68    0.24
   0 -13   2    1.42    0.21
   0 -13   2    1.47    0.24
   0 -13   2    1.51    0.22
   0 -13   2    1.56    0.22
   1 -13   2    4.16    0.33
   1 -13   2    4.15    0.31
   1 -13   2    3.79    0.30
   1 -13   2    3.97    0.30
   1 -13   2    3.93    0.34
   1 -13   2    4.35    0.32
   2 -13   2    7.88    0.43
   2 -13   2    8.40    0.47
   2 -13   2    8.19    0.42
   2 -13   2    7.88    0.41
   2 -13   2    7.35    0.40
   2 -13   2    7.34    0.40
   3 -13   2    0.22    0.15
   3 -13   2    0.14    0.14
   3 -13   2    0.30    0.16
   3 -13   2    0.29    0.18
   3 -13   2    0.17    0.16
   4 -13   2    0.74    0.21
   4 -13   2    0.40    0.17
   4 -13   2    0.44    0.17
   4 -13   2    0.52    0.18
   4 -13   2    0.65    0.19
   5 -13   2    0.37    0.18
   5 -13   2    0.36    0.16
   5 -13   2    0.20    0.19
   5 -13   2    0.23    0.17
  -6 -12   2    2.95    0.28
  -6 -12   2    3.15    0.31
  -6 -12   2    3.49    0.30
  -6 -12   2    3.19    0.33
  -6 -12   2    3.02    0.28
  -5 -12   2    6.73    0.40
  -5 -12   2    6.31    0.38
  -5 -12   2    6.68    0.36
  -5 -12   2    6.84    0.37
  -5 -12   2    6.68    0.36
  -4 -12   2    0.09    0.12
  -4 -12   2    0.15    0.13
  -4 -12   2    0.12    0.14
  -4 -12   2    0.29    0.14
  -4 -12   2    0.12    0.14
  -3 -12   2   -0.06    0.13
  -3 -12   2    0.22    0.13
  -3 -12   2   -0.12    0.11
  -3 -12   2    0.17    0.12
  -3 -12   2    0.07    0.12
  -2 -12   2    2.13    0.23
  -2 -12   2    2.22    0.22
  -2 -12   2    2.33    0.24
  -2 -12   2    2.18    0.25
  -2 -12   2    2.21    0.24
  -2 -12   2    2.22    0.23
   1  12  -2    3.23    0.29
   1  12  -2    3.04    0.27
  -1 -12   2    3.54    0.28
  -1 -12   2    2.52    0.26
  -1 -12   2    3.17    0.27
  -1 -12   2    2.54    0.24
  -1 -12   2    2.99    0.26
  -1 -12   2    3.24    0.27
  -1 -12   2    3.12    0.28
   0  12  -2   -0.05    0.10
   0 -12   2    0.10    0.12
   0 -12   2   -0.10    0.10
   0 -12   2    0.04    0.12
   0 -12   2    0.04    0.12
   0 -12   2   -0.01    0.12
   0 -12   2    0.02    0.11
   0 -12   2   -0.03    0.10
  -1  12  -2    0.29    0.14
   1 -12   2    0.26    0.13
   1 -12   2    0.18    0.12
   1 -12   2    0.09    0.15
   1 -12   2    0.23    0.15
   1 -12   2    0.23    0.13
   1 -12   2    0.17    0.12
   1 -12   2    0.14    0.11
   2 -12   2    2.33    0.24
   2 -12   2    2.00    0.26
   2 -12   2    2.22    0.24
   2 -12   2    2.18    0.24
   2 -12   2    2.12    0.24
   3 -12   2    2.31    0.26
   3 -12   2    1.97    0.22
   3 -12   2    2.12    0.26
   3 -12   2    2.41    0.26
   3 -12   2    2.49    0.25
   4 -12   2    4.23    0.33
   4 -12   2    5.01    0.38
   4 -12   2    4.83    0.33
   4 -12   2    4.24    0.32
   4 -12   2    4.62    0.32
   5 -12   2   -0.15    0.16
   5 -12   2   -0.08    0.11
   5 -12   2    0.08    0.15
   5 -12   2   -0.02    0.13
   5 -12   2    0.01    0.14
   6 -12   2    0.77    0.20
   6 -12   2    0.86    0.21
   6 -12   2    0.72    0.20
   6 -12   2    0.74    0.22
  -7 -11   2    0.57    0.17
  -7 -11   2    0.57    0.17
  -7 -11   2    0.26    0.13
  -7 -11   2    0.63    0.16
  -7 -11   2    0.47    0.18
  -6 -11   2    2.10    0.23
  -6 -11   2    1.88    0.24
  -6 -11   2    2.19    0.26
  -6 -11   2    2.34    0.25
  -6 -11   2    2.23    0.24
  -5 -11   2    1.65    0.20
  -5 -11   2    1.57    0.23
  -5 -11   2    1.55    0.21
  -5 -11   2    1.21    0.19
  -5 -11   2    1.21    0.19
   4  11  -2    0.01    0.10
   4  11  -2   -0.04    0.09
  -4 -11   2    0.23    0.13
  -4 -11   2    0.29    0.13
  -4 -11   2    0.09    0.11
  -4 -11   2   -0.04    0.12
  -4 -11   2    0.25    0.12
   3  11  -2   12.42    0.42
   3  11  -2   11.15    0.44
  -3 -11   2   10.66    0.43
  -3 -11   2   10.86    0.43
  -3 -11   2   11.55    0.45
  -3 -11   2   11.25    0.45
  -3 -11   2   11.89    0.48
   2  11  -2    1.67    0.18
   2  11  -2    1.96    0.21
  -2 -11   2    2.62    0.24
  -2 -11   2    2.06    0.23
  -2 -11   2    1.54    0.19
  -2 -11   2    2.02    0.22
  -2 -11   2    1.97    0.21
  -2 -11   2    2.05    0.20
   1  11  -2    0.39    0.11
   1  11  -2    0.48    0.13
  -1 -11   2    0.08    0.10
  -1 -11   2    0.31    0.15
  -1 -11   2    0.30    0.14
  -1 -11   2    0.12    0.12
  -1 -11   2    0.15    0.11
  -1 -11   2    0.14    0.12
  -1 -11   2    0.42    0.14
   0  11  -2   11.10    0.39
   0  11  -2   11.28    0.43
   0 -11   2   10.90    0.42
   0 -11   2   11.13    0.43
   0 -11   2   11.25    0.46
   0 -11   2   11.01    0.45
   0 -11   2   11.11    0.43
   0 -11   2   11.17    0.43
   0 -11   2   10.59    0.44
  -1  11  -2   27.61    0.76
   1 -11   2   25.77    0.72
   1 -11   2   27.03    0.73
   1 -11   2   25.29    0.75
   1 -11   2   25.85    0.77
   1 -11   2   26.43    0.73
   1 -11   2   26.09    0.73
   1 -11   2   26.03    0.75
  -2  11  -2    3.68    0.27
   2 -11   2    3.43    0.27
   2 -11   2    3.34    0.28
   2 -11   2    3.93    0.28
   2 -11   2    3.01    0.25
   2 -11   2    3.46    0.26
  -3  11  -2    0.29    0.12
   3 -11   2    0.40    0.15
   3 -11   2    0.26    0.16
   3 -11   2    0.34    0.13
   3 -11   2    0.25    0.13
   3 -11   2    0.74    0.16
  -4  11  -2    0.16    0.12
   4 -11   2   -0.07    0.14
   4 -11   2   -0.02    0.12
   4 -11   2    0.00    0.12
   4 -11   2   -0.10    0.10
   4 -11   2    0.17    0.13
   5 -11   2    6.87    0.37
   5 -11   2    7.20    0.43
   5 -11   2    6.90    0.40
   5 -11   2    7.41    0.39
   5 -11   2    6.65    0.37
   6 -11   2   15.55    0.59
   6 -11   2   16.23    0.58
   6 -11   2   15.60    0.64
   6 -11   2   15.88    0.61
   6 -11   2   15.29    0.63
   6 -11   2   15.91    0.60
   7 -11   2    1.28    0.24
   7 -11   2    1.28    0.22
   7 -11   2    1.43    0.26
   7 -11   2    1.93    0.26
   7 -11   2    1.28    0.26
   7 -11   2    1.59    0.25
  -8 -10   2   10.04    0.45
  -8 -10   2   10.61    0.45
  -8 -10   2   10.64    0.50
  -8 -10   2    9.38    0.45
  -7 -10   2    2.60    0.27
  -7 -10   2    1.99    0.22
  -7 -10   2    2.65    0.25
  -7 -10   2    2.13    0.24
  -6 -10   2   -0.25    0.09
  -6 -10   2   -0.02    0.10
  -6 -10   2    0.05    0.12
  -6 -10   2    0.07    0.11
  -6 -10   2    0.06    0.12
   5  10  -2    1.32    0.18
   5  10  -2    1.11    0.15
  -5 -10   2    0.97    0.17
  -5 -10   2    1.44    0.20
  -5 -10   2    1.18    0.17
  -5 -10   2    0.68    0.15
  -5 -10   2    1.25    0.19
   4  10  -2   15.05    0.50
   4  10  -2   15.17    0.47
  -4 -10   2   14.63    0.49
  -4 -10   2   14.62    0.48
  -4 -10   2   15.16    0.54
  -4 -10   2   14.28    0.48
  -4 -10   2   14.62    0.51
   3  10  -2   12.75    0.42
   3  10  -2   13.07    0.45
  -3 -10   2   12.68    0.44
  -3 -10   2   12.46    0.44
  -3 -10   2   12.32    0.43
  -3 -10   2   12.72    0.45
  -3 -10   2   12.78    0.48
   2  10  -2    4.67    0.27
   2  10  -2    4.20    0.24
  -2 -10   2    4.13    0.27
  -2 -10   2    3.99    0.26
  -2 -10   2    4.35    0.26
  -2 -10   2    4.34    0.26
  -2 -10   2    4.35    0.28
  -2 -10   2    4.24    0.25
  -2 -10   2    4.34    0.25
   1  10  -2   22.96    0.64
   1  10  -2   22.93    0.60
  -1 -10   2   22.02    0.61
  -1 -10   2   22.26    0.65
  -1 -10   2   24.33    0.63
  -1 -10   2   22.17    0.66
  -1 -10   2   21.06    0.62
  -1 -10   2   23.01    0.63
  -1 -10   2   22.15    0.64
   0  10  -2   14.79    0.48
   0  10  -2   14.69    0.45
   0 -10   2   13.99    0.47
   0 -10   2   14.20    0.49
   0 -10   2   14.25    0.47
   0 -10   2   13.88    0.48
   0 -10   2   14.68    0.50
   0 -10   2   14.92    0.47
   0 -10   2   13.54    0.47
  -1  10  -2    0.05    0.09
   1 -10   2    0.05    0.11
   1 -10   2   -0.09    0.10
   1 -10   2   -0.12    0.09
   1 -10   2    0.02    0.10
   1 -10   2   -0.05    0.11
   1 -10   2    0.19    0.11
  -2  10  -2    0.46    0.13
   2 -10   2    0.33    0.13
   2 -10   2    0.71    0.16
   2 -10   2    0.28    0.12
   2 -10   2    0.36    0.12
   2 -10   2    0.46    0.12
  -3  10  -2    0.42    0.13
   3 -10   2    0.17    0.11
   3 -10   2    0.27    0.13
   3 -10   2    0.27    0.12
   3 -10   2    0.13    0.14
   3 -10   2    0.10    0.13
  -4  10  -2    0.15    0.12
   4 -10   2    0.19    0.15
   4 -10   2    0.13    0.13
   4 -10   2    0.16    0.12
   4 -10   2    0.21    0.12
   4 -10   2    0.28    0.12
  -5  10  -2   11.61    0.47
   5 -10   2   10.27    0.43
   5 -10   2   11.07    0.48
   5 -10   2   10.26    0.44
   5 -10   2   10.84    0.50
   5 -10   2   10.99    0.46
   6 -10   2   -0.01    0.16
   6 -10   2   -0.09    0.13
   6 -10   2    0.09    0.13
   6 -10   2    0.14    0.12
   6 -10   2   -0.05    0.12
   7 -10   2    5.66    0.39
   7 -10   2    5.35    0.36
   7 -10   2    5.81    0.39
   7 -10   2    5.15    0.40
   7 -10   2    5.29    0.37
   7 -10   2    5.17    0.34
   8 -10   2    7.44    0.45
   8 -10   2    7.25    0.42
   8 -10   2    7.94    0.44
   8 -10   2    7.82    0.49
   8 -10   2    7.51    0.43
   8 -10   2    6.89    0.45
  -9  -9   2    0.25    0.14
  -9  -9   2    0.49    0.16
  -9  -9   2    0.59    0.17
  -9  -9   2    0.63    0.20
  -9  -9   2    1.01    0.22
  -8  -9   2    0.89    0.17
  -8  -9   2    0.84    0.19
  -8  -9   2    1.14    0.18
  -8  -9   2    0.80    0.16
  -7  -9   2   10.40    0.42
  -7  -9   2   10.33    0.46
  -7  -9   2   10.11    0.42
  -7  -9   2   10.28    0.42
   6   9  -2    4.64    0.27
   6   9  -2    4.54    0.26
  -6  -9   2    4.72    0.30
  -6  -9   2    4.76    0.28
  -6  -9   2    4.14    0.27
  -6  -9   2    4.51    0.30
  -6  -9   2    4.80    0.27
   5   9  -2   -0.02    0.09
   5   9  -2   -0.05    0.08
  -5  -9   2    0.05    0.10
  -5  -9   2   -0.10    0.10
  -5  -9   2    0.14    0.10
  -5  -9   2   -0.07    0.09
  -5  -9   2    0.05    0.09
   4   9  -2    0.16    0.11
   4   9  -2    0.35    0.10
  -4  -9   2    0.28    0.11
  -4  -9   2    0.45    0.12
  -4  -9   2    0.25    0.12
  -4  -9   2    0.22    0.10
  -4  -9   2    0.21    0.11
   3   9  -2    4.73    0.25
   3   9  -2    4.54    0.23
  -3  -9   2    4.51    0.26
  -3  -9   2    4.64    0.25
  -3  -9   2    4.42    0.25
  -3  -9   2    4.07    0.26
  -3  -9   2    4.21    0.24
   2   9  -2    4.31    0.22
   2   9  -2    4.42    0.24
  -2  -9   2    4.40    0.26
  -2  -9   2    4.44    0.24
  -2  -9   2    4.50    0.24
  -2  -9   2    4.10    0.23
  -2  -9   2    4.59    0.25
  -2  -9   2    4.41    0.25
  -2  -9   2    4.46    0.26
   1   9  -2    2.95    0.21
   1   9  -2    3.12    0.20
  -1  -9   2    3.11    0.23
  -1  -9   2    2.98    0.21
  -1  -9   2    3.17    0.22
  -1  -9   2    3.14    0.21
  -1  -9   2    2.85    0.20
  -1  -9   2    2.89    0.22
  -1  -9   2    3.01    0.22
   0   9  -2    4.52    0.25
   0   9  -2    4.45    0.23
   0  -9   2    5.01    0.27
   0  -9   2    4.18    0.26
   0  -9   2    4.49    0.24
   0  -9   2    4.45    0.24
   0  -9   2    4.24    0.25
   0  -9   2    4.44    0.25
   0  -9   2    4.10    0.24
  -1   9  -2    0.39    0.11
   1  -9   2    0.23    0.12
   1  -9   2    0.29    0.12
   1  -9   2    0.24    0.10
   1  -9   2    0.28    0.11
   1  -9   2    0.26    0.11
   1  -9   2    0.39    0.11
  -2   9  -2    0.84    0.14
   2  -9   2    0.94    0.16
   2  -9   2    0.99    0.15
   2  -9   2    0.83    0.14
   2  -9   2    1.09    0.15
   2  -9   2    0.96    0.15
  -3   9  -2   11.05    0.42
  -3   9  -2   11.01    0.41
   3  -9   2   10.97    0.41
   3  -9   2   10.92    0.44
   3  -9   2   11.06    0.42
   3  -9   2   11.63    0.44
   3  -9   2   10.92    0.41
   3  -9   2   10.95    0.40
  -4   9  -2   14.87    0.51
  -4   9  -2   14.40    0.48
   4  -9   2   13.87    0.51
   4  -9   2   14.87    0.48
   4  -9   2   14.75    0.50
   4  -9   2   14.10    0.53
   4  -9   2   15.08    0.50
  -5   9  -2    6.21    0.33
  -5   9  -2    6.42    0.34
   5  -9   2    6.55    0.32
   5  -9   2    5.73    0.33
   5  -9   2    6.57    0.35
   5  -9   2    6.35    0.37
   5  -9   2    5.97    0.33
  -6   9  -2    0.03    0.11
  -6   9  -2    0.15    0.12
   6  -9   2    0.19    0.14
   6  -9   2    0.08    0.12
   6  -9   2    0.27    0.16
   6  -9   2    0.00    0.11
   6  -9   2   -0.03    0.12
  -7   9  -2    4.14    0.31
  -7   9  -2    4.74    0.37
   7  -9   2    4.06    0.31
   7  -9   2    4.61    0.32
   7  -9   2    3.89    0.34
   7  -9   2    4.48    0.36
   7  -9   2    4.83    0.34
   7  -9   2    4.58    0.31
  -8   9  -2   10.12    0.47
   8  -9   2   10.82    0.48
   8  -9   2    9.67    0.46
   8  -9   2   10.23    0.48
   8  -9   2   10.37    0.54
   8  -9   2    9.77    0.51
   8  -9   2    9.75    0.49
  -9   9  -2    1.79    0.29
   9  -9   2    1.84    0.26
   9  -9   2    1.59    0.25
   9  -9   2    1.43    0.25
   9  -9   2    1.74    0.30
   9  -9   2    1.58    0.25
  10   8  -2    1.40    0.23
 -10  -8   2    1.29    0.22
   9   8  -2   16.08    0.59
  -9  -8   2   16.51    0.57
  -9  -8   2   15.90    0.55
  -9  -8   2   15.41    0.57
  -9  -8   2   16.22    0.61
  -9  -8   2   15.05    0.56
  -8  -8   2   -0.02    0.14
  -8  -8   2   -0.19    0.09
  -8  -8   2   -0.04    0.12
  -8  -8   2   -0.06    0.10
  -8  -8   2    0.08    0.11
   7   8  -2    0.63    0.13
   7   8  -2    0.39    0.12
  -7  -8   2    0.58    0.14
  -7  -8   2    0.50    0.13
  -7  -8   2    0.57    0.13
  -7  -8   2    0.54    0.14
  -7  -8   2    0.86    0.17
   6   8  -2    0.31    0.10
   6   8  -2    0.29    0.11
  -6  -8   2    0.12    0.11
  -6  -8   2    0.23    0.10
  -6  -8   2    0.23    0.12
  -6  -8   2    0.29    0.11
  -6  -8   2    0.41    0.12
  -6  -8   2    0.29    0.14
   5   8  -2   11.52    0.37
   5   8  -2   11.11    0.40
  -5  -8   2   10.92    0.39
  -5  -8   2   11.03    0.39
  -5  -8   2   10.96    0.42
  -5  -8   2   11.09    0.41
  -5  -8   2   10.75    0.39
   4   8  -2   17.62    0.48
   4   8  -2   16.83    0.51
  -4  -8   2   17.67    0.52
  -4  -8   2   17.79    0.50
  -4  -8   2   18.31    0.50
  -4  -8   2   17.17    0.54
  -4  -8   2   17.66    0.51
   3   8  -2    0.43    0.10
   3   8  -2    0.42    0.10
  -3  -8   2    0.32    0.10
  -3  -8   2    0.52    0.13
  -3  -8   2    0.44    0.11
  -3  -8   2    0.46    0.10
  -3  -8   2    0.43    0.11
  -2  -8   2    3.49    0.22
  -2  -8   2    3.33    0.20
  -2  -8   2    3.30    0.22
  -2  -8   2    3.61    0.22
  -2  -8   2    3.43    0.21
  -2  -8   2    3.71    0.21
  -2  -8   2    3.51    0.21
  -1  -8   2   16.10    0.48
  -1  -8   2   15.91    0.46
  -1  -8   2   16.13    0.45
  -1  -8   2   15.83    0.46
  -1  -8   2   16.24    0.48
  -1  -8   2   16.79    0.46
  -1  -8   2   15.57    0.49
  -1  -8   2   15.45    0.46
   0  -8   2   21.58    0.55
   0  -8   2   20.23    0.54
   0  -8   2   20.60    0.55
   0  -8   2   20.41    0.55
   0  -8   2   20.24    0.58
   0  -8   2   20.92    0.55
   0  -8   2   21.24    0.57
  -1   8  -2   20.04    0.58
  -1   8  -2   20.15    0.53
   1  -8   2   18.26    0.56
   1  -8   2   20.26    0.55
   1  -8   2   20.35    0.53
   1  -8   2   20.07    0.54
   1  -8   2   19.50    0.52
   1  -8   2   19.73    0.54
  -2   8  -2    2.86    0.19
  -2   8  -2    2.39    0.19
  -2   8  -2    2.15    0.19
   2  -8   2    2.88    0.20
   2  -8   2    2.32    0.20
   2  -8   2    2.58    0.19
   2  -8   2    2.01    0.20
   2  -8   2    2.52    0.19
   2  -8   2    2.56    0.20
  -3   8  -2    3.66    0.23
  -3   8  -2    3.88    0.23
   3  -8   2    4.04    0.24
   3  -8   2    3.92    0.24
   3  -8   2    3.51    0.23
   3  -8   2    4.02    0.23
   3  -8   2    4.26    0.24
   3  -8   2    3.66    0.27
  -4   8  -2   65.10    1.44
  -4   8  -2   64.71    1.39
   4  -8   2   65.91    1.41
   4  -8   2   66.29    1.38
   4  -8   2   66.15    1.40
   4  -8   2   64.51    1.37
   4  -8   2   64.53    1.42
   4  -8   2   65.05    1.49
  -5   8  -2   68.51    1.52
  -5   8  -2   66.02    1.47
   5  -8   2   68.68    1.57
   5  -8   2   69.90    1.46
   5  -8   2   67.73    1.50
   5  -8   2   68.44    1.49
   5  -8   2   70.44    1.48
  -6   8  -2    1.43    0.19
  -6   8  -2    1.29    0.18
   6  -8   2    1.38    0.19
   6  -8   2    1.66    0.19
   6  -8   2    1.35    0.19
   6  -8   2    1.58    0.20
   6  -8   2    1.56    0.21
  -7   8  -2    1.59    0.21
  -7   8  -2    1.67    0.21
   7  -8   2    1.59    0.22
   7  -8   2    1.34    0.20
   7  -8   2    1.47    0.19
   7  -8   2    1.73    0.24
   7  -8   2    1.61    0.22
   7  -8   2    1.82    0.20
  -8   8  -2    0.19    0.13
   8  -8   2   -0.29    0.13
   8  -8   2    0.09    0.13
   8  -8   2    0.13    0.18
   8  -8   2    0.16    0.13
   8  -8   2   -0.10    0.11
   8  -8   2    0.15    0.13
  -9   8  -2    8.66    0.44
   9  -8   2    8.89    0.45
   9  -8   2    8.92    0.48
   9  -8   2    8.60    0.43
   9  -8   2    8.10    0.51
   9  -8   2    8.56    0.46
   9  -8   2    8.18    0.44
  10   7  -2    9.31    0.47
 -10  -7   2    8.22    0.42
 -10  -7   2    8.59    0.41
 -10  -7   2    9.23    0.52
 -10  -7   2    8.88    0.45
   9   7  -2    0.31    0.15
  -9  -7   2    0.28    0.13
  -9  -7   2    0.09    0.13
  -9  -7   2    0.27    0.13
  -9  -7   2    0.18    0.18
  -9  -7   2    0.12    0.12
   8   7  -2    1.13    0.16
   8   7  -2    1.08    0.16
  -8  -7   2    0.87    0.15
  -8  -7   2    1.02    0.16
  -8  -7   2    1.09    0.17
  -8  -7   2    0.87    0.20
  -8  -7   2    1.01    0.18
   7   7  -2   11.83    0.40
   7   7  -2   11.72    0.43
  -7  -7   2   11.97    0.43
  -7  -7   2   11.73    0.49
  -7  -7   2   11.46    0.41
  -7  -7   2   12.25    0.45
  -7  -7   2   12.15    0.47
  -7  -7   2   11.72    0.43
  -7  -7   2   11.63    0.44
   6   7  -2   31.04    0.79
   6   7  -2   31.52    0.73
  -6  -7   2   32.40    0.82
  -6  -7   2   31.07    0.82
  -6  -7   2   30.53    0.80
  -6  -7   2   30.76    0.77
  -6  -7   2   32.20    0.79
  -6  -7   2   31.83    0.86
  -6  -7   2   31.59    0.80
  -6  -7   2   31.63    0.76
   5   7  -2   73.60    1.43
   5   7  -2   72.93    1.54
  -5  -7   2   74.44    1.57
  -5  -7   2   72.73    1.48
  -5  -7   2   74.29    1.52
  -5  -7   2   74.96    1.54
  -5  -7   2   71.77    1.49
  -5  -7   2   75.42    1.55
   4   7  -2    0.56    0.10
   4   7  -2    0.72    0.12
   4   7  -2    0.73    0.11
  -4  -7   2    0.43    0.10
  -4  -7   2    0.60    0.12
  -4  -7   2    0.75    0.12
  -4  -7   2    0.88    0.14
  -4  -7   2    0.61    0.11
   3   7  -2    1.69    0.16
   3   7  -2    2.23    0.16
   3   7  -2    2.15    0.16
  -3  -7   2    3.04    0.20
  -3  -7   2    2.36    0.17
  -3  -7   2    2.57    0.19
  -3  -7   2    2.68    0.17
  -3  -7   2    2.85    0.18
  -2  -7   2    7.04    0.27
  -2  -7   2    6.97    0.27
  -2  -7   2    6.48    0.26
  -2  -7   2    7.23    0.27
  -2  -7   2    7.53    0.27
  -2  -7   2    7.18    0.27
   1   7  -2   53.05    1.12
  -1  -7   2   55.35    1.19
  -1  -7   2   55.68    1.14
  -1  -7   2   55.86    1.15
  -1  -7   2   57.28    1.14
  -1  -7   2   56.12    1.13
  -1  -7   2   57.07    1.16
   0   7  -2    8.78    0.29
   0  -7   2    8.30    0.31
   0  -7   2    8.78    0.30
   0  -7   2    8.54    0.30
   0  -7   2    8.25    0.29
   0  -7   2    8.73    0.30
  -1   7  -2    1.96    0.15
   1  -7   2    1.93    0.15
   1  -7   2    2.08    0.15
   1  -7   2    1.88    0.15
   1  -7   2    1.95    0.18
   1  -7   2    1.86    0.15
  -2   7  -2    6.02    0.27
  -2   7  -2    6.51    0.26
  -2   7  -2    6.49    0.26
   2  -7   2    6.09    0.26
   2  -7   2    6.67    0.27
   2  -7   2    6.28    0.26
   2  -7   2    6.07    0.29
   2  -7   2    6.79    0.26
  -3   7  -2    0.16    0.09
  -3   7  -2    0.07    0.08
  -3   7  -2    0.00    0.07
   3  -7   2    0.09    0.09
   3  -7   2    0.12    0.10
   3  -7   2    0.28    0.09
   3  -7   2   -0.03    0.08
   3  -7   2    0.05    0.08
  -4   7  -2    6.27    0.28
  -4   7  -2    6.11    0.28
  -4   7  -2    6.45    0.30
   4  -7   2    6.44    0.29
   4  -7   2    6.42    0.28
   4  -7   2    6.37    0.28
   4  -7   2    6.31    0.29
   4  -7   2    6.21    0.33
   4  -7   2    6.21    0.31
  -5   7  -2    7.57    0.34
  -5   7  -2    6.93    0.32
   5  -7   2    7.44    0.36
   5  -7   2    7.60    0.31
   5  -7   2    6.90    0.32
   5  -7   2    7.46    0.34
   5  -7   2    7.27    0.32
   5  -7   2    7.10    0.32
  -6   7  -2    1.98    0.21
  -6   7  -2    1.75    0.19
  -6   7  -2    2.17    0.19
   6  -7   2    2.22    0.22
   6  -7   2    2.10    0.23
   6  -7   2    2.13    0.21
   6  -7   2    1.82    0.19
   6  -7   2    2.05    0.21
  -7   7  -2    0.31    0.12
  -7   7  -2    0.49    0.13
  -7   7  -2    0.55    0.14
   7  -7   2    0.42    0.14
   7  -7   2    0.20    0.12
   7  -7   2    0.60    0.15
   7  -7   2    0.66    0.16
   7  -7   2    0.63    0.18
   7  -7   2    0.40    0.16
  -8   7  -2   -0.02    0.12
  -8   7  -2    0.18    0.11
  -8   7  -2    0.00    0.12
   8  -7   2   -0.26    0.10
   8  -7   2    0.12    0.11
   8  -7   2   -0.01    0.12
   8  -7   2    0.07    0.16
   8  -7   2    0.32    0.15
   8  -7   2    0.14    0.14
  -9   7  -2    0.02    0.12
  -9   7  -2    0.32    0.14
   9  -7   2   -0.05    0.17
   9  -7   2    0.12    0.16
   9  -7   2   -0.06    0.14
   9  -7   2   -0.03    0.12
   9  -7   2    0.12    0.13
   9  -7   2    0.11    0.14
 -10   7  -2   -0.04    0.14
 -10   7  -2    0.15    0.16
  10  -7   2   -0.15    0.14
  10  -7   2   -0.24    0.16
  10  -7   2    0.28    0.17
  10  -7   2   -0.26    0.17
  10   6  -2    0.69    0.18
 -10  -6   2    0.70    0.19
 -10  -6   2    0.67    0.15
 -10  -6   2    0.73    0.16
 -10  -6   2    0.94    0.23
   9   6  -2    0.50    0.15
  -9  -6   2    0.70    0.16
  -9  -6   2    0.83    0.20
  -9  -6   2    0.73    0.15
  -9  -6   2    1.00    0.18
   8   6  -2   20.39    0.61
   8   6  -2   20.27    0.63
   8   6  -2   20.88    0.57
  -8  -6   2   20.99    0.61
  -8  -6   2   20.13    0.62
  -8  -6   2   19.42    0.58
  -8  -6   2   19.97    0.59
  -8  -6   2   19.09    0.66
   7   6  -2   16.40    0.50
   7   6  -2   15.55    0.46
  -7  -6   2   16.56    0.56
  -7  -6   2   16.03    0.49
  -7  -6   2   16.15    0.49
  -7  -6   2   15.65    0.49
  -7  -6   2   15.80    0.51
   6   6  -2   30.31    0.75
   6   6  -2   28.90    0.69
  -6  -6   2   30.35    0.74
  -6  -6   2   30.14    0.80
  -6  -6   2   30.44    0.76
  -6  -6   2   30.36    0.72
  -6  -6   2   29.96    0.73
   5   6  -2    8.81    0.31
   5   6  -2    9.32    0.34
   5   6  -2    9.11    0.32
  -5  -6   2    9.69    0.36
  -5  -6   2    9.68    0.36
  -5  -6   2    9.61    0.34
  -5  -6   2    9.72    0.33
  -5  -6   2    9.05    0.38
  -5  -6   2    9.11    0.33
  -5  -6   2    8.98    0.35
   4   6  -2    1.48    0.14
   4   6  -2    1.40    0.13
   4   6  -2    1.47    0.13
  -4  -6   2    1.40    0.14
  -4  -6   2    1.59    0.14
  -4  -6   2    1.45    0.16
  -4  -6   2    1.73    0.15
  -4  -6   2    1.59    0.15
   3   6  -2    6.69    0.25
   3   6  -2    6.74    0.24
   3   6  -2    6.92    0.24
  -3  -6   2    7.14    0.25
  -3  -6   2    6.70    0.25
  -3  -6   2    6.81    0.26
  -3  -6   2    6.95    0.25
   2   6  -2    2.41    0.15
   2   6  -2    2.40    0.14
   2   6  -2    2.19    0.15
   2   6  -2    2.59    0.14
  -2  -6   2    2.60    0.15
  -2  -6   2    2.28    0.15
  -2  -6   2    2.17    0.16
  -2  -6   2    2.33    0.15
   1   6  -2    0.71    0.09
   1   6  -2    0.67    0.09
   1   6  -2    0.75    0.10
   1   6  -2    0.74    0.09
  -1  -6   2    0.67    0.09
  -1  -6   2    0.88    0.11
  -1  -6   2    0.62    0.09
  -1  -6   2    0.83    0.10
  -1  -6   2    0.80    0.10
   0   6  -2   12.59    0.35
   0  -6   2   13.43    0.39
   0  -6   2   13.61    0.36
   0  -6   2   12.69    0.36
   0  -6   2   12.67    0.36
  -1   6  -2    6.42    0.23
   1  -6   2    6.42    0.24
   1  -6   2    6.46    0.24
   1  -6   2    6.67    0.26
   1  -6   2    6.37    0.24
   1  -6   2    6.34    0.23
  -2   6  -2    3.34    0.18
  -2   6  -2    3.28    0.18
  -2   6  -2    3.49    0.19
   2  -6   2    3.16    0.18
   2  -6   2    3.21    0.17
   2  -6   2    3.52    0.18
   2  -6   2    3.09    0.17
   2  -6   2    3.30    0.20
  -3   6  -2    0.20    0.08
  -3   6  -2    0.28    0.08
  -3   6  -2    0.06    0.07
   3  -6   2    0.09    0.07
   3  -6   2    0.16    0.08
   3  -6   2    0.22    0.08
   3  -6   2    0.01    0.07
  -4   6  -2    9.52    0.35
  -4   6  -2    9.35    0.33
  -4   6  -2    9.20    0.33
   4  -6   2    9.33    0.33
   4  -6   2    9.39    0.33
   4  -6   2    8.85    0.34
   4  -6   2    9.52    0.32
   4  -6   2    9.64    0.34
  -5   6  -2    4.95    0.25
  -5   6  -2    4.55    0.24
  -5   6  -2    4.43    0.26
  -5   6  -2    4.75    0.24
   5  -6   2    4.76    0.25
   5  -6   2    4.80    0.29
   5  -6   2    4.73    0.27
   5  -6   2    4.61    0.25
   5  -6   2    4.96    0.26
   5  -6   2    4.87    0.24
  -6   6  -2    1.82    0.18
  -6   6  -2    1.45    0.17
  -6   6  -2    1.94    0.20
   6  -6   2    2.03    0.21
   6  -6   2    1.59    0.17
   6  -6   2    2.28    0.19
   6  -6   2    1.61    0.18
   6  -6   2    1.79    0.18
   6  -6   2    1.61    0.19
  -7   6  -2    2.54    0.23
  -7   6  -2    2.37    0.21
  -7   6  -2    2.35    0.21
   7  -6   2    2.45    0.23
   7  -6   2    2.39    0.22
   7  -6   2    2.47    0.24
   7  -6   2    2.19    0.23
   7  -6   2    2.38    0.21
   7  -6   2    2.27    0.25
  -8   6  -2    6.24    0.35
  -8   6  -2    6.02    0.33
  -8   6  -2    6.70    0.35
   8  -6   2    6.10    0.35
   8  -6   2    5.84    0.39
   8  -6   2    6.02    0.33
   8  -6   2    6.68    0.34
   8  -6   2    6.25    0.36
   8  -6   2    6.49    0.34
  -9   6  -2    8.77    0.42
  -9   6  -2    8.74    0.42
  -9   6  -2    8.58    0.42
   9  -6   2    8.49    0.48
   9  -6   2    9.34    0.42
   9  -6   2    8.50    0.41
   9  -6   2    8.61    0.43
   9  -6   2    8.66    0.41
   9  -6   2    7.95    0.42
 -10   6  -2   14.02    0.57
 -10   6  -2   13.79    0.56
  10  -6   2   12.82    0.55
  10  -6   2   13.83    0.63
  10  -6   2   14.01    0.58
  10  -6   2   12.97    0.53
  11   5  -2    2.23    0.27
 -11  -5   2    2.13    0.30
 -11  -5   2    1.78    0.23
 -11  -5   2    1.86    0.24
  10   5  -2    1.93    0.24
 -10  -5   2    2.03    0.22
 -10  -5   2    1.92    0.23
 -10  -5   2    1.72    0.26
 -10  -5   2    1.92    0.22
 -10  -5   2    2.10    0.24
   9   5  -2    7.47    0.38
   9   5  -2    7.87    0.39
  -9  -5   2    7.88    0.42
  -9  -5   2    7.56    0.35
  -9  -5   2    7.42    0.35
  -9  -5   2    7.02    0.35
  -9  -5   2    7.63    0.36
   8   5  -2    1.41    0.17
   8   5  -2    1.32    0.18
  -8  -5   2    1.40    0.19
  -8  -5   2    1.41    0.17
  -8  -5   2    1.71    0.19
  -8  -5   2    1.73    0.19
  -8  -5   2    1.35    0.20
  -8  -5   2    1.61    0.18
   7   5  -2    2.02    0.19
  -7  -5   2    1.71    0.17
  -7  -5   2    1.53    0.19
  -7  -5   2    1.61    0.17
  -7  -5   2    1.76    0.17
  -7  -5   2    1.71    0.19
  -7  -5   2    1.57    0.17
   6   5  -2    5.78    0.25
   6   5  -2    5.65    0.26
  -6  -5   2    6.26    0.27
  -6  -5   2    5.38    0.30
  -6  -5   2    5.99    0.28
  -6  -5   2    6.15    0.26
  -6  -5   2    5.97    0.26
  -6  -5   2    5.81    0.26
   5   5  -2   31.59    0.71
   5   5  -2   31.00    0.69
   5   5  -2   30.36    0.73
  -5  -5   2   31.52    0.71
  -5  -5   2   31.21    0.79
  -5  -5   2   32.54    0.71
  -5  -5   2   32.39    0.75
  -5  -5   2   32.24    0.72
  -5  -5   2   31.61    0.76
  -5  -5   2   32.07    0.73
   4   5  -2    1.80    0.13
   4   5  -2    2.04    0.15
   4   5  -2    1.71    0.13
  -4  -5   2    1.80    0.17
  -4  -5   2    2.06    0.14
  -4  -5   2    1.75    0.14
  -4  -5   2    1.62    0.13
  -4  -5   2    1.96    0.15
  -4  -5   2    2.10    0.14
   3   5  -2    0.98    0.10
   3   5  -2    1.14    0.10
   3   5  -2    1.08    0.11
   3   5  -2    1.12    0.10
  -3  -5   2    1.20    0.12
  -3  -5   2    1.16    0.13
  -3  -5   2    0.98    0.10
  -3  -5   2    1.05    0.10
  -3  -5   2    1.16    0.11
  -3  -5   2    1.24    0.11
   2   5  -2    6.81    0.23
   2   5  -2    6.47    0.21
   2   5  -2    6.72    0.22
   2   5  -2    6.48    0.22
  -2  -5   2    7.14    0.24
  -2  -5   2    6.77    0.22
  -2  -5   2    6.71    0.22
  -2  -5   2    6.80    0.22
  -2  -5   2    6.90    0.23
   1   5  -2  105.17    1.95
   1   5  -2  107.86    1.95
   1   5  -2  104.08    2.03
   1   5  -2  104.09    1.88
  -1  -5   2  107.16    1.99
  -1  -5   2  106.82    1.95
  -1  -5   2  105.19    1.97
  -1  -5   2  107.73    1.99
  -1  -5   2  103.92    1.95
   0   5  -2   72.74    1.35
   0  -5   2   69.60    1.37
   0  -5   2   69.44    1.36
   0  -5   2   72.32    1.35
  -1   5  -2   43.64    0.89
   1  -5   2   44.92    0.90
   1  -5   2   43.75    0.96
   1  -5   2   44.52    0.91
  -2   5  -2    1.14    0.11
  -2   5  -2    1.16    0.11
  -2   5  -2    0.97    0.11
   2  -5   2    0.83    0.11
   2  -5   2    0.84    0.10
   2  -5   2    1.12    0.10
   2  -5   2    0.98    0.10
   2  -5   2    0.99    0.10
  -3   5  -2   36.20    0.80
  -3   5  -2   36.74    0.83
  -3   5  -2   36.34    0.78
  -3   5  -2   35.96    0.79
   3  -5   2   37.41    0.79
   3  -5   2   37.20    0.80
   3  -5   2   36.90    0.81
   3  -5   2   37.35    0.80
  -4   5  -2   19.05    0.51
  -4   5  -2   18.35    0.47
  -4   5  -2   17.63    0.47
  -4   5  -2   18.97    0.49
   4  -5   2   17.53    0.51
   4  -5   2   17.51    0.48
   4  -5   2   17.97    0.46
   4  -5   2   17.47    0.48
   4  -5   2   17.92    0.48
  -5   5  -2   13.38    0.43
  -5   5  -2   12.57    0.40
  -5   5  -2   13.15    0.41
  -5   5  -2   12.78    0.40
   5  -5   2   14.21    0.42
   5  -5   2   13.78    0.40
   5  -5   2   13.19    0.45
   5  -5   2   13.65    0.42
   5  -5   2   13.36    0.42
   5  -5   2   12.83    0.43
  -6   5  -2    0.20    0.10
  -6   5  -2    0.33    0.10
  -6   5  -2    0.18    0.09
  -6   5  -2    0.26    0.10
   6  -5   2    0.04    0.11
   6  -5   2    0.08    0.13
   6  -5   2    0.31    0.10
   6  -5   2    0.32    0.12
   6  -5   2    0.17    0.10
   6  -5   2    0.36    0.11
   6  -5   2    0.19    0.10
  -7   5  -2    2.78    0.21
  -7   5  -2    3.00    0.22
  -7   5  -2    3.23    0.23
   7  -5   2    3.04    0.23
   7  -5   2    2.57    0.22
   7  -5   2    3.06    0.26
   7  -5   2    3.51    0.25
   7  -5   2    2.57    0.22
   7  -5   2    2.98    0.22
  -8   5  -2   19.61    0.60
  -8   5  -2   19.88    0.61
  -8   5  -2   18.65    0.61
   8  -5   2   18.55    0.59
   8  -5   2   19.82    0.60
   8  -5   2   19.10    0.61
   8  -5   2   19.42    0.62
   8  -5   2   18.68    0.57
   8  -5   2   18.21    0.65
  -9   5  -2   10.96    0.47
  -9   5  -2   11.00    0.45
  -9   5  -2   10.61    0.46
   9  -5   2   10.70    0.44
   9  -5   2   12.10    0.48
   9  -5   2   10.22    0.45
   9  -5   2   10.86    0.52
   9  -5   2   11.28    0.48
   9  -5   2   10.68    0.45
 -10   5  -2    0.02    0.13
 -10   5  -2    0.14    0.13
  10  -5   2    0.45    0.17
  10  -5   2    0.42    0.15
  10  -5   2   -0.02    0.12
  10  -5   2   -0.08    0.16
 -11   5  -2    2.03    0.27
 -11   5  -2    1.52    0.23
  11  -5   2    1.27    0.23
  11  -5   2    1.29    0.22
  11  -5   2    1.73    0.28
  11   4  -2    5.90    0.40
 -11  -4   2    6.60    0.38
 -11  -4   2    6.46    0.37
 -11  -4   2    6.53    0.37
 -11  -4   2    6.55    0.44
  10   4  -2    0.59    0.17
 -10  -4   2    0.52    0.16
 -10  -4   2    0.44    0.19
 -10  -4   2    0.75    0.16
 -10  -4   2    0.78    0.16
 -10  -4   2    1.02    0.17
   9   4  -2    1.74    0.21
   9   4  -2    1.96    0.20
  -9  -4   2    1.61    0.19
  -9  -4   2    1.97    0.22
  -9  -4   2    1.84    0.21
  -9  -4   2    1.62    0.23
  -9  -4   2    1.89    0.21
   8   4  -2   34.69    0.87
   8   4  -2   34.64    0.88
  -8  -4   2   34.57    0.84
  -8  -4   2   35.50    0.93
  -8  -4   2   35.94    0.94
  -8  -4   2   33.53    0.85
  -8  -4   2   35.51    0.86
  -8  -4   2   35.02    0.86
   7   4  -2   17.21    0.51
   7   4  -2   17.33    0.53
  -7  -4   2   18.44    0.52
  -7  -4   2   16.85    0.56
  -7  -4   2   18.35    0.51
  -7  -4   2   17.64    0.50
  -7  -4   2   17.09    0.50
  -7  -4   2   17.57    0.50
  -7  -4   2   17.28    0.56
   6   4  -2   36.23    0.83
   6   4  -2   35.63    0.80
  -6  -4   2   35.30    0.80
  -6  -4   2   36.05    0.83
  -6  -4   2   35.57    0.81
  -6  -4   2   35.95    0.90
  -6  -4   2   37.05    0.82
  -6  -4   2   35.67    0.82
   5   4  -2    1.41    0.13
   5   4  -2    1.27    0.12
  -5  -4   2    1.44    0.17
  -5  -4   2    1.29    0.12
  -5  -4   2    1.44    0.13
  -5  -4   2    1.11    0.12
  -5  -4   2    1.38    0.13
   4   4  -2    0.16    0.06
   4   4  -2    0.23    0.07
   4   4  -2    0.27    0.06
   4   4  -2   -0.01    0.05
  -4  -4   2    0.11    0.06
  -4  -4   2    0.11    0.07
  -4  -4   2    0.08    0.07
  -4  -4   2    0.09    0.09
  -4  -4   2    0.12    0.06
  -4  -4   2    0.12    0.06
  -4  -4   2    0.13    0.06
   3   4  -2    2.58    0.14
   3   4  -2    2.59    0.13
   3   4  -2    2.45    0.13
   3   4  -2    2.54    0.13
  -3  -4   2    2.73    0.14
  -3  -4   2    2.69    0.14
  -3  -4   2    2.76    0.13
  -3  -4   2    2.53    0.13
  -3  -4   2    2.70    0.15
   2   4  -2  175.11    3.21
   2   4  -2  163.17    3.08
   2   4  -2  174.66    2.97
   2   4  -2  169.82    3.08
  -2  -4   2  176.08    3.08
  -2  -4   2  172.67    3.14
  -2  -4   2  173.69    3.11
  -2  -4   2  170.97    3.07
   1   4  -2  177.93    3.08
   1   4  -2  178.12    3.32
   1   4  -2  175.67    3.19
   1   4  -2  175.40    3.19
  -1  -4   2  179.66    3.21
  -1  -4   2  180.19    3.19
  -1  -4   2  180.74    3.25
  -1  -4   2  180.52    3.18
   0   4  -2   10.32    0.27
   0   4  -2   10.23    0.27
   0   4  -2   10.59    0.26
   0   4  -2   10.67    0.28
   0  -4   2   10.41    0.27
   0  -4   2   10.67    0.28
   0  -4   2   10.29    0.27
   0  -4   2   10.40    0.27
  -1   4  -2    9.69    0.26
   1  -4   2    9.68    0.27
   1  -4   2    9.66    0.27
   1  -4   2    9.92    0.27
  -2   4  -2    1.41    0.12
  -2   4  -2    1.42    0.11
  -2   4  -2    1.68    0.11
   2  -4   2    1.47    0.11
   2  -4   2    1.64    0.12
  -3   4  -2    7.44    0.24
  -3   4  -2    6.90    0.24
  -3   4  -2    7.08    0.25
  -3   4  -2    7.08    0.24
   3  -4   2    7.09    0.24
   3  -4   2    7.37    0.25
   3  -4   2    7.25    0.24
   3  -4   2    7.23    0.27
  -4   4  -2    0.11    0.06
  -4   4  -2    0.20    0.08
  -4   4  -2    0.00    0.06
  -4   4  -2    0.09    0.07
   4  -4   2    0.20    0.07
   4  -4   2    0.18    0.07
   4  -4   2    0.09    0.07
   4  -4   2    0.26    0.07
   4  -4   2    0.11    0.08
  -5   4  -2   14.54    0.44
  -5   4  -2   14.18    0.42
  -5   4  -2   13.80    0.41
  -5   4  -2   14.61    0.42
   5  -4   2   14.75    0.43
   5  -4   2   14.48    0.40
   5  -4   2   14.38    0.45
   5  -4   2   14.75    0.43
   5  -4   2   14.24    0.42
  -6   4  -2   -0.06    0.07
  -6   4  -2   -0.04    0.07
  -6   4  -2    0.09    0.09
  -6   4  -2   -0.12    0.07
  -6   4  -2   -0.05    0.08
   6  -4   2   -0.14    0.07
   6  -4   2    0.05    0.07
   6  -4   2   -0.10    0.09
   6  -4   2    0.14    0.12
   6  -4   2    0.00    0.07
   6  -4   2    0.06    0.09
   6  -4   2    0.08    0.11
  -7   4  -2    2.44    0.20
  -7   4  -2    2.46    0.20
  -7   4  -2    2.57    0.21
  -7   4  -2    2.58    0.21
   7  -4   2    2.60    0.20
   7  -4   2    2.52    0.21
   7  -4   2    2.24    0.21
   7  -4   2    2.20    0.23
   7  -4   2    2.33    0.21
   7  -4   2    2.37    0.20
  -8   4  -2    0.22    0.11
  -8   4  -2    0.03    0.10
  -8   4  -2    0.18    0.11
   8  -4   2    0.07    0.10
   8  -4   2   -0.11    0.09
   8  -4   2    0.07    0.12
   8  -4   2    0.01    0.10
   8  -4   2   -0.03    0.10
   8  -4   2   -0.10    0.12
  -9   4  -2    2.35    0.25
  -9   4  -2    1.85    0.22
  -9   4  -2    1.84    0.21
   9  -4   2    1.83    0.25
   9  -4   2    1.83    0.22
   9  -4   2    1.52    0.19
   9  -4   2    1.95    0.22
   9  -4   2    1.63    0.21
   9  -4   2    1.82    0.22
 -10   4  -2   17.14    0.61
 -10   4  -2   17.09    0.62
  10  -4   2   16.58    0.58
  10  -4   2   17.33    0.68
  10  -4   2   18.33    0.63
 -11   4  -2    1.34    0.22
 -11   4  -2    1.60    0.24
  11  -4   2    1.31    0.21
  11  -4   2    1.72    0.26
  11  -4   2    1.53    0.27
  11   3  -2    0.92    0.21
 -11  -3   2    1.34    0.21
 -11  -3   2    1.24    0.21
 -11  -3   2    1.07    0.23
 -11  -3   2    1.12    0.20
  10   3  -2    1.13    0.20
 -10  -3   2    1.31    0.19
 -10  -3   2    1.19    0.18
 -10  -3   2    1.43    0.18
 -10  -3   2    1.14    0.22
 -10  -3   2    1.15    0.19
   9   3  -2   19.83    0.61
   9   3  -2   19.84    0.64
  -9  -3   2   19.78    0.60
  -9  -3   2   20.67    0.60
  -9  -3   2   21.51    0.68
  -9  -3   2   20.81    0.61
  -9  -3   2   19.87    0.62
  -9  -3   2   21.31    0.67
   8   3  -2   12.54    0.45
   8   3  -2   12.77    0.43
  -8  -3   2   12.64    0.43
  -8  -3   2   12.57    0.44
  -8  -3   2   12.40    0.42
  -8  -3   2   12.78    0.48
  -8  -3   2   12.85    0.48
  -8  -3   2   12.21    0.41
   7   3  -2    0.18    0.10
   7   3  -2    0.46    0.12
  -7  -3   2    0.17    0.09
  -7  -3   2    0.55    0.14
  -7  -3   2    0.28    0.11
  -7  -3   2    0.03    0.08
  -7  -3   2    0.35    0.10
  -7  -3   2    0.38    0.13
   6   3  -2   14.81    0.44
   6   3  -2   13.83    0.40
   6   3  -2   13.60    0.41
   6   3  -2   14.00    0.40
  -6  -3   2   14.08    0.47
  -6  -3   2   13.85    0.41
  -6  -3   2   14.44    0.41
  -6  -3   2   14.27    0.40
  -6  -3   2   13.67    0.42
  -6  -3   2   14.09    0.41
   5   3  -2    3.25    0.16
   5   3  -2    3.66    0.18
   5   3  -2    3.42    0.17
   5   3  -2    3.29    0.16
  -5  -3   2    3.11    0.16
  -5  -3   2    3.53    0.17
  -5  -3   2    3.25    0.17
  -5  -3   2    3.48    0.17
  -5  -3   2    3.37    0.16
  -5  -3   2    3.58    0.23
   4   3  -2   11.68    0.33
   4   3  -2   11.88    0.32
   4   3  -2   12.04    0.31
   4   3  -2   12.19    0.30
  -4  -3   2   12.32    0.32
  -4  -3   2   12.02    0.37
  -4  -3   2   11.74    0.32
  -4  -3   2   11.72    0.36
  -4  -3   2   12.32    0.32
  -4  -3   2   12.17    0.32
   3   3  -2    0.61    0.07
   3   3  -2    0.64    0.07
   3   3  -2    0.71    0.07
   3   3  -2    0.60    0.07
  -3  -3   2    0.53    0.07
  -3  -3   2    0.58    0.07
  -3  -3   2    0.65    0.07
  -3  -3   2    0.64    0.07
  -3  -3   2    0.51    0.10
  -3  -3   2    0.64    0.08
   2   3  -2    0.33    0.05
   2   3  -2    0.29    0.05
   2   3  -2    0.33    0.05
   2   3  -2    0.39    0.06
  -2  -3   2    0.36    0.05
  -2  -3   2    0.33    0.05
  -2  -3   2    0.35    0.05
  -2  -3   2    0.29    0.05
   1   3  -2    0.52    0.06
   1   3  -2    0.56    0.06
   1   3  -2    0.41    0.05
   1   3  -2    0.56    0.06
  -1  -3   2    0.47    0.06
  -1  -3   2    0.38    0.05
  -1  -3   2    0.44    0.05
   0   3  -2    3.25    0.12
   0   3  -2    3.39    0.13
   0   3  -2    3.28    0.12
   0   3  -2    3.27    0.12
   0  -3   2    3.25    0.12
   0  -3   2    3.36    0.12
   0  -3   2    3.53    0.12
  -1   3  -2   41.69    0.82
   1  -3   2   42.60    0.82
   1  -3   2   43.76    0.83
   1  -3   2   42.74    0.83
  -2   3  -2   10.43    0.28
   2  -3   2   10.80    0.28
   2  -3   2   10.87    0.28
   2  -3   2   10.71    0.28
  -3   3  -2   42.32    0.86
  -3   3  -2   42.25    0.86
  -3   3  -2   41.47    0.90
   3  -3   2   43.61    0.88
   3  -3   2   43.18    0.87
   3  -3   2   43.17    0.92
  -4   3  -2   17.77    0.44
  -4   3  -2   17.19    0.46
  -4   3  -2   16.93    0.43
  -4   3  -2   16.55    0.44
   4  -3   2   17.83    0.42
   4  -3   2   16.84    0.44
   4  -3   2   16.60    0.43
   4  -3   2   17.29    0.46
   4  -3   2   16.33    0.43
  -5   3  -2    2.40    0.17
  -5   3  -2    2.47    0.16
  -5   3  -2    2.49    0.16
  -5   3  -2    2.53    0.16
   5  -3   2    2.78    0.20
   5  -3   2    2.29    0.16
   5  -3   2    2.63    0.16
   5  -3   2    2.63    0.18
   5  -3   2    2.63    0.17
   5  -3   2    2.42    0.15
  -6   3  -2   -0.02    0.07
  -6   3  -2    0.06    0.07
  -6   3  -2    0.22    0.08
  -6   3  -2    0.15    0.08
  -6   3  -2    0.15    0.09
   6  -3   2    0.13    0.09
   6  -3   2    0.10    0.08
   6  -3   2    0.00    0.08
   6  -3   2   -0.01    0.07
   6  -3   2    0.11    0.08
  -7   3  -2   17.42    0.51
  -7   3  -2   17.47    0.51
  -7   3  -2   16.59    0.52
  -7   3  -2   17.00    0.52
  -7   3  -2   16.91    0.48
   7  -3   2   17.65    0.53
   7  -3   2   17.29    0.51
   7  -3   2   16.88    0.56
   7  -3   2   17.57    0.51
   7  -3   2   17.29    0.51
   7  -3   2   16.74    0.51
   7  -3   2   16.98    0.50
  -8   3  -2    5.45    0.29
  -8   3  -2    5.49    0.30
  -8   3  -2    5.80    0.30
   8  -3   2    5.56    0.31
   8  -3   2    5.76    0.29
   8  -3   2    5.83    0.35
   8  -3   2    5.01    0.28
   8  -3   2    6.16    0.30
   8  -3   2    5.81    0.30
  -9   3  -2    6.09    0.34
  -9   3  -2    6.62    0.34
  -9   3  -2    6.37    0.35
   9  -3   2    5.81    0.32
   9  -3   2    6.30    0.33
   9  -3   2    6.46    0.34
   9  -3   2    6.11    0.33
   9  -3   2    7.04    0.39
   9  -3   2    6.37    0.33
 -10   3  -2    0.60    0.16
 -10   3  -2    0.65    0.17
  10  -3   2    0.34    0.14
  10  -3   2    0.62    0.20
  10  -3   2    0.39    0.16
 -11   3  -2    0.00    0.12
 -11   3  -2    0.07    0.13
  11  -3   2   -0.27    0.15
  11  -3   2    0.10    0.13
  11  -3   2    0.21    0.16
  11   2  -2   -0.04    0.15
 -11  -2   2    0.27    0.15
 -11  -2   2    0.28    0.15
 -11  -2   2   -0.03    0.12
 -11  -2   2    0.04    0.17
  10   2  -2    4.27    0.30
 -10  -2   2    3.77    0.27
 -10  -2   2    4.09    0.29
 -10  -2   2    3.28    0.26
 -10  -2   2    3.64    0.27
 -10  -2   2    3.70    0.32
   9   2  -2   13.73    0.48
   9   2  -2   14.47    0.51
  -9  -2   2   14.42    0.53
  -9  -2   2   14.02    0.52
  -9  -2   2   13.74    0.46
  -9  -2   2   14.41    0.49
  -9  -2   2   13.90    0.48
  -9  -2   2   14.46    0.49
   8   2  -2    1.13    0.15
   8   2  -2    1.10    0.17
  -8  -2   2    1.05    0.17
  -8  -2   2    1.28    0.16
  -8  -2   2    1.01    0.15
  -8  -2   2    1.00    0.14
  -8  -2   2    1.07    0.17
  -8  -2   2    0.82    0.13
   7   2  -2   14.40    0.43
   7   2  -2   14.17    0.45
   7   2  -2   15.01    0.46
   7   2  -2   14.29    0.45
  -7  -2   2   15.13    0.48
  -7  -2   2   14.51    0.43
  -7  -2   2   14.20    0.45
  -7  -2   2   14.92    0.44
  -7  -2   2   14.81    0.49
  -7  -2   2   15.57    0.45
   6   2  -2   14.37    0.41
   6   2  -2   15.20    0.42
   6   2  -2   14.18    0.40
  -6  -2   2   13.56    0.44
  -6  -2   2   14.40    0.40
  -6  -2   2   14.22    0.41
  -6  -2   2   14.95    0.42
   5   2  -2    1.77    0.12
   5   2  -2    1.92    0.13
   5   2  -2    1.68    0.12
   5   2  -2    1.56    0.13
   5   2  -2    1.75    0.12
  -5  -2   2    1.68    0.13
  -5  -2   2    1.58    0.15
  -5  -2   2    1.67    0.13
  -5  -2   2    1.66    0.12
  -5  -2   2    1.68    0.12
  -5  -2   2    1.46    0.12
   4   2  -2   33.04    0.68
   4   2  -2   32.99    0.70
   4   2  -2   32.36    0.70
   4   2  -2   32.57    0.68
  -4  -2   2   33.65    0.68
  -4  -2   2   32.54    0.68
  -4  -2   2   33.21    0.68
  -4  -2   2   33.24    0.75
  -4  -2   2   32.28    0.68
   3   2  -2   82.15    1.56
   3   2  -2   81.19    1.50
   3   2  -2   81.92    1.50
  -3  -2   2   81.59    1.51
  -3  -2   2   82.74    1.50
  -3  -2   2   79.30    1.50
  -3  -2   2   82.13    1.50
   2   2  -2  233.23    4.17
   2   2  -2  229.52    4.23
   2   2  -2  238.42    4.17
   2   2  -2  240.03    4.02
   2   2  -2  235.20    4.34
  -2  -2   2  236.79    4.17
  -2  -2   2  245.44    4.20
  -2  -2   2  235.89    4.17
  -2  -2   2  239.51    4.16
   1   2  -2  176.20    3.12
   1   2  -2  178.07    3.11
   1   2  -2  175.72    3.24
   1   2  -2  174.06    3.00
  -1  -2   2  179.08    3.12
  -1  -2   2  181.49    3.11
  -1  -2   2  177.90    3.14
  -1  -2   2  171.94    3.11
   0   2  -2   56.32    1.04
   0   2  -2   56.38    1.00
   0   2  -2   56.12    1.08
   0   2  -2   55.33    1.03
   0  -2   2   57.94    1.04
   0  -2   2   56.66    1.03
   0  -2   2   55.11    1.03
  -1   2  -2    0.24    0.05
  -1   2  -2    0.23    0.04
  -1   2  -2    0.26    0.04
   1  -2   2    0.21    0.04
   1  -2   2    0.28    0.05
   1  -2   2    0.19    0.04
   1  -2   2    0.22    0.05
  -2   2  -2  115.18    2.09
   2  -2   2  113.91    2.24
   2  -2   2  115.37    2.09
   2  -2   2  116.43    2.10
   2  -2   2  116.39    2.09
  -3   2  -2   93.26    1.85
  -3   2  -2   97.40    1.77
  -3   2  -2   97.23    1.77
   3  -2   2   96.02    1.77
   3  -2   2   95.90    1.91
   3  -2   2   94.49    1.78
  -4   2  -2   26.65    0.62
  -4   2  -2   27.38    0.61
  -4   2  -2   26.98    0.60
  -4   2  -2   26.73    0.60
   4  -2   2   26.53    0.60
   4  -2   2   27.21    0.60
   4  -2   2   26.36    0.60
   4  -2   2   27.02    0.63
   4  -2   2   26.72    0.65
  -5   2  -2    4.97    0.22
  -5   2  -2    5.02    0.21
  -5   2  -2    4.68    0.22
  -5   2  -2    4.52    0.21
   5  -2   2    4.60    0.20
   5  -2   2    5.07    0.22
   5  -2   2    4.77    0.21
   5  -2   2    4.92    0.21
   5  -2   2    4.94    0.21
  -6   2  -2   -0.07    0.07
  -6   2  -2    0.05    0.07
  -6   2  -2   -0.06    0.07
  -6   2  -2    0.08    0.07
  -6   2  -2   -0.13    0.05
   6  -2   2   -0.02    0.08
   6  -2   2    0.01    0.07
   6  -2   2    0.04    0.07
   6  -2   2    0.03    0.07
   6  -2   2    0.04    0.07
  -7   2  -2   20.16    0.57
  -7   2  -2   19.37    0.54
  -7   2  -2   20.60    0.58
  -7   2  -2   19.68    0.55
  -7   2  -2   19.69    0.53
   7  -2   2   19.89    0.55
   7  -2   2   20.15    0.57
   7  -2   2   19.30    0.55
   7  -2   2   20.39    0.56
   7  -2   2   20.14    0.55
   7  -2   2   19.66    0.61
   7  -2   2   18.99    0.53
  -8   2  -2    5.86    0.31
  -8   2  -2    5.63    0.28
  -8   2  -2    5.97    0.29
  -8   2  -2    5.70    0.31
  -8   2  -2    6.15    0.30
   8  -2   2    6.09    0.29
   8  -2   2    6.31    0.31
   8  -2   2    6.28    0.34
   8  -2   2    6.55    0.31
   8  -2   2    5.87    0.29
   8  -2   2    6.17    0.29
  -9   2  -2    1.08    0.18
  -9   2  -2    1.12    0.17
  -9   2  -2    1.20    0.17
   9  -2   2    1.25    0.18
   9  -2   2    1.19    0.18
   9  -2   2    0.99    0.16
   9  -2   2    0.57    0.18
   9  -2   2    1.08    0.17
 -10   2  -2    8.64    0.42
 -10   2  -2    8.63    0.41
  10  -2   2    7.81    0.44
  10  -2   2    8.45    0.41
  10  -2   2    8.74    0.40
 -11   2  -2    0.26    0.14
 -11   2  -2    0.22    0.14
  11  -2   2    0.21    0.17
  11  -2   2   -0.03    0.13
  11  -2   2    0.24    0.17
  11   1  -2    0.37    0.17
 -11  -1   2    0.42    0.17
 -11  -1   2    0.29    0.14
 -11  -1   2    0.41    0.15
 -11  -1   2    0.37    0.16
  10   1  -2    1.31    0.21
 -10  -1   2    1.55    0.21
 -10  -1   2    1.85    0.24
 -10  -1   2    1.24    0.19
   9   1  -2    1.03    0.18
   9   1  -2    0.81    0.17
   9   1  -2    0.86    0.14
  -9  -1   2    0.92    0.18
  -9  -1   2    0.95    0.15
  -9  -1   2    1.13    0.18
  -9  -1   2    1.07    0.17
   8   1  -2   23.84    0.66
   8   1  -2   23.87    0.65
   8   1  -2   23.88    0.67
  -8  -1   2   24.05    0.64
  -8  -1   2   23.59    0.62
  -8  -1   2   23.45    0.66
  -8  -1   2   23.56    0.65
  -8  -1   2   22.99    0.68
   7   1  -2   24.43    0.63
   7   1  -2   24.55    0.65
   7   1  -2   25.21    0.65
   7   1  -2   25.07    0.61
  -7  -1   2   24.59    0.68
  -7  -1   2   24.46    0.66
  -7  -1   2   24.27    0.62
  -7  -1   2   25.33    0.64
  -7  -1   2   23.47    0.59
  -7  -1   2   24.62    0.61
   6   1  -2   21.91    0.56
   6   1  -2   22.04    0.55
   6   1  -2   21.37    0.53
   6   1  -2   22.53    0.57
  -6  -1   2   21.71    0.54
  -6  -1   2   22.72    0.56
  -6  -1   2   21.21    0.58
  -6  -1   2   22.57    0.60
  -6  -1   2   22.51    0.54
  -6  -1   2   21.15    0.51
   5   1  -2    7.28    0.25
   5   1  -2    7.28    0.26
   5   1  -2    7.39    0.24
   5   1  -2    7.32    0.24
   5   1  -2    7.18    0.24
  -5  -1   2    7.19    0.27
  -5  -1   2    7.41    0.25
  -5  -1   2    7.93    0.28
  -5  -1   2    7.09    0.24
  -5  -1   2    7.60    0.24
  -5  -1   2    7.87    0.25
  -5  -1   2    7.47    0.24
   4   1  -2  114.74    2.14
   4   1  -2  117.20    2.15
   4   1  -2  119.90    2.16
   4   1  -2  118.73    2.23
  -4  -1   2  117.66    2.38
  -4  -1   2  119.79    2.15
  -4  -1   2  119.11    2.14
  -4  -1   2  119.01    2.18
  -4  -1   2  116.03    2.30
  -4  -1   2  116.16    2.16
   3   1  -2   23.72    0.49
   3   1  -2   23.62    0.51
   3   1  -2   22.97    0.56
   3   1  -2   24.84    0.52
   3   1  -2   24.87    0.49
   3   1  -2   24.78    0.50
   3   1  -2   25.63    0.52
  -3  -1   2   24.90    0.50
  -3  -1   2   24.37    0.50
  -3  -1   2   23.61    0.56
  -3  -1   2   24.31    0.49
  -3  -1   2   23.87    0.49
  -3  -1   2   23.86    0.51
   2   1  -2    2.18    0.11
   2   1  -2    2.51    0.09
   2   1  -2    2.32    0.09
   2   1  -2    2.32    0.09
   2   1  -2    2.37    0.09
   2   1  -2    2.24    0.10
  -2  -1   2    2.30    0.11
  -2  -1   2    2.26    0.09
  -2  -1   2    2.37    0.09
  -2  -1   2    2.34    0.09
  -2  -1   2    2.32    0.09
   1   1  -2    0.15    0.03
   1   1  -2    0.16    0.04
   1   1  -2    0.10    0.03
   1   1  -2    0.13    0.03
   1   1  -2    0.13    0.03
   1   1  -2    0.11    0.05
  -1  -1   2    0.15    0.03
  -1  -1   2    0.14    0.03
  -1  -1   2    0.10    0.03
  -1  -1   2    0.13    0.03
   0   1  -2   93.88    1.64
   0   1  -2   91.70    1.71
   0   1  -2   93.15    1.64
   0  -1   2   95.17    1.65
   0  -1   2   91.63    1.64
   0  -1   2   91.74    1.64
  -1   1  -2    3.96    0.12
  -1   1  -2    3.92    0.12
  -1   1  -2    3.86    0.12
   1  -1   2    4.09    0.12
   1  -1   2    4.07    0.12
   1  -1   2    3.97    0.12
  -2   1  -2    0.16    0.04
   2  -1   2    0.14    0.04
   2  -1   2    0.09    0.05
   2  -1   2    0.15    0.04
   2  -1   2    0.19    0.04
  -3   1  -2   22.13    0.47
   3  -1   2   21.50    0.47
   3  -1   2   20.67    0.47
   3  -1   2   21.91    0.47
  -4   1  -2   35.43    0.72
  -4   1  -2   34.52    0.72
  -4   1  -2   34.55    0.73
  -4   1  -2   33.51    0.75
  -4   1  -2   34.64    0.73
   4  -1   2   33.18    0.72
   4  -1   2   34.19    0.73
   4  -1   2   34.47    0.72
  -5   1  -2    2.00    0.14
  -5   1  -2    1.89    0.14
  -5   1  -2    1.59    0.14
  -5   1  -2    1.96    0.14
   5  -1   2    1.77    0.14
   5  -1   2    1.68    0.14
   5  -1   2    1.51    0.13
   5  -1   2    1.87    0.17
   5  -1   2    1.73    0.13
  -6   1  -2   15.94    0.46
  -6   1  -2   16.15    0.47
  -6   1  -2   16.10    0.45
  -6   1  -2   16.23    0.44
  -6   1  -2   15.63    0.44
   6  -1   2   16.12    0.45
   6  -1   2   15.83    0.44
   6  -1   2   15.91    0.49
   6  -1   2   16.48    0.45
   6  -1   2   15.90    0.45
  -7   1  -2    2.62    0.19
  -7   1  -2    2.60    0.19
  -7   1  -2    2.42    0.20
  -7   1  -2    2.83    0.20
  -7   1  -2    2.39    0.19
   7  -1   2    2.96    0.20
   7  -1   2    2.55    0.18
   7  -1   2    2.78    0.20
   7  -1   2    2.80    0.24
   7  -1   2    2.78    0.19
   7  -1   2    2.21    0.20
  -8   1  -2   11.15    0.42
  -8   1  -2   11.41    0.43
  -8   1  -2   10.71    0.39
  -8   1  -2   11.61    0.41
  -8   1  -2   11.81    0.41
   8  -1   2   11.72    0.41
   8  -1   2   10.60    0.41
   8  -1   2   10.95    0.39
   8  -1   2   12.33    0.42
   8  -1   2   10.85    0.46
  -9   1  -2   31.44    0.84
  -9   1  -2   31.54    0.81
  -9   1  -2   30.47    0.81
  -9   1  -2   29.87    0.83
   9  -1   2   29.00    0.79
   9  -1   2   31.58    0.81
   9  -1   2   29.29    0.79
   9  -1   2   30.75    0.82
   9  -1   2   30.88    0.88
 -10   1  -2    2.64    0.26
 -10   1  -2    2.44    0.26
  10  -1   2    2.67    0.29
  10  -1   2    2.79    0.26
  10  -1   2    2.71    0.27
 -11   1  -2    0.25    0.15
 -11   1  -2    0.28    0.14
  11  -1   2    0.31    0.15
  11  -1   2    0.34    0.17
  11  -1   2    0.25    0.18
  11   0  -2   12.91    0.55
 -11   0   2   13.09    0.57
 -11   0   2   13.24    0.54
 -11   0   2   12.98    0.52
  10   0  -2   19.11    0.64
  10   0  -2   19.22    0.64
 -10   0   2   19.10    0.64
 -10   0   2   19.55    0.62
 -10   0   2   21.04    0.68
   9   0  -2    3.79    0.26
   9   0  -2    3.69    0.29
   9   0  -2    3.24    0.27
  -9   0   2    4.00    0.29
  -9   0   2    3.67    0.25
  -9   0   2    3.27    0.25
   8   0  -2    2.44    0.22
   8   0  -2    2.57    0.20
   8   0  -2    2.49    0.23
  -8   0   2    2.56    0.23
  -8   0   2    2.62    0.21
  -8   0   2    2.65    0.21
  -8   0   2    2.41    0.22
   7   0  -2   43.20    0.94
   7   0  -2   43.89    1.02
   7   0  -2   44.65    0.99
  -7   0   2   41.64    1.00
  -7   0   2   44.41    1.02
  -7   0   2   43.66    0.96
  -7   0   2   42.99    0.99
  -7   0   2   41.73    0.92
  -7   0   2   41.57    0.97
   6   0  -2   42.90    0.91
   6   0  -2   42.82    0.97
   6   0  -2   41.95    0.90
  -6   0   2   42.99    0.94
  -6   0   2   43.34    0.90
  -6   0   2   43.11    0.92
  -6   0   2   43.33    0.97
  -6   0   2   41.40    0.87
  -6   0   2   44.47    0.96
  -6   0   2   41.48    0.96
   5   0  -2    2.93    0.15
   5   0  -2    2.65    0.14
   5   0  -2    2.90    0.15
  -5   0   2    3.18    0.16
  -5   0   2    2.72    0.16
  -5   0   2    3.12    0.16
  -5   0   2    2.93    0.18
  -5   0   2    2.92    0.15
  -5   0   2    3.09    0.15
  -5   0   2    3.06    0.15
  -5   0   2    2.96    0.14
  -5   0   2    3.02    0.17
   4   0  -2    2.14    0.12
   4   0  -2    2.02    0.12
   4   0  -2    1.87    0.11
  -4   0   2    2.16    0.12
  -4   0   2    1.87    0.12
  -4   0   2    2.35    0.12
  -4   0   2    2.16    0.12
  -4   0   2    2.06    0.13
  -4   0   2    1.91    0.12
   3   0  -2  317.77    5.57
   3   0  -2  305.78    5.38
   3   0  -2  305.81    5.35
   3   0  -2  304.67    5.34
  -3   0   2  299.23    5.39
  -3   0   2  306.23    5.35
  -3   0   2  299.97    5.94
  -3   0   2  312.74    5.33
  -3   0   2  295.36    5.56
  -3   0   2  295.81    5.34
   2   0  -2   19.30    0.38
   2   0  -2   19.69    0.40
   2   0  -2   19.43    0.38
  -2   0   2   19.68    0.45
  -2   0   2   19.83    0.38
  -2   0   2   18.59    0.38
  -2   0   2   19.41    0.40
  -2   0   2   19.19    0.38
  -2   0   2   19.94    0.41
   1   0  -2  125.82    2.33
   1   0  -2  129.29    2.24
   1   0  -2  124.94    2.29
   1   0  -2  129.87    2.24
   1   0  -2  126.28    2.52
   1   0  -2  130.35    2.33
  -1   0   2  131.04    2.23
  -1   0   2  131.08    2.53
  -1   0   2  123.40    2.24
  -1   0   2  123.60    2.24
  -1   0   2  131.99    2.25
  -1   0   2  131.08    2.29
   0   0  -2   47.50    0.87
   0   0  -2   46.76    0.96
   0   0  -2   47.96    0.84
   0   0  -2   48.57    0.84
   0   0  -2   47.30    0.87
   0   0   2   47.10    0.84
   0   0   2   47.39    0.87
   0   0   2   46.25    0.84
   0   0   2   47.46    0.87
   0   0   2   48.12    0.96
   0   0   2   49.42    0.84
  -1   0  -2    8.50    0.18
  -1   0  -2    9.43    0.20
  -1   0  -2    8.34    0.19
  -1   0  -2    9.35    0.20
   1   0   2    8.64    0.19
   1   0   2    7.60    0.19
   1   0   2    8.24    0.19
  -2   0  -2    0.17    0.04
  -2   0  -2    0.12    0.04
   2   0   2    0.13    0.04
   2   0   2    0.10    0.04
   2   0   2    0.08    0.04
  -3   0  -2  195.50    3.48
  -3   0  -2  197.05    3.47
  -3   0  -2  182.93    3.62
   3   0   2  197.18    3.48
   3   0   2  204.82    3.51
   3   0   2  194.33    3.48
  -4   0  -2   85.17    1.63
  -4   0  -2   90.36    1.64
  -4   0  -2   86.29    1.71
  -4   0  -2   86.82    1.67
  -4   0  -2   87.68    1.64
   4   0   2   87.49    1.64
   4   0   2   90.10    1.64
   4   0   2   87.04    1.67
   4   0   2   86.12    1.76
   4   0   2   87.43    1.65
  -5   0  -2   12.29    0.36
  -5   0  -2   12.77    0.35
  -5   0  -2   12.47    0.35
  -5   0  -2   12.54    0.37
  -5   0  -2   12.32    0.35
   5   0   2   12.41    0.35
   5   0   2   12.85    0.36
   5   0   2   12.49    0.39
   5   0   2   12.41    0.35
   5   0   2   12.28    0.35
  -6   0  -2    7.10    0.28
  -6   0  -2    7.62    0.29
  -6   0  -2    7.22    0.28
  -6   0  -2    7.12    0.27
  -6   0  -2    7.29    0.27
  -6   0  -2    7.38    0.27
   6   0   2    7.39    0.26
   6   0   2    7.71    0.32
   6   0   2    7.49    0.28
   6   0   2    7.00    0.27
   6   0   2    7.08    0.27
  -7   0  -2    0.98    0.14
  -7   0  -2    1.40    0.16
  -7   0  -2    1.89    0.17
  -7   0  -2    1.07    0.15
  -7   0  -2    1.39    0.15
   7   0   2    1.59    0.17
   7   0   2    1.36    0.14
   7   0   2    1.44    0.15
   7   0   2    1.40    0.15
   7   0   2    1.02    0.14
   7   0   2    1.28    0.18
  -8   0  -2   62.64    1.37
  -8   0  -2   64.79    1.39
  -8   0  -2   63.52    1.40
  -8   0  -2   65.24    1.35
  -8   0  -2   64.14    1.41
   8   0   2   64.50    1.47
   8   0   2   63.96    1.37
   8   0   2   62.50    1.37
   8   0   2   62.52    1.36
  -9   0  -2   32.04    0.87
  -9   0  -2   32.44    0.85
  -9   0  -2   32.73    0.87
  -9   0  -2   32.02    0.85
   9   0   2   32.47    0.84
   9   0   2   34.30    0.92
   9   0   2   32.26    0.83
   9   0   2   32.94    0.85
 -10   0  -2    2.06    0.24
 -10   0  -2    1.64    0.21
 -10   0  -2    1.91    0.22
  10   0   2    1.94    0.25
  10   0   2    1.65    0.22
 -11   0  -2    4.35    0.32
 -11   0  -2    4.91    0.35
  11   0   2    4.34    0.34
  11   0   2    5.04    0.38
  11   0   2    4.41    0.32
 -12   0  -2    1.97    0.26
 -12   0  -2    1.46    0.25
  12   0   2    1.88    0.28
  12   0   2    1.36    0.23
  12   0   2    1.77    0.26
  11  -1  -2    8.75    0.46
  11  -1  -2    8.75    0.45
  11  -1  -2    9.08    0.47
 -11   1   2    9.22    0.49
 -11   1   2    8.49    0.42
 -11   1   2    8.85    0.45
  10  -1  -2   -0.20    0.11
  10  -1  -2   -0.13    0.12
 -10   1   2    0.03    0.12
 -10   1   2    0.03    0.13
 -10   1   2    0.05    0.12
   9  -1  -2    3.22    0.27
   9  -1  -2    3.17    0.28
  -9   1   2    3.04    0.25
  -9   1   2    2.91    0.23
  -9   1   2    2.72    0.25
   8  -1  -2   13.22    0.48
   8  -1  -2   12.94    0.46
  -8   1   2   13.14    0.47
  -8   1   2   12.84    0.43
  -8   1   2   12.97    0.43
  -8   1   2   13.65    0.46
   7  -1  -2    6.42    0.29
  -7   1   2    5.84    0.27
  -7   1   2    6.01    0.27
  -7   1   2    6.00    0.29
  -7   1   2    6.32    0.30
  -7   1   2    6.49    0.25
  -7   1   2    6.09    0.27
   6  -1  -2    3.54    0.19
  -6   1   2    3.29    0.18
  -6   1   2    3.43    0.17
  -6   1   2    3.66    0.20
  -6   1   2    3.47    0.21
  -6   1   2    3.36    0.20
  -6   1   2    3.12    0.18
   5  -1  -2    5.31    0.20
   5  -1  -2    5.99    0.21
   5  -1  -2    5.63    0.20
  -5   1   2    5.48    0.20
  -5   1   2    5.97    0.22
  -5   1   2    5.57    0.23
  -5   1   2    5.41    0.21
  -5   1   2    5.52    0.22
  -5   1   2    5.81    0.21
  -5   1   2    5.39    0.21
   4  -1  -2  157.66    2.89
   4  -1  -2  160.51    2.90
   4  -1  -2  157.32    2.91
  -4   1   2  165.45    2.95
  -4   1   2  161.48    3.02
  -4   1   2  160.29    2.89
  -4   1   2  163.30    2.98
   3  -1  -2   52.12    0.99
   3  -1  -2   54.72    1.00
   3  -1  -2   53.33    0.99
  -3   1   2   52.01    1.03
  -3   1   2   52.42    0.99
  -3   1   2   52.28    0.99
   2  -1  -2   22.83    0.44
   2  -1  -2   22.54    0.46
   2  -1  -2   22.63    0.44
  -2   1   2   22.08    0.44
  -2   1   2   22.09    0.44
  -2   1   2   21.91    0.48
  -2   1   2   22.25    0.46
   1  -1  -2   -0.28    0.03
   1  -1  -2   -0.26    0.03
   1  -1  -2   -0.33    0.03
  -1   1   2   -0.35    0.02
  -1   1   2   -0.26    0.03
  -1   1   2   -0.32    0.02
   0  -1  -2  182.27    3.26
   0  -1  -2  183.20    3.13
   0  -1  -2  181.20    3.14
   0   1   2  172.88    3.13
   0   1   2  178.06    3.01
   0   1   2  173.53    3.15
   0   1   2  175.89    3.26
  -1  -1  -2  200.56    3.51
   1   1   2  202.18    3.64
   1   1   2  200.52    3.50
   1   1   2  194.61    3.49
  -2  -1  -2   41.14    0.77
  -2  -1  -2   39.85    0.78
  -2  -1  -2   40.06    0.81
  -2  -1  -2   42.19    0.78
  -2  -1  -2   40.04    0.78
   2   1   2   41.32    0.78
   2   1   2   40.74    0.78
   2   1   2   42.56    0.84
   2   1   2   41.57    0.78
  -3  -1  -2    1.55    0.10
  -3  -1  -2    1.46    0.10
  -3  -1  -2    1.41    0.10
  -3  -1  -2    1.43    0.10
   3   1   2    1.50    0.10
   3   1   2    1.32    0.10
   3   1   2    1.63    0.11
   3   1   2    1.59    0.10
  -4  -1  -2   26.09    0.58
  -4  -1  -2   26.70    0.58
  -4  -1  -2   27.69    0.58
  -4  -1  -2   25.79    0.60
  -4  -1  -2   25.83    0.59
  -4  -1  -2   27.36    0.60
   4   1   2   27.60    0.58
   4   1   2   26.33    0.62
   4   1   2   26.84    0.59
   4   1   2   28.29    0.59
  -5  -1  -2  109.22    2.11
  -5  -1  -2  107.56    2.06
  -5  -1  -2  113.12    2.07
  -5  -1  -2  110.22    2.15
  -5  -1  -2  109.20    2.10
   5   1   2  109.50    2.06
   5   1   2  111.95    2.10
   5   1   2  109.55    2.21
   5   1   2  111.53    2.08
  -6  -1  -2    7.91    0.29
  -6  -1  -2    7.74    0.28
  -6  -1  -2    7.50    0.29
  -6  -1  -2    8.11    0.29
  -6  -1  -2    7.72    0.28
  -6  -1  -2    8.32    0.30
   6   1   2    7.68    0.28
   6   1   2    8.09    0.31
   6   1   2    8.46    0.27
   6   1   2    7.81    0.29
   6   1   2    7.99    0.29
  -7  -1  -2    1.17    0.15
  -7  -1  -2    1.19    0.14
  -7  -1  -2    1.06    0.15
  -7  -1  -2    0.87    0.13
  -7  -1  -2    1.09    0.15
  -7  -1  -2    1.14    0.14
   7   1   2    1.39    0.15
   7   1   2    1.29    0.13
   7   1   2    1.04    0.16
   7   1   2    1.19    0.14
   7   1   2    1.07    0.14
  -8  -1  -2    1.51    0.17
  -8  -1  -2    1.36    0.17
  -8  -1  -2    1.02    0.15
  -8  -1  -2    1.15    0.16
  -8  -1  -2    1.15    0.16
  -8  -1  -2    1.34    0.17
   8   1   2    1.38    0.17
   8   1   2    1.31    0.19
   8   1   2    1.23    0.17
   8   1   2    1.04    0.16
  -9  -1  -2    0.91    0.16
  -9  -1  -2    1.19    0.17
  -9  -1  -2    0.66    0.15
  -9  -1  -2    0.70    0.15
   9   1   2    0.91    0.16
   9   1   2    0.92    0.17
   9   1   2    1.02    0.17
   9   1   2    1.03    0.19
 -10  -1  -2    1.09    0.19
 -10  -1  -2    1.05    0.19
 -10  -1  -2    1.18    0.18
  10   1   2    0.83    0.17
  10   1   2    1.15    0.21
  10   1   2    1.15    0.20
 -11  -1  -2    8.94    0.44
 -11  -1  -2    9.21    0.46
 -11  -1  -2    9.62    0.45
  11   1   2    9.23    0.48
  11   1   2    9.56    0.46
 -12  -1  -2    0.04    0.15
 -12  -1  -2    0.06    0.14
  12   1   2   -0.15    0.15
  12   1   2    0.23    0.17
  11  -2  -2    3.07    0.30
  11  -2  -2    2.94    0.31
  11  -2  -2    2.98    0.31
 -11   2   2    3.30    0.32
 -11   2   2    2.77    0.28
 -11   2   2    2.70    0.30
  10  -2  -2    2.84    0.28
  10  -2  -2    3.76    0.32
  10  -2  -2    2.71    0.27
 -10   2   2    3.27    0.29
 -10   2   2    2.90    0.27
 -10   2   2    3.50    0.29
   9  -2  -2    1.93    0.23
   9  -2  -2    1.47    0.19
   9  -2  -2    1.43    0.20
  -9   2   2    1.73    0.20
  -9   2   2    1.69    0.20
  -9   2   2    1.71    0.21
   8  -2  -2    4.45    0.29
   8  -2  -2    4.09    0.26
   8  -2  -2    4.32    0.27
  -8   2   2    3.83    0.26
  -8   2   2    4.54    0.25
  -8   2   2    4.73    0.28
   7  -2  -2    0.10    0.11
   7  -2  -2    0.04    0.09
  -7   2   2    0.04    0.09
  -7   2   2    0.09    0.09
  -7   2   2    0.10    0.08
  -7   2   2   -0.07    0.09
  -7   2   2    0.05    0.08
   6  -2  -2   11.22    0.35
  -6   2   2   12.05    0.36
  -6   2   2   11.43    0.35
  -6   2   2   11.60    0.37
  -6   2   2   11.49    0.35
  -6   2   2   11.34    0.37
  -6   2   2   11.74    0.38
   5  -2  -2   33.42    0.72
   5  -2  -2   33.38    0.71
   5  -2  -2   34.22    0.72
  -5   2   2   33.04    0.74
  -5   2   2   33.46    0.77
  -5   2   2   33.24    0.73
  -5   2   2   32.59    0.75
   4  -2  -2   32.81    0.70
   4  -2  -2   34.32    0.70
   4  -2  -2   34.52    0.73
   4  -2  -2   33.49    0.70
  -4   2   2   34.28    0.70
  -4   2   2   33.59    0.73
  -4   2   2   33.97    0.71
   3  -2  -2   27.68    0.57
   3  -2  -2   28.30    0.57
   3  -2  -2   27.01    0.56
  -3   2   2   27.18    0.59
  -3   2   2   27.60    0.57
  -3   2   2   28.44    0.57
   2  -2  -2   15.75    0.35
   2  -2  -2   15.58    0.33
   2  -2  -2   15.86    0.33
   2  -2  -2   15.96    0.33
  -2   2   2   14.98    0.33
  -2   2   2   15.22    0.33
  -2   2   2   15.60    0.37
  -2   2   2   14.84    0.34
   1  -2  -2    4.89    0.13
   1  -2  -2    4.93    0.13
   1  -2  -2    4.59    0.13
  -1   2   2    4.50    0.12
  -1   2   2    4.85    0.13
  -1   2   2    4.78    0.13
   0  -2  -2   55.15    1.01
   0  -2  -2   55.98    0.97
   0  -2  -2   54.04    0.97
   0   2   2   51.85    0.96
   0   2   2   53.84    1.00
   0   2   2   50.62    0.96
   0   2   2   52.97    0.93
  -2  -2  -2  243.95    4.27
  -2  -2  -2  240.85    4.28
  -2  -2  -2  247.48    4.31
  -2  -2  -2  240.94    4.28
   2   2   2  245.14    4.28
   2   2   2  235.11    4.45
   2   2   2  243.75    4.28
   2   2   2  246.99    4.59
  -3  -2  -2   52.88    1.02
  -3  -2  -2   52.68    1.01
  -3  -2  -2   52.62    1.01
  -3  -2  -2   51.97    1.00
   3   2   2   53.73    1.08
   3   2   2   53.82    1.01
   3   2   2   53.13    1.01
   3   2   2   50.46    1.05
  -4  -2  -2   45.95    0.91
  -4  -2  -2   45.34    0.92
  -4  -2  -2   46.20    0.93
  -4  -2  -2   45.34    0.91
  -4  -2  -2   44.85    0.91
  -4  -2  -2   44.38    0.95
  -4  -2  -2   46.26    0.93
   4   2   2   45.82    0.91
   4   2   2   43.98    0.95
   4   2   2   46.63    0.91
   4   2   2   46.07    0.92
   4   2   2   45.28    0.97
  -6  -2  -2   10.53    0.35
  -6  -2  -2   10.42    0.35
  -6  -2  -2   10.87    0.35
  -6  -2  -2   10.73    0.34
  -6  -2  -2   10.03    0.33
  -6  -2  -2   10.58    0.34
   6   2   2   10.84    0.34
   6   2   2   11.21    0.36
   6   2   2   10.52    0.31
   6   2   2   10.73    0.34
   6   2   2   10.94    0.37
   6   2   2   10.66    0.34
  -7  -2  -2    4.08    0.24
  -7  -2  -2    3.83    0.22
  -7  -2  -2    3.90    0.23
  -7  -2  -2    4.33    0.24
  -7  -2  -2    3.95    0.24
  -7  -2  -2    4.23    0.25
   7   2   2    4.55    0.23
   7   2   2    4.17    0.24
   7   2   2    3.69    0.22
   7   2   2    4.18    0.20
   7   2   2    4.24    0.25
   7   2   2    3.72    0.22
  -8  -2  -2   26.61    0.69
  -8  -2  -2   26.62    0.71
  -8  -2  -2   26.26    0.71
  -8  -2  -2   26.11    0.68
  -8  -2  -2   25.68    0.69
   8   2   2   27.40    0.70
   8   2   2   26.67    0.72
   8   2   2   28.41    0.74
   8   2   2   25.32    0.68
   8   2   2   26.16    0.69
  -9  -2  -2   26.81    0.74
  -9  -2  -2   27.21    0.76
  -9  -2  -2   26.22    0.72
  -9  -2  -2   25.87    0.73
   9   2   2   26.79    0.73
   9   2   2   27.57    0.78
   9   2   2   26.41    0.73
   9   2   2   26.62    0.75
 -10  -2  -2    8.64    0.41
 -10  -2  -2    8.60    0.40
 -10  -2  -2    8.22    0.41
 -10  -2  -2    8.65    0.40
  10   2   2    8.38    0.40
  10   2   2    8.81    0.42
  10   2   2    9.13    0.41
 -11  -2  -2    0.28    0.18
 -11  -2  -2    0.39    0.16
 -11  -2  -2    0.67    0.18
  11   2   2    0.35    0.17
  11   2   2    0.52    0.18
 -12  -2  -2    1.50    0.26
 -12  -2  -2    1.35    0.24
 -12  -2  -2    1.46    0.23
  12   2   2    1.23    0.23
  12   2   2    1.34    0.24
  11  -3  -2   15.00    0.62
  11  -3  -2   13.66    0.58
  11  -3  -2   14.34    0.59
 -11   3   2   15.67    0.60
 -11   3   2   14.11    0.56
 -11   3   2   13.75    0.57
  10  -3  -2    2.13    0.25
  10  -3  -2    2.14    0.25
  10  -3  -2    2.26    0.28
 -10   3   2    2.25    0.26
 -10   3   2    2.49    0.24
 -10   3   2    2.20    0.25
   9  -3  -2    3.32    0.26
   9  -3  -2    3.90    0.31
   9  -3  -2    3.32    0.27
  -9   3   2    3.30    0.28
  -9   3   2    3.51    0.26
  -9   3   2    3.63    0.27
   8  -3  -2    4.88    0.29
   8  -3  -2    5.80    0.31
  -8   3   2    5.35    0.28
  -8   3   2    6.05    0.31
  -8   3   2    5.39    0.29
   7  -3  -2    9.97    0.37
   7  -3  -2    8.95    0.36
  -7   3   2    8.47    0.32
  -7   3   2    9.46    0.36
  -7   3   2    9.03    0.34
  -7   3   2    8.96    0.36
   6  -3  -2    9.67    0.34
   6  -3  -2   10.21    0.32
   6  -3  -2   10.05    0.33
  -6   3   2    9.48    0.35
  -6   3   2   10.79    0.35
  -6   3   2   10.11    0.33
  -6   3   2   10.40    0.34
  -6   3   2    9.75    0.35
  -6   3   2    9.87    0.32
   5  -3  -2    5.16    0.22
   5  -3  -2    5.39    0.21
   5  -3  -2    4.91    0.21
   5  -3  -2    5.29    0.21
  -5   3   2    5.21    0.23
  -5   3   2    5.22    0.21
  -5   3   2    5.31    0.22
  -5   3   2    5.07    0.22
   4  -3  -2   93.00    1.74
   4  -3  -2   95.62    1.79
   4  -3  -2   92.06    1.75
  -4   3   2   92.95    1.74
  -4   3   2   93.43    1.77
  -4   3   2   92.27    1.81
  -4   3   2   92.12    1.79
   3  -3  -2    1.35    0.10
   3  -3  -2    1.50    0.10
  -3   3   2    1.24    0.09
  -3   3   2    1.39    0.10
  -3   3   2    1.32    0.10
  -3   3   2    1.51    0.10
   2  -3  -2   10.46    0.26
   2  -3  -2   11.13    0.26
  -2   3   2   10.89    0.26
  -2   3   2   10.76    0.27
  -2   3   2   11.28    0.27
   1  -3  -2    0.56    0.06
   1  -3  -2    0.47    0.05
  -1   3   2    0.40    0.05
  -1   3   2    0.47    0.05
  -1   3   2    0.35    0.05
  -1   3   2    0.44    0.06
  -1   3   2    0.46    0.05
   0  -3  -2   23.42    0.46
   0  -3  -2   23.79    0.46
   0   3   2   22.57    0.44
   0   3   2   23.54    0.46
   0   3   2   22.56    0.49
   0   3   2   23.53    0.46
   0   3   2   22.31    0.48
  -1  -3  -2   53.72    1.00
  -1  -3  -2   54.44    1.00
  -1  -3  -2   52.71    1.00
  -1  -3  -2   53.43    1.01
   1   3   2   52.15    1.04
   1   3   2   54.49    1.00
   1   3   2   54.48    1.00
   1   3   2   55.25    1.07
   1   3   2   53.15    0.96
  -2  -3  -2  351.82    6.13
  -2  -3  -2  352.23    6.09
  -2  -3  -2  348.30    6.09
  -2  -3  -2  345.31    6.07
   2   3   2  351.47    6.52
   2   3   2  346.64    6.09
   2   3   2  346.99    6.09
   2   3   2  331.02    6.34
  -3  -3  -2    0.60    0.07
  -3  -3  -2    0.61    0.07
  -3  -3  -2    0.62    0.07
   3   3   2    0.59    0.07
   3   3   2    0.69    0.07
  -4  -3  -2    3.14    0.16
  -4  -3  -2    2.89    0.15
  -4  -3  -2    3.48    0.16
  -4  -3  -2    3.00    0.16
  -4  -3  -2    3.19    0.16
  -4  -3  -2    2.88    0.15
   4   3   2    3.00    0.15
   4   3   2    3.15    0.15
   4   3   2    3.22    0.15
   4   3   2    3.02    0.16
   4   3   2    2.99    0.11
   4   3   2    3.16    0.16
  -5  -3  -2  102.61    1.96
  -5  -3  -2  106.50    1.97
  -5  -3  -2  104.33    2.05
  -5  -3  -2  105.08    2.00
  -5  -3  -2  104.09    1.98
  -5  -3  -2  104.85    2.01
   5   3   2  103.70    1.98
   5   3   2  101.80    2.07
   5   3   2  104.66    2.09
   5   3   2  104.30    2.05
   5   3   2  102.11    1.88
   5   3   2  105.62    1.99
   5   3   2  105.87    1.97
  -6  -3  -2   20.51    0.52
  -6  -3  -2   19.64    0.51
  -6  -3  -2   20.11    0.54
  -6  -3  -2   19.86    0.53
  -6  -3  -2   20.32    0.52
  -6  -3  -2   19.71    0.52
   6   3   2   19.29    0.48
   6   3   2   19.70    0.52
   6   3   2   20.28    0.51
   6   3   2   19.96    0.52
   6   3   2   19.82    0.54
   6   3   2   20.12    0.54
  -7  -3  -2   14.68    0.47
  -7  -3  -2   14.11    0.44
  -7  -3  -2   14.55    0.46
  -7  -3  -2   14.88    0.45
  -7  -3  -2   14.97    0.45
   7   3   2   14.88    0.44
   7   3   2   14.79    0.45
   7   3   2   14.78    0.46
   7   3   2   14.45    0.46
   7   3   2   14.62    0.44
  -8  -3  -2    4.31    0.27
  -8  -3  -2    4.43    0.25
  -8  -3  -2    3.85    0.25
  -8  -3  -2    4.18    0.26
  -8  -3  -2    4.12    0.25
   8   3   2    4.10    0.25
   8   3   2    4.14    0.25
   8   3   2    4.38    0.27
   8   3   2    4.05    0.25
   8   3   2    4.30    0.25
  -9  -3  -2   18.15    0.59
  -9  -3  -2   18.59    0.59
  -9  -3  -2   18.25    0.57
  -9  -3  -2   18.12    0.57
   9   3   2   18.50    0.59
   9   3   2   17.69    0.57
   9   3   2   18.47    0.59
 -10  -3  -2   17.51    0.58
 -10  -3  -2   17.42    0.60
 -10  -3  -2   16.65    0.56
 -10  -3  -2   16.41    0.59
  10   3   2   15.71    0.56
  10   3   2   15.75    0.57
  10   3   2   15.91    0.58
 -11  -3  -2    5.20    0.34
 -11  -3  -2    4.23    0.34
 -11  -3  -2    4.89    0.34
 -11  -3  -2    4.57    0.35
  11   3   2    4.84    0.34
  11   3   2    4.91    0.35
 -12  -3  -2    0.07    0.17
 -12  -3  -2    0.37    0.16
 -12  -3  -2    0.07    0.15
  12   3   2   -0.21    0.15
  11  -4  -2    2.84    0.33
  11  -4  -2    3.20    0.31
  11  -4  -2    2.55    0.29
 -11   4   2    3.10    0.31
 -11   4   2    2.67    0.30
 -11   4   2    2.81    0.28
  10  -4  -2    5.02    0.37
  10  -4  -2    5.50    0.35
  10  -4  -2    5.85    0.37
 -10   4   2    5.84    0.35
 -10   4   2    5.85    0.36
 -10   4   2    4.99    0.32
   9  -4  -2   13.68    0.56
   9  -4  -2   14.08    0.52
   9  -4  -2   13.71    0.51
  -9   4   2   13.95    0.50
  -9   4   2   13.56    0.50
  -9   4   2   12.85    0.50
   8  -4  -2    7.80    0.35
   8  -4  -2    7.45    0.36
  -8   4   2    7.64    0.35
  -8   4   2    7.61    0.35
  -8   4   2    7.04    0.33
   7  -4  -2    0.87    0.14
   7  -4  -2    0.89    0.13
   7  -4  -2    0.87    0.16
  -7   4   2    1.11    0.15
  -7   4   2    0.86    0.14
  -7   4   2    0.73    0.13
   6  -4  -2    0.46    0.13
   6  -4  -2    0.71    0.11
   6  -4  -2    0.47    0.11
   6  -4  -2    0.51    0.10
   6  -4  -2    0.65    0.12
  -6   4   2    0.53    0.11
  -6   4   2    0.55    0.11
  -6   4   2    0.34    0.10
  -6   4   2    0.60    0.12
  -6   4   2    0.42    0.09
  -6   4   2    0.53    0.11
   5  -4  -2   58.22    1.21
   5  -4  -2   57.44    1.17
   5  -4  -2   57.09    1.17
   5  -4  -2   57.32    1.19
  -5   4   2   58.87    1.17
  -5   4   2   57.92    1.19
  -5   4   2   58.62    1.22
  -5   4   2   56.80    1.20
  -5   4   2   56.65    1.20
   4  -4  -2  216.13    3.93
   4  -4  -2  220.97    3.96
   4  -4  -2  217.60    4.01
   4  -4  -2  220.10    4.15
  -4   4   2  219.44    4.01
  -4   4   2  217.74    4.03
   3  -4  -2    7.91    0.24
   3  -4  -2    7.89    0.24
   3  -4  -2    8.05    0.25
  -3   4   2    8.59    0.24
  -3   4   2    8.16    0.25
  -3   4   2    8.08    0.25
  -3   4   2    7.62    0.25
   2  -4  -2    0.84    0.08
   2  -4  -2    0.83    0.08
  -2   4   2    0.74    0.08
  -2   4   2    0.77    0.08
  -2   4   2    0.84    0.09
  -2   4   2    0.86    0.08
   1  -4  -2   89.55    1.61
   1  -4  -2   88.19    1.60
  -1   4   2   83.73    1.66
  -1   4   2   84.98    1.54
  -1   4   2   86.66    1.60
  -1   4   2   88.04    1.60
  -1   4   2   88.56    1.72
   0  -4  -2   98.02    1.74
   0  -4  -2   95.13    1.73
   0  -4  -2   95.91    1.75
   0   4   2   94.53    1.73
   0   4   2   90.51    1.80
   0   4   2   96.55    1.73
   0   4   2   91.82    1.67
   0   4   2   98.75    1.86
  -1  -4  -2  204.58    3.70
  -1  -4  -2  209.97    3.67
  -1  -4  -2  207.85    3.66
  -1  -4  -2  208.34    3.67
   1   4   2  207.90    3.67
   1   4   2  208.87    3.92
   1   4   2  204.16    3.82
   1   4   2  200.63    3.54
   1   4   2  210.26    3.67
  -2  -4  -2    0.39    0.06
  -2  -4  -2    0.33    0.06
  -2  -4  -2    0.34    0.06
   2   4   2    0.43    0.06
   2   4   2    0.36    0.06
   2   4   2    0.35    0.06
  -3  -4  -2    5.09    0.19
  -3  -4  -2    5.48    0.19
  -3  -4  -2    5.09    0.19
  -3  -4  -2    5.21    0.19
   3   4   2    5.21    0.19
   3   4   2    4.97    0.19
   3   4   2    5.38    0.19
   3   4   2    5.62    0.19
  -4  -4  -2  154.11    2.79
  -4  -4  -2  149.66    2.78
  -4  -4  -2  155.83    2.84
  -4  -4  -2  150.43    2.81
  -4  -4  -2  153.08    2.83
  -4  -4  -2  151.18    2.84
   4   4   2  154.60    2.79
   4   4   2  149.35    2.95
   4   4   2  153.10    2.90
   4   4   2  154.45    2.83
  -5  -4  -2   71.03    1.39
  -5  -4  -2   70.40    1.40
  -5  -4  -2   69.63    1.41
  -5  -4  -2   71.11    1.38
  -5  -4  -2   72.18    1.42
  -5  -4  -2   71.97    1.46
   5   4   2   70.51    1.44
   5   4   2   70.68    1.40
   5   4   2   70.73    1.39
   5   4   2   71.98    1.46
   5   4   2   66.96    1.31
   5   4   2   68.54    1.44
  -6  -4  -2    7.42    0.28
  -6  -4  -2    7.52    0.28
  -6  -4  -2    7.14    0.28
  -6  -4  -2    7.50    0.30
  -6  -4  -2    7.47    0.30
  -6  -4  -2    7.39    0.29
   6   4   2    7.30    0.28
   6   4   2    7.62    0.30
   6   4   2    7.27    0.28
   6   4   2    7.36    0.25
   6   4   2    6.97    0.27
   6   4   2    7.41    0.29
  -7  -4  -2   13.45    0.42
  -7  -4  -2   12.79    0.42
  -7  -4  -2   12.57    0.44
  -7  -4  -2   12.50    0.43
  -7  -4  -2   13.22    0.42
  -7  -4  -2   12.82    0.43
   7   4   2   13.17    0.43
   7   4   2   13.61    0.42
   7   4   2   13.35    0.42
   7   4   2   13.30    0.42
   7   4   2   13.22    0.42
   7   4   2   12.31    0.43
  -8  -4  -2    2.21    0.21
  -8  -4  -2    1.95    0.21
  -8  -4  -2    2.17    0.20
  -8  -4  -2    1.94    0.19
  -8  -4  -2    2.13    0.20
   8   4   2    1.93    0.19
   8   4   2    2.33    0.21
   8   4   2    1.90    0.19
   8   4   2    1.83    0.19
   8   4   2    1.87    0.19
  -9  -4  -2    5.35    0.32
  -9  -4  -2    4.83    0.29
  -9  -4  -2    4.40    0.30
  -9  -4  -2    4.92    0.29
   9   4   2    5.43    0.31
   9   4   2    4.71    0.30
   9   4   2    5.03    0.29
 -10  -4  -2   10.49    0.45
 -10  -4  -2   11.95    0.49
 -10  -4  -2   11.16    0.46
 -10  -4  -2   10.89    0.47
  10   4   2   10.52    0.45
  10   4   2   10.98    0.51
 -11  -4  -2    1.85    0.25
 -11  -4  -2    1.87    0.24
 -11  -4  -2    1.40    0.24
 -11  -4  -2    1.47    0.22
  11   4   2    2.03    0.25
  11  -5  -2    4.76    0.41
  11  -5  -2    4.75    0.37
  11  -5  -2    4.39    0.38
 -11   5   2    5.30    0.36
 -11   5   2    4.82    0.36
 -11   5   2    4.96    0.38
  10  -5  -2    4.90    0.38
  10  -5  -2    5.08    0.35
  10  -5  -2    4.32    0.35
 -10   5   2    5.01    0.34
 -10   5   2    5.52    0.34
 -10   5   2    4.81    0.32
   9  -5  -2    0.36    0.15
   9  -5  -2    0.17    0.13
  -9   5   2    0.15    0.12
  -9   5   2    0.19    0.12
  -9   5   2    0.05    0.11
   8  -5  -2   20.53    0.64
   8  -5  -2   20.68    0.63
  -8   5   2   20.95    0.63
  -8   5   2   20.07    0.61
  -8   5   2   21.26    0.64
   7  -5  -2   21.72    0.60
   7  -5  -2   21.34    0.62
   7  -5  -2   22.27    0.62
  -7   5   2   20.40    0.61
  -7   5   2   21.79    0.60
  -7   5   2   21.29    0.61
   6  -5  -2   16.47    0.47
   6  -5  -2   15.51    0.46
   6  -5  -2   15.76    0.46
   6  -5  -2   16.19    0.48
   6  -5  -2   15.56    0.48
   6  -5  -2   16.24    0.49
  -6   5   2   15.06    0.47
  -6   5   2   16.28    0.46
  -6   5   2   15.81    0.49
  -6   5   2   16.12    0.49
  -6   5   2   16.20    0.47
   5  -5  -2    5.38    0.24
   5  -5  -2    5.60    0.25
   5  -5  -2    6.07    0.26
   5  -5  -2    5.44    0.25
   5  -5  -2    5.19    0.23
  -5   5   2    5.59    0.25
  -5   5   2    5.61    0.24
  -5   5   2    5.96    0.23
  -5   5   2    5.46    0.25
  -5   5   2    5.71    0.24
   4  -5  -2   25.74    0.62
   4  -5  -2   26.03    0.60
   4  -5  -2   25.63    0.60
   4  -5  -2   26.56    0.64
   4  -5  -2   26.70    0.61
  -4   5   2   25.71    0.61
  -4   5   2   26.05    0.63
  -4   5   2   26.16    0.62
  -4   5   2   26.62    0.61
   3  -5  -2   12.14    0.34
   3  -5  -2   11.77    0.33
   3  -5  -2   12.42    0.34
   3  -5  -2   11.81    0.33
  -3   5   2   12.26    0.34
   2  -5  -2   33.86    0.70
   2  -5  -2   32.63    0.69
   2  -5  -2   33.01    0.70
   2  -5  -2   34.71    0.72
  -2   5   2   33.58    0.71
  -2   5   2   33.06    0.75
   1  -5  -2    0.26    0.06
   1  -5  -2    0.35    0.06
   1  -5  -2    0.32    0.06
  -1   5   2    0.19    0.06
  -1   5   2    0.28    0.06
  -1   5   2    0.12    0.05
   0  -5  -2    1.37    0.10
   0  -5  -2    1.59    0.11
   0  -5  -2    1.48    0.10
   0   5   2    1.54    0.11
   0   5   2    1.49    0.10
   0   5   2    1.42    0.10
  -1  -5  -2    3.76    0.15
  -1  -5  -2    3.97    0.15
  -1  -5  -2    3.83    0.15
   1   5   2    3.75    0.14
   1   5   2    3.86    0.15
  -2  -5  -2    6.22    0.21
  -2  -5  -2    6.38    0.21
  -2  -5  -2    6.75    0.22
   2   5   2    6.44    0.21
   2   5   2    6.45    0.20
   2   5   2    6.17    0.20
   2   5   2    6.20    0.22
   2   5   2    6.55    0.21
  -3  -5  -2    3.86    0.17
  -3  -5  -2    3.63    0.17
  -3  -5  -2    3.68    0.17
  -3  -5  -2    3.56    0.17
  -3  -5  -2    3.61    0.17
  -3  -5  -2    4.08    0.18
   3   5   2    3.62    0.16
   3   5   2    3.62    0.15
   3   5   2    3.74    0.16
   3   5   2    3.77    0.17
   3   5   2    3.74    0.17
   3   5   2    3.86    0.17
  -4  -5  -2    9.26    0.30
  -4  -5  -2    9.68    0.31
  -4  -5  -2    9.58    0.30
  -4  -5  -2    9.33    0.31
  -4  -5  -2    9.37    0.30
  -4  -5  -2   10.23    0.30
   4   5   2    9.89    0.31
   4   5   2    9.72    0.30
   4   5   2    9.51    0.29
   4   5   2    9.64    0.30
  -5  -5  -2    9.73    0.32
  -5  -5  -2    9.78    0.32
  -5  -5  -2    9.09    0.32
  -5  -5  -2   10.00    0.34
  -5  -5  -2    9.52    0.32
  -5  -5  -2   10.01    0.33
  -5  -5  -2    9.47    0.32
   5   5   2    9.47    0.31
   5   5   2    9.66    0.33
   5   5   2    9.10    0.31
   5   5   2    9.74    0.29
   5   5   2    9.98    0.31
  -6  -5  -2    4.13    0.22
  -6  -5  -2    4.17    0.23
  -6  -5  -2    4.23    0.23
  -6  -5  -2    4.37    0.23
  -6  -5  -2    4.15    0.24
  -6  -5  -2    4.34    0.23
   6   5   2    4.25    0.22
   6   5   2    4.45    0.21
   6   5   2    4.34    0.23
   6   5   2    4.37    0.23
  -7  -5  -2   27.87    0.69
  -7  -5  -2   28.52    0.72
  -7  -5  -2   27.96    0.70
  -7  -5  -2   26.98    0.71
  -7  -5  -2   27.05    0.71
  -7  -5  -2   26.86    0.74
   7   5   2   28.50    0.70
   7   5   2   28.00    0.73
   7   5   2   28.06    0.70
   7   5   2   27.48    0.70
   7   5   2   27.66    0.71
  -8  -5  -2   16.98    0.55
  -8  -5  -2   15.59    0.51
  -8  -5  -2   16.44    0.53
  -8  -5  -2   16.58    0.52
  -8  -5  -2   15.59    0.51
   8   5   2   17.20    0.54
   8   5   2   16.66    0.51
   8   5   2   16.81    0.52
   8   5   2   16.47    0.52
  -9  -5  -2    0.11    0.13
  -9  -5  -2    0.47    0.13
  -9  -5  -2    0.23    0.12
  -9  -5  -2    0.43    0.14
   9   5   2    0.11    0.12
   9   5   2    0.58    0.13
 -10  -5  -2    1.34    0.20
 -10  -5  -2    0.96    0.17
 -10  -5  -2    1.00    0.21
 -10  -5  -2    1.00    0.19
  10   5   2    0.86    0.18
 -11  -5  -2   25.99    0.83
 -11  -5  -2   26.41    0.81
 -11  -5  -2   26.76    0.86
 -11  -5  -2   26.88    0.80
  11   5   2   27.12    0.81
  11  -6  -2    6.48    0.47
  11  -6  -2    6.19    0.40
  11  -6  -2    6.88    0.45
 -11   6   2    7.09    0.41
 -11   6   2    7.17    0.44
 -11   6   2    7.01    0.42
  10  -6  -2    0.97    0.23
  10  -6  -2    0.91    0.20
  10  -6  -2    1.11    0.22
 -10   6   2    1.07    0.20
 -10   6   2    1.04    0.19
 -10   6   2    0.60    0.17
   9  -6  -2    0.67    0.18
   9  -6  -2    0.27    0.15
  -9   6   2    0.72    0.15
  -9   6   2    0.56    0.15
  -9   6   2    0.26    0.13
   8  -6  -2    3.31    0.25
   8  -6  -2    3.49    0.28
   8  -6  -2    3.23    0.26
  -8   6   2    3.39    0.25
  -8   6   2    3.43    0.24
  -8   6   2    2.92    0.25
   7  -6  -2    9.78    0.38
   7  -6  -2   10.19    0.40
   7  -6  -2    9.85    0.39
  -7   6   2    9.89    0.39
  -7   6   2    9.59    0.38
  -7   6   2    9.00    0.38
   6  -6  -2    0.40    0.11
   6  -6  -2    0.33    0.13
   6  -6  -2    0.24    0.10
   6  -6  -2    0.15    0.11
   6  -6  -2    0.49    0.13
  -6   6   2    0.27    0.10
  -6   6   2    0.05    0.09
  -6   6   2    0.08    0.09
  -6   6   2    0.09    0.09
   5  -6  -2    8.39    0.34
   5  -6  -2    9.00    0.34
   5  -6  -2    7.90    0.33
   5  -6  -2    9.28    0.32
   5  -6  -2    9.37    0.32
   5  -6  -2    8.50    0.32
  -5   6   2    9.13    0.33
  -5   6   2    9.54    0.32
  -5   6   2    9.00    0.33
   4  -6  -2    0.26    0.08
   4  -6  -2    0.18    0.07
   4  -6  -2    0.05    0.08
   4  -6  -2    0.00    0.09
   4  -6  -2    0.22    0.08
  -4   6   2    0.27    0.08
  -4   6   2    0.07    0.07
  -4   6   2    0.25    0.08
   3  -6  -2    6.05    0.24
   3  -6  -2    5.94    0.23
   3  -6  -2    5.86    0.23
   3  -6  -2    6.23    0.23
  -3   6   2    6.14    0.24
  -3   6   2    5.89    0.23
  -3   6   2    6.02    0.24
   2  -6  -2   56.44    1.13
   2  -6  -2   57.55    1.14
   2  -6  -2   57.94    1.15
   2  -6  -2   58.60    1.16
   2  -6  -2   57.02    1.14
  -2   6   2   57.67    1.14
  -2   6   2   57.02    1.22
  -2   6   2   57.14    1.18
  -2   6   2   56.84    1.15
   1  -6  -2   31.10    0.67
   1  -6  -2   31.82    0.67
   1  -6  -2   31.57    0.67
   1  -6  -2   30.95    0.66
   1  -6  -2   29.95    0.66
   1  -6  -2   30.99    0.68
  -1   6   2   29.21    0.69
  -1   6   2   29.87    0.64
  -1   6   2   30.03    0.69
  -1   6   2   31.31    0.66
  -1   6   2   31.84    0.67
   0  -6  -2    0.93    0.10
   0  -6  -2    0.59    0.08
   0  -6  -2    0.65    0.09
   0  -6  -2    0.58    0.08
   0  -6  -2    0.47    0.08
   0  -6  -2    0.75    0.09
   0   6   2    0.66    0.08
   0   6   2    0.64    0.09
   0   6   2    0.74    0.09
   0   6   2    0.63    0.08
   0   6   2    0.66    0.08
  -1  -6  -2    2.10    0.13
  -1  -6  -2    2.64    0.14
  -1  -6  -2    2.49    0.14
  -1  -6  -2    2.61    0.14
  -1  -6  -2    2.55    0.14
   1   6   2    2.27    0.13
   1   6   2    2.36    0.14
   1   6   2    2.42    0.12
   1   6   2    2.39    0.15
   1   6   2    2.26    0.14
   1   6   2    2.34    0.13
  -2  -6  -2   16.92    0.42
  -2  -6  -2   17.23    0.43
  -2  -6  -2   16.23    0.41
  -2  -6  -2   17.21    0.42
  -2  -6  -2   16.52    0.42
  -2  -6  -2   16.55    0.42
   2   6   2   16.91    0.43
   2   6   2   17.18    0.41
   2   6   2   17.34    0.43
   2   6   2   16.96    0.40
   2   6   2   16.73    0.42
   2   6   2   16.19    0.43
  -3  -6  -2   64.19    1.27
  -3  -6  -2   62.71    1.28
  -3  -6  -2   64.82    1.28
  -3  -6  -2   63.81    1.26
  -3  -6  -2   65.34    1.26
  -3  -6  -2   61.90    1.26
   3   6   2   64.51    1.30
   3   6   2   63.94    1.26
   3   6   2   63.64    1.27
   3   6   2   62.88    1.31
   3   6   2   63.98    1.21
   3   6   2   64.05    1.30
  -4  -6  -2   35.61    0.78
  -4  -6  -2   36.17    0.79
  -4  -6  -2   34.74    0.77
  -4  -6  -2   35.67    0.79
  -4  -6  -2   34.06    0.77
  -4  -6  -2   34.36    0.78
   4   6   2   36.71    0.78
   4   6   2   35.29    0.80
   4   6   2   34.81    0.75
   4   6   2   35.27    0.77
   4   6   2   34.06    0.77
   4   6   2   35.89    0.78
  -5  -6  -2   11.69    0.37
  -5  -6  -2   12.10    0.37
  -5  -6  -2   11.54    0.38
  -5  -6  -2   11.80    0.37
  -5  -6  -2   12.17    0.37
  -5  -6  -2   11.54    0.37
   5   6   2   11.80    0.37
   5   6   2   12.77    0.36
   5   6   2   11.66    0.34
   5   6   2   11.94    0.39
   5   6   2   12.46    0.37
   5   6   2   12.10    0.36
  -6  -6  -2    0.16    0.09
  -6  -6  -2    0.13    0.10
  -6  -6  -2    0.00    0.09
  -6  -6  -2    0.08    0.10
  -6  -6  -2    0.06    0.12
  -6  -6  -2    0.06    0.09
  -6  -6  -2    0.04    0.09
   6   6   2    0.08    0.08
   6   6   2    0.06    0.08
   6   6   2    0.02    0.08
   6   6   2   -0.02    0.08
  -7  -6  -2    0.71    0.13
  -7  -6  -2    0.71    0.13
  -7  -6  -2    0.82    0.14
  -7  -6  -2    0.63    0.14
  -7  -6  -2    0.75    0.14
  -7  -6  -2    0.74    0.15
   7   6   2    0.85    0.14
   7   6   2    0.95    0.13
   7   6   2    0.97    0.14
   7   6   2    0.79    0.13
  -8  -6  -2   28.96    0.77
  -8  -6  -2   28.05    0.76
  -8  -6  -2   29.50    0.81
  -8  -6  -2   27.84    0.75
  -8  -6  -2   28.74    0.76
   8   6   2   29.93    0.76
   8   6   2   28.40    0.78
  -9  -6  -2   10.69    0.44
  -9  -6  -2   11.34    0.45
  -9  -6  -2   10.91    0.45
  -9  -6  -2   10.74    0.44
  -9  -6  -2   11.15    0.48
   9   6   2   11.31    0.45
   9   6   2   11.14    0.44
 -10  -6  -2    9.23    0.41
 -10  -6  -2    7.54    0.39
 -10  -6  -2    9.01    0.47
 -10  -6  -2    7.79    0.41
  10   6   2    8.04    0.40
 -11  -6  -2    0.00    0.13
 -11  -6  -2    0.10    0.18
 -11  -6  -2   -0.01    0.15
 -11  -6  -2    0.07    0.14
  11   6   2    0.06    0.15
  10  -7  -2   12.03    0.59
  10  -7  -2   10.65    0.53
  10  -7  -2   10.94    0.51
 -10   7   2   11.78    0.51
 -10   7   2   11.49    0.51
   9  -7  -2    0.99    0.19
   9  -7  -2    1.04    0.21
  -9   7   2    0.81    0.17
  -9   7   2    0.89    0.18
  -9   7   2    0.60    0.16
   8  -7  -2    0.02    0.11
   8  -7  -2    0.20    0.12
   8  -7  -2   -0.09    0.12
  -8   7   2   -0.04    0.10
  -8   7   2    0.01    0.10
   7  -7  -2    2.07    0.21
   7  -7  -2    1.62    0.21
   7  -7  -2    1.62    0.20
  -7   7   2    1.50    0.18
   6  -7  -2   60.40    1.31
   6  -7  -2   60.48    1.32
   6  -7  -2   60.74    1.33
   6  -7  -2   58.47    1.35
   6  -7  -2   60.04    1.29
  -6   7   2   60.31    1.28
  -6   7   2   59.87    1.31
  -6   7   2   59.28    1.33
   5  -7  -2   39.51    0.90
   5  -7  -2   38.72    0.90
   5  -7  -2   39.25    0.92
   5  -7  -2   39.46    0.92
   5  -7  -2   38.31    0.95
   5  -7  -2   39.47    0.89
  -5   7   2   38.76    0.91
  -5   7   2   39.29    0.89
  -5   7   2   39.38    0.93
   4  -7  -2    5.31    0.25
   4  -7  -2    5.35    0.24
   4  -7  -2    5.29    0.26
   4  -7  -2    5.16    0.27
   4  -7  -2    5.47    0.25
  -4   7   2    5.36    0.25
  -4   7   2    5.34    0.25
  -4   7   2    5.45    0.24
   3  -7  -2    1.32    0.13
   3  -7  -2    1.27    0.14
   3  -7  -2    1.20    0.13
   3  -7  -2    1.19    0.13
  -3   7   2    1.17    0.13
  -3   7   2    1.03    0.13
  -3   7   2    1.33    0.13
   2  -7  -2   63.16    1.28
   2  -7  -2   63.27    1.28
   2  -7  -2   60.67    1.26
   2  -7  -2   65.28    1.26
  -2   7   2   64.03    1.28
  -2   7   2   61.90    1.26
  -2   7   2   63.31    1.34
  -2   7   2   63.77    1.31
   1  -7  -2   78.63    1.56
   1  -7  -2   81.71    1.55
   1  -7  -2   77.54    1.55
   1  -7  -2   81.22    1.58
   1  -7  -2   80.54    1.57
  -1   7   2   80.15    1.61
  -1   7   2   80.71    1.49
  -1   7   2   81.40    1.55
  -1   7   2   80.64    1.64
  -1   7   2   79.95    1.57
   0  -7  -2   21.67    0.51
   0  -7  -2   22.15    0.51
   0  -7  -2   21.03    0.52
   0  -7  -2   21.02    0.51
   0  -7  -2   20.77    0.51
   0  -7  -2   21.46    0.52
   0   7   2   21.33    0.53
   0   7   2   20.75    0.52
   0   7   2   21.46    0.49
   0   7   2   21.40    0.51
   0   7   2   21.68    0.51
  -1  -7  -2   70.33    1.39
  -1  -7  -2   67.07    1.37
  -1  -7  -2   70.26    1.37
  -1  -7  -2   68.92    1.38
  -1  -7  -2   72.60    1.38
  -1  -7  -2   68.64    1.36
   1   7   2   69.87    1.42
   1   7   2   69.49    1.36
   1   7   2   69.52    1.42
   1   7   2   70.70    1.32
   1   7   2   71.50    1.38
  -2  -7  -2    0.27    0.08
  -2  -7  -2    0.05    0.07
  -2  -7  -2   -0.04    0.07
  -2  -7  -2    0.12    0.07
  -2  -7  -2    0.21    0.07
  -2  -7  -2    0.09    0.06
   2   7   2   -0.02    0.06
   2   7   2    0.07    0.07
   2   7   2    0.17    0.07
   2   7   2    0.16    0.06
   2   7   2    0.08    0.07
   2   7   2    0.11    0.06
  -3  -7  -2   60.00    1.24
  -3  -7  -2   61.17    1.24
  -3  -7  -2   61.79    1.23
  -3  -7  -2   61.21    1.26
  -3  -7  -2   61.60    1.26
  -3  -7  -2   62.31    1.24
   3   7   2   62.11    1.25
   3   7   2   61.47    1.26
   3   7   2   62.04    1.28
   3   7   2   61.03    1.29
   3   7   2   61.43    1.19
   3   7   2   62.63    1.24
  -4  -7  -2   35.10    0.79
  -4  -7  -2   35.47    0.81
  -4  -7  -2   35.30    0.79
  -4  -7  -2   35.87    0.80
  -4  -7  -2   34.56    0.79
  -4  -7  -2   33.81    0.78
   4   7   2   33.82    0.77
   4   7   2   34.49    0.78
   4   7   2   35.41    0.79
   4   7   2   35.55    0.76
   4   7   2   34.92    0.82
   4   7   2   35.28    0.79
  -5  -7  -2    0.35    0.10
  -5  -7  -2    0.23    0.10
  -5  -7  -2    0.36    0.10
  -5  -7  -2    0.47    0.11
  -5  -7  -2    0.24    0.11
  -5  -7  -2    0.16    0.10
   5   7   2    0.33    0.08
   5   7   2    0.10    0.09
   5   7   2    0.22    0.10
   5   7   2    0.32    0.10
   5   7   2    0.37    0.09
   5   7   2    0.18    0.09
  -6  -7  -2   15.71    0.48
  -6  -7  -2   15.83    0.47
  -6  -7  -2   14.99    0.49
  -6  -7  -2   16.34    0.49
  -6  -7  -2   15.32    0.47
  -6  -7  -2   15.37    0.48
   6   7   2   15.58    0.47
   6   7   2   15.99    0.49
   6   7   2   15.46    0.46
  -7  -7  -2    0.06    0.09
  -7  -7  -2    0.08    0.11
  -7  -7  -2    0.01    0.10
  -7  -7  -2    0.14    0.11
   7   7   2   -0.03    0.08
   7   7   2    0.27    0.11
  -8  -7  -2    4.07    0.28
  -8  -7  -2    4.01    0.27
  -8  -7  -2    4.13    0.27
  -8  -7  -2    4.47    0.28
   8   7   2    3.72    0.27
   8   7   2    3.95    0.26
  -9  -7  -2   24.49    0.72
  -9  -7  -2   23.18    0.70
  -9  -7  -2   23.14    0.70
  -9  -7  -2   22.13    0.69
   9   7   2   23.88    0.69
   9   7   2   24.19    0.73
 -10  -7  -2   -0.08    0.12
 -10  -7  -2    0.03    0.14
 -10  -7  -2    0.01    0.12
  10   7   2   -0.04    0.13
 -11  -7  -2    5.65    0.37
 -11  -7  -2    4.83    0.35
 -11  -7  -2    5.53    0.38
  11   7   2    5.25    0.36
  10  -8  -2    1.41    0.23
  10  -8  -2    1.94    0.27
  10  -8  -2    2.08    0.32
 -10   8   2    2.01    0.26
 -10   8   2    1.91    0.25
   9  -8  -2    3.30    0.30
   9  -8  -2    3.94    0.33
  -9   8   2    3.34    0.29
  -9   8   2    3.56    0.31
   8  -8  -2    8.13    0.40
   8  -8  -2    8.77    0.41
   8  -8  -2    8.82    0.41
  -8   8   2    8.77    0.40
  -8   8   2    8.61    0.40
   7  -8  -2    8.53    0.39
   7  -8  -2    8.49    0.40
   7  -8  -2    8.95    0.40
  -7   8   2    8.69    0.38
   6  -8  -2    7.89    0.36
   6  -8  -2    7.76    0.35
   6  -8  -2    8.76    0.37
   6  -8  -2    8.16    0.38
  -6   8   2    7.54    0.34
  -6   8   2    8.58    0.36
   5  -8  -2    4.66    0.27
   5  -8  -2    5.76    0.28
   5  -8  -2    5.25    0.29
   5  -8  -2    5.26    0.31
   5  -8  -2    4.95    0.26
  -5   8   2    5.03    0.27
  -5   8   2    5.48    0.28
  -5   8   2    5.27    0.27
   4  -8  -2    2.98    0.24
   4  -8  -2    2.70    0.23
   4  -8  -2    3.32    0.23
   4  -8  -2    2.92    0.21
   4  -8  -2    3.14    0.21
   4  -8  -2    3.32    0.22
  -4   8   2    2.84    0.21
  -4   8   2    3.16    0.21
  -4   8   2    3.32    0.21
   3  -8  -2   12.63    0.40
   3  -8  -2   12.22    0.39
   3  -8  -2   12.07    0.40
   3  -8  -2   12.35    0.39
  -3   8   2   13.09    0.39
  -3   8   2   11.96    0.39
  -3   8   2   12.57    0.41
   2  -8  -2    7.56    0.29
   2  -8  -2    8.26    0.29
   2  -8  -2    7.74    0.29
   2  -8  -2    7.72    0.30
  -2   8   2    7.76    0.29
  -2   8   2    8.28    0.31
  -2   8   2    7.70    0.30
  -2   8   2    7.76    0.29
   1  -8  -2    3.86    0.21
   1  -8  -2    3.61    0.19
   1  -8  -2    3.71    0.20
   1  -8  -2    3.82    0.20
   1  -8  -2    3.85    0.20
  -1   8   2    3.77    0.19
  -1   8   2    4.02    0.20
  -1   8   2    3.83    0.19
  -1   8   2    3.66    0.19
  -1   8   2    3.67    0.20
   0  -8  -2    0.03    0.07
   0  -8  -2    0.11    0.07
   0  -8  -2    0.02    0.06
   0  -8  -2    0.05    0.07
   0  -8  -2    0.01    0.07
   0  -8  -2    0.05    0.07
   0   8   2   -0.06    0.06
   0   8   2    0.02    0.06
   0   8   2    0.08    0.07
   0   8   2    0.02    0.06
   0   8   2    0.17    0.07
  -1  -8  -2    4.61    0.21
  -1  -8  -2    4.43    0.21
  -1  -8  -2    4.07    0.22
  -1  -8  -2    4.19    0.20
  -1  -8  -2    4.10    0.21
  -1  -8  -2    4.33    0.20
   1   8   2    4.15    0.19
   1   8   2    4.19    0.20
   1   8   2    4.10    0.19
   1   8   2    4.19    0.21
   1   8   2    4.32    0.20
  -2  -8  -2    0.66    0.10
  -2  -8  -2    0.77    0.11
  -2  -8  -2    0.66    0.11
  -2  -8  -2    0.85    0.12
  -2  -8  -2    0.89    0.12
  -2  -8  -2    0.76    0.11
   2   8   2    0.74    0.11
   2   8   2    0.73    0.09
   2   8   2    0.70    0.10
   2   8   2    0.78    0.11
   2   8   2    0.72    0.10
  -3  -8  -2   -0.02    0.08
  -3  -8  -2    0.20    0.08
  -3  -8  -2    0.18    0.09
  -3  -8  -2    0.13    0.09
  -3  -8  -2    0.04    0.08
  -3  -8  -2    0.08    0.08
   3   8   2    0.08    0.08
   3   8   2    0.16    0.09
   3   8   2    0.17    0.06
   3   8   2    0.15    0.08
   3   8   2    0.18    0.08
   3   8   2    0.13    0.08
  -4  -8  -2   -0.12    0.08
  -4  -8  -2    0.02    0.09
  -4  -8  -2    0.13    0.10
  -4  -8  -2    0.10    0.09
  -4  -8  -2    0.15    0.09
  -4  -8  -2    0.05    0.08
   4   8   2    0.03    0.08
   4   8   2    0.02    0.08
   4   8   2    0.11    0.09
   4   8   2    0.02    0.08
   4   8   2   -0.05    0.07
  -5  -8  -2    9.98    0.37
  -5  -8  -2    9.95    0.37
  -5  -8  -2   11.39    0.38
  -5  -8  -2   10.08    0.38
  -5  -8  -2   10.81    0.37
  -5  -8  -2   10.50    0.37
  -5  -8  -2   10.13    0.37
   5   8   2   10.25    0.37
   5   8   2   10.68    0.39
   5   8   2   11.03    0.37
   5   8   2   10.54    0.36
  -6  -8  -2   -0.02    0.08
  -6  -8  -2   -0.08    0.09
  -6  -8  -2   -0.12    0.08
  -6  -8  -2    0.02    0.09
  -6  -8  -2    0.14    0.10
  -6  -8  -2    0.11    0.10
  -6  -8  -2    0.06    0.09
   6   8   2    0.06    0.08
   6   8   2   -0.05    0.08
   6   8   2    0.04    0.09
  -7  -8  -2    6.17    0.32
  -7  -8  -2    5.47    0.30
  -7  -8  -2    6.15    0.31
  -7  -8  -2    6.05    0.31
  -7  -8  -2    6.01    0.30
   7   8   2    5.93    0.29
   7   8   2    5.73    0.31
  -8  -8  -2    0.24    0.13
  -8  -8  -2    0.26    0.13
  -8  -8  -2    0.47    0.14
  -8  -8  -2    0.45    0.14
   8   8   2    0.47    0.12
   8   8   2    0.43    0.13
   8   8   2    0.49    0.14
  -9  -8  -2    1.81    0.23
  -9  -8  -2    2.00    0.23
  -9  -8  -2    1.57    0.21
  -9  -8  -2    1.73    0.22
   9   8   2    1.61    0.21
 -10  -8  -2    5.21    0.35
 -10  -8  -2    5.47    0.37
 -10  -8  -2    5.24    0.35
 -10  -8  -2    5.92    0.36
  10   8   2    5.44    0.36
   9  -9  -2    0.93    0.21
   9  -9  -2    0.76    0.21
   9  -9  -2    0.78    0.19
  -9   9   2    0.84    0.18
  -9   9   2    0.59    0.18
   8  -9  -2   -0.01    0.14
   8  -9  -2    0.06    0.15
   8  -9  -2    0.06    0.13
  -8   9   2   -0.02    0.11
   7  -9  -2    0.27    0.14
   7  -9  -2    0.12    0.13
   7  -9  -2   -0.03    0.13
  -7   9   2    0.20    0.12
   6  -9  -2    1.72    0.20
   6  -9  -2    1.96    0.21
   6  -9  -2    1.82    0.22
   6  -9  -2    2.26    0.24
  -6   9   2    2.06    0.21
  -6   9   2    1.88    0.21
   5  -9  -2    4.21    0.26
   5  -9  -2    4.19    0.29
   5  -9  -2    4.91    0.28
   5  -9  -2    4.52    0.27
   5  -9  -2    4.78    0.29
  -5   9   2    4.41    0.27
  -5   9   2    4.36    0.26
  -5   9   2    4.31    0.25
   4  -9  -2    4.65    0.30
   4  -9  -2    4.53    0.27
   4  -9  -2    4.56    0.26
   4  -9  -2    3.95    0.25
   4  -9  -2    4.92    0.27
  -4   9   2    4.65    0.26
  -4   9   2    5.15    0.26
  -4   9   2    4.84    0.27
   3  -9  -2    9.78    0.37
   3  -9  -2    9.80    0.36
   3  -9  -2    9.65    0.36
   3  -9  -2   10.01    0.37
   3  -9  -2   10.06    0.37
   3  -9  -2    9.29    0.39
  -3   9   2    9.74    0.36
  -3   9   2   10.31    0.38
  -3   9   2    9.83    0.36
   2  -9  -2   12.99    0.40
   2  -9  -2   13.06    0.42
   2  -9  -2   12.71    0.41
   2  -9  -2   13.09    0.41
   2  -9  -2   13.05    0.41
  -2   9   2   13.66    0.43
  -2   9   2   12.82    0.40
  -2   9   2   12.96    0.41
   1  -9  -2   31.55    0.75
   1  -9  -2   30.89    0.76
   1  -9  -2   31.74    0.75
   1  -9  -2   32.71    0.74
   1  -9  -2   30.55    0.74
  -1   9   2   32.59    0.78
  -1   9   2   30.26    0.74
  -1   9   2   31.73    0.77
  -1   9   2   32.31    0.72
  -1   9   2   31.70    0.75
   0  -9  -2   -0.01    0.09
   0  -9  -2    0.00    0.08
   0  -9  -2    0.11    0.08
   0  -9  -2    0.23    0.09
   0  -9  -2    0.36    0.09
   0  -9  -2    0.21    0.09
   0   9   2    0.17    0.09
   0   9   2    0.07    0.09
   0   9   2    0.14    0.08
   0   9   2    0.02    0.07
   0   9   2    0.03    0.07
  -1  -9  -2   24.03    0.61
  -1  -9  -2   24.15    0.63
  -1  -9  -2   23.99    0.61
  -1  -9  -2   24.15    0.59
  -1  -9  -2   24.15    0.60
  -1  -9  -2   24.34    0.61
   1   9   2   24.20    0.60
   1   9   2   24.57    0.58
   1   9   2   23.72    0.59
   1   9   2   24.34    0.63
   1   9   2   23.86    0.61
  -2  -9  -2    0.17    0.09
  -2  -9  -2   -0.04    0.07
  -2  -9  -2    0.05    0.09
  -2  -9  -2   -0.03    0.07
  -2  -9  -2    0.03    0.08
  -2  -9  -2    0.09    0.09
   2   9   2    0.35    0.10
   2   9   2    0.14    0.09
   2   9   2    0.15    0.08
   2   9   2    0.09    0.06
   2   9   2    0.11    0.08
  -3  -9  -2   14.29    0.45
  -3  -9  -2   15.58    0.46
  -3  -9  -2   14.75    0.45
  -3  -9  -2   15.30    0.45
  -3  -9  -2   15.00    0.43
  -3  -9  -2   14.54    0.46
   3   9   2   15.63    0.47
   3   9   2   14.40    0.45
   3   9   2   15.01    0.45
   3   9   2   14.95    0.43
  -4  -9  -2   82.91    1.66
  -4  -9  -2   84.26    1.69
  -4  -9  -2   80.81    1.69
  -4  -9  -2   82.34    1.67
  -4  -9  -2   79.94    1.68
  -4  -9  -2   82.21    1.66
  -4  -9  -2   83.11    1.66
   4   9   2   82.28    1.65
   4   9   2   81.36    1.60
   4   9   2   81.87    1.67
   4   9   2   82.96    1.73
  -5  -9  -2    5.88    0.29
  -5  -9  -2    6.96    0.32
  -5  -9  -2    6.48    0.30
  -5  -9  -2    7.03    0.32
  -5  -9  -2    6.82    0.31
  -5  -9  -2    6.63    0.31
  -5  -9  -2    6.85    0.31
   5   9   2    6.89    0.32
   5   9   2    6.60    0.29
   5   9   2    6.67    0.30
  -6  -9  -2    3.61    0.26
  -6  -9  -2    3.22    0.24
  -6  -9  -2    3.25    0.24
  -6  -9  -2    3.41    0.23
  -6  -9  -2    3.51    0.24
  -6  -9  -2    3.08    0.24
   6   9   2    3.34    0.22
   6   9   2    3.53    0.25
  -7  -9  -2    0.34    0.12
  -7  -9  -2    0.36    0.14
  -7  -9  -2    0.09    0.11
  -7  -9  -2    0.15    0.12
  -7  -9  -2    0.08    0.11
  -7  -9  -2    0.30    0.12
   7   9   2    0.36    0.13
   7   9   2    0.05    0.10
  -8  -9  -2   18.88    0.61
  -8  -9  -2   19.70    0.63
  -8  -9  -2   18.17    0.60
  -8  -9  -2   18.92    0.62
  -8  -9  -2   19.84    0.62
   8   9   2   19.83    0.65
   8   9   2   20.60    0.69
  -9  -9  -2   15.82    0.57
  -9  -9  -2   14.24    0.55
  -9  -9  -2   15.73    0.56
  -9  -9  -2   15.65    0.56
  -9  -9  -2   14.46    0.56
   9   9   2   14.89    0.54
 -10  -9  -2    0.57    0.18
 -10  -9  -2    0.59    0.18
 -10  -9  -2    0.76    0.18
 -10  -9  -2    0.74    0.19
  10   9   2    0.78    0.19
   9 -10  -2    0.60    0.20
   9 -10  -2    0.90    0.21
   9 -10  -2    0.76    0.20
  -9  10   2    0.79    0.19
   8 -10  -2    8.70    0.46
   8 -10  -2    8.25    0.44
   8 -10  -2    8.29    0.45
  -8  10   2    8.25    0.43
   7 -10  -2   10.68    0.48
   7 -10  -2   10.40    0.47
   7 -10  -2   11.73    0.51
  -7  10   2   11.08    0.47
   6 -10  -2   12.14    0.51
   6 -10  -2   11.33    0.46
   6 -10  -2   12.12    0.47
   6 -10  -2   10.95    0.46
  -6  10   2   11.67    0.46
   5 -10  -2    0.02    0.13
   5 -10  -2    0.20    0.13
   5 -10  -2    0.22    0.12
   5 -10  -2    0.08    0.11
   5 -10  -2    0.00    0.11
  -5  10   2    0.16    0.11
  -5  10   2    0.13    0.11
   4 -10  -2    0.02    0.10
   4 -10  -2    0.01    0.11
   4 -10  -2   -0.18    0.12
   4 -10  -2    0.05    0.11
   4 -10  -2   -0.12    0.08
  -4  10   2   -0.04    0.09
  -4  10   2    0.03    0.09
   3 -10  -2    5.96    0.31
   3 -10  -2    5.72    0.29
   3 -10  -2    5.26    0.29
   3 -10  -2    5.31    0.28
   3 -10  -2    5.54    0.32
   3 -10  -2    4.93    0.28
  -3  10   2    6.13    0.29
  -3  10   2    5.96    0.29
  -3  10   2    5.47    0.30
   2 -10  -2    5.98    0.29
   2 -10  -2    5.74    0.29
   2 -10  -2    5.80    0.28
   2 -10  -2    6.25    0.29
   2 -10  -2    5.51    0.28
   2 -10  -2    6.07    0.30
  -2  10   2    6.44    0.29
  -2  10   2    6.58    0.29
  -2  10   2    5.87    0.29
   1 -10  -2    9.07    0.36
   1 -10  -2    8.33    0.34
   1 -10  -2    8.64    0.35
   1 -10  -2    8.80    0.32
   1 -10  -2    8.50    0.34
   1 -10  -2    9.05    0.35
  -1  10   2    9.33    0.36
  -1  10   2    9.57    0.35
  -1  10   2    8.63    0.34
  -1  10   2    8.98    0.33
  -1  10   2    8.62    0.34
   0 -10  -2    1.50    0.17
   0 -10  -2    1.62    0.18
   0 -10  -2    1.47    0.15
   0 -10  -2    1.83    0.19
   0 -10  -2    1.41    0.16
   0 -10  -2    1.40    0.17
   0 -10  -2    1.90    0.18
   0 -10  -2    1.68    0.17
   0  10   2    2.13    0.19
   0  10   2    1.50    0.15
   0  10   2    1.78    0.17
   0  10   2    1.32    0.16
   0  10   2    2.17    0.19
  -1 -10  -2    0.42    0.12
  -1 -10  -2    0.60    0.13
  -1 -10  -2    0.48    0.12
  -1 -10  -2    0.55    0.12
  -1 -10  -2    0.64    0.12
  -1 -10  -2    0.58    0.12
  -1 -10  -2    0.41    0.12
  -1 -10  -2    0.52    0.12
   1  10   2    0.43    0.10
   1  10   2    0.54    0.11
   1  10   2    0.61    0.12
   1  10   2    0.62    0.13
   1  10   2    0.65    0.13
  -2 -10  -2    2.09    0.19
  -2 -10  -2    2.10    0.20
  -2 -10  -2    2.12    0.20
  -2 -10  -2    2.03    0.19
  -2 -10  -2    2.37    0.20
  -2 -10  -2    1.99    0.19
  -2 -10  -2    2.19    0.19
  -2 -10  -2    2.23    0.18
   2  10   2    2.08    0.19
   2  10   2    2.18    0.18
   2  10   2    1.95    0.18
   2  10   2    2.40    0.19
  -3 -10  -2   13.16    0.43
  -3 -10  -2   12.70    0.42
  -3 -10  -2   12.21    0.43
  -3 -10  -2   12.56    0.40
  -3 -10  -2   12.37    0.42
  -3 -10  -2   12.45    0.43
  -3 -10  -2   12.05    0.42
   3  10   2   12.57    0.44
   3  10   2   12.61    0.40
   3  10   2   12.40    0.42
  -4 -10  -2   14.93    0.48
  -4 -10  -2   14.60    0.45
  -4 -10  -2   14.77    0.48
  -4 -10  -2   15.00    0.49
  -4 -10  -2   14.74    0.48
  -4 -10  -2   15.27    0.48
  -4 -10  -2   14.17    0.47
   4  10   2   14.45    0.45
   4  10   2   14.37    0.48
   4  10   2   14.23    0.47
  -5 -10  -2    0.29    0.11
  -5 -10  -2    0.01    0.11
  -5 -10  -2    0.15    0.11
  -5 -10  -2    0.09    0.10
  -5 -10  -2   -0.03    0.10
  -5 -10  -2    0.15    0.11
   5  10   2    0.04    0.09
   5  10   2    0.01    0.09
  -6 -10  -2    0.21    0.12
  -6 -10  -2    0.29    0.12
  -6 -10  -2    0.18    0.12
  -6 -10  -2   -0.13    0.09
  -6 -10  -2    0.10    0.11
  -6 -10  -2    0.21    0.12
   6  10   2    0.34    0.12
   6  10   2    0.01    0.09
  -7 -10  -2    0.48    0.15
  -7 -10  -2    0.19    0.13
  -7 -10  -2    0.25    0.13
  -7 -10  -2   -0.05    0.11
  -7 -10  -2    0.33    0.14
  -7 -10  -2    0.41    0.14
   7  10   2    0.24    0.11
   7  10   2    0.16    0.12
  -8 -10  -2    4.47    0.31
  -8 -10  -2    4.13    0.29
  -8 -10  -2    3.95    0.30
  -8 -10  -2    4.34    0.31
  -8 -10  -2    4.18    0.31
  -9 -10  -2    2.40    0.27
  -9 -10  -2    2.53    0.27
  -9 -10  -2    2.01    0.25
  -9 -10  -2    3.03    0.29
  -9 -10  -2    2.21    0.26
   9  10   2    2.83    0.28
   8 -11  -2    0.82    0.22
   8 -11  -2    0.98    0.22
   8 -11  -2    0.61    0.22
  -8  11   2    0.92    0.18
   7 -11  -2    0.90    0.21
   7 -11  -2    0.87    0.20
   7 -11  -2    0.88    0.21
  -7  11   2    0.88    0.18
   6 -11  -2    0.24    0.15
   6 -11  -2    0.20    0.15
   6 -11  -2    0.30    0.17
  -6  11   2    0.20    0.13
   5 -11  -2    0.56    0.14
   5 -11  -2    0.30    0.14
   5 -11  -2    0.48    0.16
   5 -11  -2    0.57    0.17
   5 -11  -2    0.70    0.17
  -5  11   2    0.48    0.15
  -5  11   2    0.40    0.14
   4 -11  -2   17.85    0.59
   4 -11  -2   18.21    0.58
   4 -11  -2   17.55    0.59
   4 -11  -2   18.93    0.64
   4 -11  -2   19.32    0.59
  -4  11   2   19.14    0.61
  -4  11   2   19.07    0.60
   3 -11  -2    0.23    0.12
   3 -11  -2    0.31    0.12
   3 -11  -2    0.38    0.13
   3 -11  -2    0.32    0.12
   3 -11  -2    0.20    0.15
   3 -11  -2    0.27    0.12
  -3  11   2    0.08    0.10
  -3  11   2    0.36    0.12
   2 -11  -2    0.07    0.09
   2 -11  -2   -0.09    0.10
   2 -11  -2    0.10    0.11
   2 -11  -2   -0.07    0.08
   2 -11  -2    0.02    0.10
  -2  11   2    0.05    0.09
  -2  11   2    0.04    0.09
   1 -11  -2    2.12    0.20
   1 -11  -2    2.46    0.21
   1 -11  -2    2.01    0.21
   1 -11  -2    2.06    0.20
   1 -11  -2    2.40    0.21
   1 -11  -2    2.25    0.20
  -1  11   2    2.45    0.21
  -1  11   2    2.29    0.20
  -1  11   2    2.55    0.20
   0 -11  -2    2.98    0.21
   0 -11  -2    2.89    0.22
   0 -11  -2    3.00    0.23
   0 -11  -2    3.28    0.23
   0 -11  -2    3.24    0.24
   0 -11  -2    3.06    0.23
   0 -11  -2    3.18    0.25
   0 -11  -2    3.21    0.23
   0  11   2    3.06    0.23
   0  11   2    3.58    0.22
   0  11   2    3.34    0.23
  -1 -11  -2    0.17    0.10
  -1 -11  -2    0.29    0.12
  -1 -11  -2    0.27    0.11
  -1 -11  -2    0.28    0.10
  -1 -11  -2    0.18    0.10
  -1 -11  -2    0.13    0.11
  -1 -11  -2    0.23    0.11
  -1 -11  -2    0.25    0.10
   1  11   2   -0.03    0.08
   1  11   2    0.12    0.10
   1  11   2    0.19    0.09
  -2 -11  -2    4.17    0.25
  -2 -11  -2    3.88    0.25
  -2 -11  -2    3.58    0.26
  -2 -11  -2    3.28    0.23
  -2 -11  -2    3.65    0.22
  -2 -11  -2    3.62    0.23
  -2 -11  -2    3.79    0.24
  -2 -11  -2    3.32    0.24
   2  11   2    3.70    0.25
   2  11   2    3.59    0.23
   2  11   2    3.63    0.23
  -3 -11  -2    2.42    0.22
  -3 -11  -2    2.37    0.21
  -3 -11  -2    2.75    0.24
  -3 -11  -2    2.00    0.20
  -3 -11  -2    2.42    0.21
  -3 -11  -2    2.64    0.23
  -3 -11  -2    2.29    0.20
   3  11   2    2.32    0.19
   3  11   2    2.49    0.22
   3  11   2    2.48    0.22
  -4 -11  -2    8.90    0.39
  -4 -11  -2    9.12    0.39
  -4 -11  -2    9.22    0.36
  -4 -11  -2    8.78    0.38
  -4 -11  -2    9.23    0.38
  -4 -11  -2    8.97    0.38
   4  11   2    9.06    0.36
   4  11   2    9.34    0.39
  -5 -11  -2    7.29    0.35
  -5 -11  -2    7.79    0.36
  -5 -11  -2    7.64    0.36
  -5 -11  -2    7.22    0.37
  -5 -11  -2    7.32    0.35
  -5 -11  -2    6.93    0.33
   5  11   2    7.59    0.36
   5  11   2    7.74    0.34
  -6 -11  -2    6.55    0.35
  -6 -11  -2    7.38    0.37
  -6 -11  -2    6.97    0.38
  -6 -11  -2    7.37    0.36
  -6 -11  -2    7.62    0.38
  -6 -11  -2    7.39    0.37
   6  11   2    7.97    0.35
   6  11   2    7.64    0.37
  -7 -11  -2    0.49    0.16
  -7 -11  -2    0.83    0.18
  -7 -11  -2    0.81    0.18
  -7 -11  -2    0.98    0.18
  -7 -11  -2    0.80    0.18
  -8 -11  -2    3.43    0.29
  -8 -11  -2    3.20    0.29
  -8 -11  -2    2.93    0.28
  -8 -11  -2    3.24    0.29
  -8 -11  -2    2.80    0.29
  -9 -11  -2    7.93    0.43
  -9 -11  -2    7.79    0.43
  -9 -11  -2    8.27    0.44
  -9 -11  -2    7.95    0.42
   9  11   2    7.62    0.41
   7 -12  -2    0.36    0.17
   7 -12  -2    0.16    0.19
   7 -12  -2   -0.04    0.16
  -7  12   2    0.47    0.17
   6 -12  -2    0.03    0.17
   6 -12  -2    0.04    0.15
   6 -12  -2    0.22    0.16
  -6  12   2    0.18    0.14
   5 -12  -2    0.52    0.17
   5 -12  -2    0.79    0.18
   5 -12  -2    0.69    0.17
   5 -12  -2    0.50    0.18
   5 -12  -2    0.75    0.19
  -5  12   2    0.76    0.17
  -5  12   2    0.59    0.16
   4 -12  -2    1.41    0.21
   4 -12  -2    1.48    0.23
   4 -12  -2    1.39    0.20
   4 -12  -2    1.30    0.19
   4 -12  -2    1.30    0.18
   4 -12  -2    1.44    0.21
  -4  12   2    1.73    0.21
  -4  12   2    1.28    0.19
   3 -12  -2    4.23    0.31
   3 -12  -2    4.43    0.29
   3 -12  -2    3.58    0.28
   3 -12  -2    3.24    0.31
   3 -12  -2    3.72    0.26
   3 -12  -2    4.46    0.29
  -3  12   2    3.41    0.27
  -3  12   2    4.45    0.28
   2 -12  -2    4.23    0.28
   2 -12  -2    3.88    0.29
   2 -12  -2    3.69    0.26
   2 -12  -2    4.41    0.26
   2 -12  -2    4.38    0.29
   2 -12  -2    4.13    0.33
  -2  12   2    4.43    0.28
  -2  12   2    4.19    0.28
   1 -12  -2    0.88    0.16
   1 -12  -2    0.93    0.17
   1 -12  -2    0.99    0.16
   1 -12  -2    0.62    0.14
   1 -12  -2    0.89    0.16
   1 -12  -2    0.88    0.16
  -1  12   2    1.01    0.16
  -1  12   2    0.97    0.15
  -1  12   2    0.98    0.16
   0 -12  -2    0.28    0.12
   0 -12  -2    0.23    0.12
   0 -12  -2    0.15    0.12
   0 -12  -2    0.31    0.13
   0 -12  -2    0.29    0.12
   0 -12  -2    0.12    0.10
   0 -12  -2    0.43    0.14
   0  12   2    0.32    0.11
   0  12   2    0.20    0.10
   0  12   2    0.53    0.14
  -1 -12  -2   10.86    0.43
  -1 -12  -2   10.72    0.41
  -1 -12  -2   10.72    0.41
  -1 -12  -2   10.32    0.41
  -1 -12  -2   10.46    0.41
  -1 -12  -2   11.01    0.39
  -1 -12  -2   10.64    0.42
   1  12   2    9.90    0.42
   1  12   2   10.03    0.40
   1  12   2   10.34    0.39
  -2 -12  -2   18.55    0.58
  -2 -12  -2   17.93    0.54
  -2 -12  -2   17.98    0.55
  -2 -12  -2   17.35    0.58
  -2 -12  -2   18.10    0.58
  -2 -12  -2   17.72    0.57
  -2 -12  -2   18.10    0.57
   2  12   2   17.84    0.58
   2  12   2   17.55    0.53
   2  12   2   17.68    0.56
  -3 -12  -2   11.90    0.45
  -3 -12  -2   11.41    0.45
  -3 -12  -2   12.06    0.47
  -3 -12  -2   11.32    0.45
  -3 -12  -2   12.90    0.47
   3  12   2   11.95    0.42
   3  12   2   11.88    0.46
  -4 -12  -2    0.67    0.16
  -4 -12  -2    0.74    0.16
  -4 -12  -2    0.42    0.13
  -4 -12  -2    0.55    0.14
  -4 -12  -2    0.47    0.15
   4  12   2    0.73    0.15
   4  12   2    0.83    0.14
  -5 -12  -2    2.45    0.25
  -5 -12  -2    2.43    0.26
  -5 -12  -2    2.39    0.24
  -5 -12  -2    2.21    0.24
  -5 -12  -2    2.28    0.24
   5  12   2    2.44    0.25
   5  12   2    2.79    0.23
  -6 -12  -2   22.03    0.73
  -6 -12  -2   23.01    0.72
  -6 -12  -2   23.56    0.72
  -6 -12  -2   22.76    0.70
  -6 -12  -2   23.70    0.71
  -7 -12  -2    6.96    0.39
  -7 -12  -2    6.95    0.38
  -7 -12  -2    6.73    0.38
  -7 -12  -2    7.27    0.41
  -7 -12  -2    6.82    0.38
  -8 -12  -2    1.21    0.21
  -8 -12  -2    1.27    0.22
  -8 -12  -2    1.32    0.21
  -8 -12  -2    1.47    0.23
  -8 -12  -2    1.43    0.25
   6 -13  -2    1.12    0.22
   6 -13  -2    0.78    0.22
   6 -13  -2    0.52    0.19
  -6  13   2    1.18    0.21
   5 -13  -2    0.40    0.14
   5 -13  -2    0.02    0.15
   5 -13  -2    0.02    0.17
   5 -13  -2   -0.06    0.13
   5 -13  -2   -0.02    0.14
  -5  13   2    0.11    0.14
   4 -13  -2   10.36    0.46
   4 -13  -2   10.58    0.52
   4 -13  -2   10.10    0.47
   4 -13  -2   10.14    0.46
   4 -13  -2    9.72    0.46
   4 -13  -2   10.46    0.45
  -4  13   2   10.39    0.46
  -4  13   2   10.84    0.46
   3 -13  -2   11.34    0.47
   3 -13  -2   10.56    0.44
   3 -13  -2   10.89    0.47
   3 -13  -2   11.72    0.53
   3 -13  -2   11.04    0.47
   3 -13  -2   11.51    0.47
  -3  13   2   10.94    0.46
  -3  13   2   11.01    0.47
   2 -13  -2    4.07    0.29
   2 -13  -2    4.58    0.30
   2 -13  -2    4.40    0.30
   2 -13  -2    4.15    0.31
   2 -13  -2    4.96    0.36
   2 -13  -2    4.65    0.31
   2 -13  -2    4.96    0.30
  -2  13   2    4.57    0.31
  -2  13   2    4.71    0.29
   1 -13  -2    0.34    0.14
   1 -13  -2    0.36    0.14
   1 -13  -2    0.35    0.13
   1 -13  -2    0.46    0.14
   1 -13  -2    0.36    0.14
   1 -13  -2    0.25    0.13
  -1  13   2    0.43    0.14
  -1  13   2    0.30    0.12
   0 -13  -2    0.63    0.15
   0 -13  -2    0.80    0.16
   0 -13  -2    0.73    0.16
   0 -13  -2    0.97    0.17
   0 -13  -2    0.53    0.16
   0 -13  -2    0.67    0.17
   0  13   2    0.46    0.14
   0  13   2    0.46    0.13
   0  13   2    0.76    0.15
  -1 -13  -2    1.25    0.19
  -1 -13  -2    0.89    0.16
  -1 -13  -2    1.04    0.18
  -1 -13  -2    0.79    0.16
  -1 -13  -2    0.93    0.18
  -1 -13  -2    1.09    0.17
   1  13   2    1.09    0.18
   1  13   2    0.88    0.16
   1  13   2    0.84    0.16
  -2 -13  -2    9.82    0.44
  -2 -13  -2    9.08    0.42
  -2 -13  -2    9.68    0.43
  -2 -13  -2    9.54    0.41
  -2 -13  -2    9.42    0.42
  -2 -13  -2   10.14    0.44
   2  13   2   10.31    0.43
   2  13   2   10.29    0.40
  -3 -13  -2    1.36    0.20
  -3 -13  -2    1.62    0.21
  -3 -13  -2    1.58    0.21
  -3 -13  -2    1.60    0.22
  -3 -13  -2    1.61    0.21
   3  13   2    1.63    0.21
   3  13   2    1.80    0.20
  -4 -13  -2    2.94    0.28
  -4 -13  -2    2.73    0.27
  -4 -13  -2    2.87    0.27
  -4 -13  -2    3.14    0.27
  -4 -13  -2    3.13    0.28
  -5 -13  -2    0.29    0.15
  -5 -13  -2    0.11    0.14
  -5 -13  -2    0.02    0.12
  -5 -13  -2    0.30    0.15
  -5 -13  -2   -0.03    0.13
  -6 -13  -2    2.19    0.26
  -6 -13  -2    1.51    0.23
  -6 -13  -2    1.20    0.21
  -6 -13  -2    2.21    0.26
  -6 -13  -2    2.14    0.25
  -7 -13  -2    0.16    0.16
  -7 -13  -2    0.21    0.15
  -7 -13  -2    0.69    0.17
  -7 -13  -2    0.22    0.15
  -7 -13  -2    0.34    0.17
   5 -14  -2    1.14    0.22
   5 -14  -2    1.02    0.21
   5 -14  -2    0.76    0.23
   5 -14  -2    0.92    0.21
  -5  14   2    0.71    0.20
   4 -14  -2   -0.05    0.13
   4 -14  -2    0.16    0.18
   4 -14  -2    0.18    0.16
   4 -14  -2   -0.08    0.14
   4 -14  -2   -0.26    0.12
  -4  14   2    0.11    0.14
   3 -14  -2    0.36    0.16
   3 -14  -2    0.05    0.13
   3 -14  -2    0.14    0.15
   3 -14  -2    0.26    0.18
   3 -14  -2    0.18    0.14
  -3  14   2    0.34    0.16
   2 -14  -2   -0.06    0.12
   2 -14  -2    0.18    0.13
   2 -14  -2    0.28    0.15
   2 -14  -2    0.28    0.14
   2 -14  -2    0.12    0.17
   2 -14  -2   -0.02    0.14
  -2  14   2   -0.03    0.12
   1 -14  -2    0.28    0.15
   1 -14  -2    0.14    0.13
   1 -14  -2    0.25    0.17
   1 -14  -2    0.43    0.16
   1 -14  -2    0.41    0.14
   1 -14  -2    0.37    0.14
  -1  14   2    0.38    0.14
   0 -14  -2    1.41    0.21
   0 -14  -2    1.02    0.18
   0 -14  -2    1.79    0.22
   0 -14  -2    1.15    0.19
   0 -14  -2    1.00    0.19
  -1 -14  -2   -0.16    0.13
  -1 -14  -2    0.25    0.14
  -1 -14  -2    0.14    0.14
  -1 -14  -2    0.08    0.12
  -1 -14  -2    0.18    0.15
  -1 -14  -2   -0.01    0.12
  -2 -14  -2    1.38    0.22
  -2 -14  -2    1.66    0.22
  -2 -14  -2    1.60    0.22
  -2 -14  -2    1.82    0.23
  -2 -14  -2    1.67    0.23
  -2 -14  -2    1.88    0.23
  -3 -14  -2   10.01    0.45
  -3 -14  -2   10.26    0.46
  -3 -14  -2    9.43    0.46
  -3 -14  -2    9.98    0.45
  -3 -14  -2   10.45    0.45
  -4 -14  -2    2.88    0.29
  -4 -14  -2    2.72    0.28
  -4 -14  -2    2.97    0.30
  -4 -14  -2    2.82    0.28
  -4 -14  -2    3.19    0.29
  -5 -14  -2   -0.06    0.12
  -5 -14  -2    0.01    0.15
  -5 -14  -2    0.16    0.14
  -5 -14  -2    0.02    0.16
  -5 -14  -2    0.08    0.14
  -6 -14  -2    0.06    0.14
  -6 -14  -2    0.26    0.17
  -6 -14  -2    0.25    0.18
  -6 -14  -2    0.09    0.16
  -6 -14  -2    0.13    0.15
   3 -15  -2    0.62    0.19
   3 -15  -2    0.39    0.22
   3 -15  -2    0.61    0.18
   3 -15  -2    0.50    0.19
   3 -15  -2    0.85    0.19
   3 -15  -2    0.45    0.18
   2 -15  -2   -0.12    0.14
   2 -15  -2   -0.17    0.12
   2 -15  -2    0.18    0.15
   2 -15  -2   -0.32    0.12
   2 -15  -2    0.23    0.20
   2 -15  -2   -0.02    0.14
   1 -15  -2    3.33    0.33
   1 -15  -2    3.39    0.32
   1 -15  -2    2.95    0.29
   1 -15  -2    2.22    0.30
   1 -15  -2    2.83    0.29
   1 -15  -2    2.91    0.30
   0 -15  -2    9.19    0.49
   0 -15  -2    8.89    0.44
   0 -15  -2    8.50    0.44
   0 -15  -2    8.61    0.47
   0 -15  -2    8.18    0.43
   0 -15  -2    8.16    0.43
  -1 -15  -2   13.45    0.54
  -1 -15  -2   12.80    0.55
  -1 -15  -2   13.24    0.53
  -1 -15  -2   13.55    0.55
  -1 -15  -2   13.27    0.55
  -1 -15  -2   13.82    0.55
  -2 -15  -2    6.10    0.38
  -2 -15  -2    6.89    0.41
  -2 -15  -2    7.24    0.40
  -2 -15  -2    6.12    0.40
  -2 -15  -2    7.08    0.40
  -2 -15  -2    6.77    0.40
  -3 -15  -2   -0.07    0.13
  -3 -15  -2    0.20    0.15
  -3 -15  -2    0.07    0.14
  -3 -15  -2    0.39    0.18
  -3 -15  -2    0.08    0.15
  -4 -15  -2    2.75    0.31
  -4 -15  -2    2.71    0.29
  -4 -15  -2    2.24    0.27
  -4 -15  -2    2.97    0.31
  -4 -15  -2    2.15    0.27
   0 -16  -2    5.37    0.41
   0 -16  -2    6.72    0.41
   0 -16  -2    6.71    0.40
   0 -16  -2    6.29    0.40
  -1 -16  -2    1.69    0.24
  -1 -16  -2    1.19    0.22
  -1 -16  -2    1.13    0.23
  -1 -16  -2    1.21    0.22
  -1 -16  -2    1.16    0.23
  -2 -14   3    4.07    0.34
  -1 -14   3    5.18    0.36
  -1 -14   3    4.80    0.35
  -1 -14   3    5.21    0.38
  -1 -14   3    5.86    0.39
   0 -14   3    1.30    0.22
   0 -14   3    1.38    0.25
   0 -14   3    0.81    0.21
   0 -14   3    0.85    0.21
   0 -14   3    1.10    0.22
   1 -14   3    0.03    0.15
   1 -14   3    0.27    0.19
   1 -14   3   -0.14    0.15
  -4 -13   3    2.59    0.27
  -4 -13   3    2.63    0.27
  -4 -13   3    2.75    0.27
  -4 -13   3    2.95    0.29
  -4 -13   3    2.81    0.32
  -3 -13   3    0.80    0.18
  -3 -13   3    0.66    0.17
  -3 -13   3    0.81    0.19
  -3 -13   3    0.64    0.21
  -3 -13   3    0.92    0.18
  -2 -13   3    0.14    0.16
  -2 -13   3    0.29    0.15
  -2 -13   3    0.28    0.14
  -2 -13   3    0.47    0.16
  -2 -13   3    0.30    0.14
  -2 -13   3    0.30    0.14
  -1 -13   3    0.28    0.14
  -1 -13   3   -0.18    0.15
  -1 -13   3   -0.08    0.13
  -1 -13   3    0.07    0.12
  -1 -13   3    0.12    0.12
  -1 -13   3   -0.05    0.13
   0 -13   3    0.00    0.11
   0 -13   3    0.08    0.14
   0 -13   3    0.06    0.12
   0 -13   3    0.08    0.13
   0 -13   3    0.07    0.15
   0 -13   3   -0.04    0.12
   0 -13   3   -0.08    0.14
   1 -13   3    0.26    0.13
   1 -13   3    0.27    0.15
   1 -13   3    0.12    0.16
   1 -13   3    0.26    0.16
   1 -13   3    0.18    0.13
   2 -13   3   -0.02    0.12
   2 -13   3    0.15    0.13
   2 -13   3    0.21    0.16
   2 -13   3   -0.04    0.13
   2 -13   3   -0.06    0.15
   3 -13   3    0.08    0.17
   3 -13   3    0.01    0.14
   3 -13   3   -0.10    0.14
   3 -13   3   -0.13    0.13
   4 -13   3    0.51    0.21
   4 -13   3    0.38    0.17
   4 -13   3    0.20    0.16
   4 -13   3    0.48    0.18
  -6 -12   3    0.00    0.13
  -6 -12   3    0.14    0.18
  -6 -12   3    0.30    0.17
  -6 -12   3    0.27    0.14
  -6 -12   3   -0.04    0.13
  -5 -12   3    4.46    0.32
  -5 -12   3    4.83    0.34
  -5 -12   3    3.99    0.31
  -5 -12   3    4.54    0.32
  -5 -12   3    3.94    0.34
  -4 -12   3    0.24    0.14
  -4 -12   3    0.12    0.14
  -4 -12   3    0.13    0.15
  -4 -12   3    0.36    0.15
  -4 -12   3    0.55    0.16
  -3 -12   3    8.49    0.41
  -3 -12   3    8.46    0.45
  -3 -12   3    8.90    0.40
  -3 -12   3    8.22    0.40
  -3 -12   3    8.76    0.40
  -2 -12   3   18.11    0.61
  -2 -12   3   19.24    0.62
  -2 -12   3   18.05    0.60
  -2 -12   3   19.02    0.66
  -2 -12   3   19.32    0.60
  -2 -12   3   17.76    0.62
  -1 -12   3    0.48    0.17
  -1 -12   3    0.49    0.14
  -1 -12   3    0.42    0.13
  -1 -12   3    0.51    0.14
  -1 -12   3    0.43    0.15
  -1 -12   3    0.50    0.14
   0 -12   3    1.79    0.21
   0 -12   3    1.82    0.22
   0 -12   3    1.37    0.22
   0 -12   3    1.95    0.22
   0 -12   3    1.51    0.23
   0 -12   3    1.24    0.18
   0 -12   3    1.68    0.21
   1 -12   3    0.06    0.11
   1 -12   3    0.17    0.16
   1 -12   3    0.12    0.13
   1 -12   3   -0.06    0.11
   1 -12   3    0.03    0.11
   1 -12   3    0.22    0.14
   1 -12   3   -0.04    0.14
   2 -12   3   28.77    0.82
   2 -12   3   30.24    0.91
   2 -12   3   29.39    0.83
   2 -12   3   30.60    0.85
   2 -12   3   30.02    0.87
   3 -12   3    8.17    0.43
   3 -12   3    8.54    0.43
   3 -12   3    8.95    0.43
   3 -12   3    9.34    0.48
   4 -12   3    0.14    0.16
   4 -12   3   -0.14    0.12
   4 -12   3   -0.09    0.12
   4 -12   3   -0.12    0.14
   5 -12   3    0.12    0.17
   5 -12   3    0.20    0.16
   5 -12   3   -0.10    0.13
   5 -12   3    0.23    0.15
  -7 -11   3   13.35    0.51
  -7 -11   3   14.78    0.54
  -7 -11   3   14.17    0.60
  -7 -11   3   13.47    0.54
  -6 -11   3    1.99    0.25
  -6 -11   3    1.63    0.22
  -6 -11   3    1.68    0.25
  -6 -11   3    2.01    0.22
  -6 -11   3    1.47    0.20
  -5 -11   3    0.90    0.17
  -5 -11   3    0.81    0.19
  -5 -11   3    0.57    0.17
  -5 -11   3    1.37    0.19
  -5 -11   3    0.72    0.16
  -4 -11   3    0.30    0.14
  -4 -11   3    0.03    0.11
  -4 -11   3   -0.19    0.10
  -4 -11   3    0.06    0.12
  -4 -11   3   -0.02    0.10
   3  11  -3   15.93    0.55
   3  11  -3   15.88    0.51
  -3 -11   3   15.81    0.58
  -3 -11   3   17.15    0.56
  -3 -11   3   16.48    0.54
  -3 -11   3   16.06    0.54
  -3 -11   3   16.37    0.53
   2  11  -3   17.89    0.57
   2  11  -3   17.60    0.53
  -2 -11   3   17.91    0.57
  -2 -11   3   17.36    0.55
  -2 -11   3   17.31    0.56
  -2 -11   3   17.35    0.60
  -2 -11   3   17.75    0.57
  -2 -11   3   17.27    0.59
   1  11  -3   12.71    0.42
   1  11  -3   11.75    0.44
  -1 -11   3   11.64    0.46
  -1 -11   3   11.22    0.43
  -1 -11   3   12.56    0.45
  -1 -11   3   11.31    0.46
  -1 -11   3   11.49    0.44
  -1 -11   3   11.39    0.43
  -1 -11   3   11.24    0.47
   0  11  -3    3.41    0.25
   0 -11   3    4.03    0.27
   0 -11   3    3.42    0.25
   0 -11   3    3.56    0.27
   0 -11   3    2.98    0.27
   0 -11   3    3.69    0.25
   0 -11   3    3.32    0.27
   0 -11   3    3.31    0.25
  -1  11  -3    0.05    0.10
   1 -11   3    0.18    0.11
   1 -11   3    0.17    0.14
   1 -11   3   -0.15    0.11
   1 -11   3   -0.04    0.10
   1 -11   3    0.11    0.11
   1 -11   3   -0.02    0.10
   1 -11   3    0.16    0.13
  -2  11  -3    6.05    0.32
   2 -11   3    5.85    0.34
   2 -11   3    5.92    0.37
   2 -11   3    5.58    0.32
   2 -11   3    5.62    0.31
   2 -11   3    6.09    0.34
   3 -11   3    0.27    0.13
   3 -11   3    0.29    0.13
   3 -11   3    0.09    0.13
   3 -11   3    0.24    0.13
   3 -11   3    0.28    0.15
   4 -11   3    0.23    0.14
   4 -11   3   -0.06    0.14
   4 -11   3   -0.05    0.11
   4 -11   3    0.04    0.13
   5 -11   3    0.09    0.13
   5 -11   3    0.24    0.14
   5 -11   3    0.17    0.17
   5 -11   3    0.08    0.15
   6 -11   3    1.66    0.25
   6 -11   3    2.00    0.25
   6 -11   3    1.88    0.28
   6 -11   3    1.88    0.25
   7 -11   3    1.51    0.26
   7 -11   3    1.14    0.25
   7 -11   3    1.51    0.24
   7 -11   3    1.44    0.24
  -8 -10   3    0.83    0.22
  -8 -10   3    0.93    0.18
  -8 -10   3    0.64    0.18
  -8 -10   3    0.91    0.19
  -7 -10   3    3.54    0.29
  -7 -10   3    4.07    0.30
  -7 -10   3    3.81    0.28
  -7 -10   3    3.26    0.32
  -6 -10   3    5.07    0.30
  -6 -10   3    5.08    0.31
  -6 -10   3    4.08    0.31
  -6 -10   3    4.48    0.31
  -6 -10   3    4.35    0.30
   5  10  -3    0.14    0.10
   5  10  -3    0.19    0.11
  -5 -10   3    0.28    0.13
  -5 -10   3    0.25    0.14
  -5 -10   3    0.20    0.11
  -5 -10   3    0.12    0.11
  -5 -10   3    0.05    0.10
   4  10  -3    0.07    0.09
   4  10  -3    0.08    0.09
  -4 -10   3    0.23    0.12
  -4 -10   3    0.20    0.11
  -4 -10   3    0.13    0.11
  -4 -10   3    0.03    0.13
  -4 -10   3    0.15    0.11
   3  10  -3    0.11    0.10
   3  10  -3    0.12    0.10
  -3 -10   3    0.18    0.13
  -3 -10   3    0.09    0.10
  -3 -10   3    0.06    0.11
  -3 -10   3    0.07    0.10
  -3 -10   3   -0.10    0.09
   2  10  -3    1.19    0.15
   2  10  -3    1.38    0.17
  -2 -10   3    1.10    0.16
  -2 -10   3    1.16    0.16
  -2 -10   3    1.18    0.18
  -2 -10   3    1.28    0.19
  -2 -10   3    1.01    0.16
  -2 -10   3    1.12    0.16
   1  10  -3    2.49    0.21
   1  10  -3    2.37    0.19
  -1 -10   3    2.59    0.22
  -1 -10   3    2.53    0.22
  -1 -10   3    2.62    0.23
  -1 -10   3    2.22    0.21
  -1 -10   3    2.61    0.23
  -1 -10   3    2.75    0.24
  -1 -10   3    2.24    0.20
   0  10  -3    2.26    0.20
   0 -10   3    2.58    0.21
   0 -10   3    2.42    0.24
   0 -10   3    1.96    0.19
   0 -10   3    2.04    0.20
   0 -10   3    2.35    0.22
   0 -10   3    2.67    0.22
   0 -10   3    2.14    0.22
  -1  10  -3    0.01    0.09
   1 -10   3    0.04    0.10
   1 -10   3    0.12    0.12
   1 -10   3    0.22    0.10
   1 -10   3   -0.06    0.10
   1 -10   3    0.05    0.10
   1 -10   3    0.09    0.12
  -2  10  -3   18.60    0.58
   2 -10   3   17.99    0.56
   2 -10   3   16.93    0.55
   2 -10   3   17.50    0.57
   2 -10   3   18.44    0.54
   2 -10   3   18.22    0.61
  -3  10  -3    6.51    0.33
   3 -10   3    5.87    0.34
   3 -10   3    6.87    0.37
   3 -10   3    6.61    0.34
   3 -10   3    6.36    0.33
   3 -10   3    6.33    0.32
  -4  10  -3    1.63    0.21
   4 -10   3    1.40    0.18
   4 -10   3    1.42    0.20
   4 -10   3    1.37    0.20
   4 -10   3    1.24    0.18
   4 -10   3    1.13    0.21
   5 -10   3    4.48    0.33
   5 -10   3    4.23    0.33
   5 -10   3    4.81    0.32
   5 -10   3    3.91    0.31
   5 -10   3    4.23    0.30
   6 -10   3   -0.16    0.12
   6 -10   3    0.25    0.17
   6 -10   3    0.28    0.16
   6 -10   3   -0.12    0.15
   6 -10   3    0.11    0.14
   7 -10   3    5.69    0.38
   7 -10   3    5.53    0.41
   7 -10   3    5.25    0.41
   7 -10   3    5.95    0.38
   7 -10   3    6.38    0.41
   8 -10   3    8.76    0.52
   8 -10   3    9.98    0.53
   8 -10   3    9.71    0.49
   8 -10   3   10.08    0.52
   8 -10   3    8.71    0.47
  -9  -9   3    1.18    0.21
  -9  -9   3    1.25    0.24
  -9  -9   3    1.27    0.21
  -9  -9   3    1.22    0.24
  -9  -9   3    1.09    0.21
  -8  -9   3    2.79    0.25
  -8  -9   3    2.18    0.24
  -8  -9   3    2.59    0.25
  -8  -9   3    2.85    0.31
  -7  -9   3   -0.02    0.11
  -7  -9   3    0.01    0.11
  -7  -9   3    0.06    0.11
  -7  -9   3    0.25    0.14
   6   9  -3    4.44    0.25
   6   9  -3    4.20    0.27
  -6  -9   3    4.34    0.30
  -6  -9   3    4.29    0.30
  -6  -9   3    4.27    0.28
  -6  -9   3    4.04    0.27
  -6  -9   3    4.13    0.27
   5   9  -3    0.03    0.08
   5   9  -3    0.04    0.09
  -5  -9   3    0.05    0.11
  -5  -9   3   -0.05    0.09
  -5  -9   3   -0.01    0.08
  -5  -9   3   -0.09    0.10
  -5  -9   3   -0.03    0.10
   4   9  -3   21.36    0.60
   4   9  -3   21.40    0.56
  -4  -9   3   19.81    0.63
  -4  -9   3   20.28    0.58
  -4  -9   3   21.42    0.61
  -4  -9   3   21.57    0.60
  -4  -9   3   20.32    0.58
   3   9  -3   12.95    0.40
   3   9  -3   12.93    0.44
  -3  -9   3   12.91    0.42
  -3  -9   3   13.07    0.45
  -3  -9   3   12.17    0.42
  -3  -9   3   12.41    0.46
  -3  -9   3   13.61    0.44
   2   9  -3    3.12    0.20
   2   9  -3    2.79    0.21
  -2  -9   3    3.25    0.24
  -2  -9   3    3.23    0.22
  -2  -9   3    3.24    0.21
  -2  -9   3    3.49    0.24
  -2  -9   3    3.74    0.22
  -2  -9   3    2.91    0.21
   1   9  -3    1.04    0.14
   1   9  -3    1.19    0.14
  -1  -9   3    0.93    0.16
  -1  -9   3    1.18    0.15
  -1  -9   3    1.26    0.15
  -1  -9   3    1.29    0.16
  -1  -9   3    1.02    0.16
  -1  -9   3    1.01    0.14
  -1  -9   3    1.12    0.15
   0   9  -3    0.32    0.10
   0   9  -3    0.34    0.10
   0  -9   3    0.34    0.11
   0  -9   3    0.28    0.11
   0  -9   3    0.36    0.11
   0  -9   3    0.42    0.12
   0  -9   3    0.28    0.11
   0  -9   3    0.28    0.10
   0  -9   3    0.26    0.13
  -1   9  -3   58.31    1.29
   1  -9   3   57.32    1.29
   1  -9   3   58.18    1.34
   1  -9   3   58.83    1.31
   1  -9   3   59.48    1.26
   1  -9   3   57.35    1.24
   1  -9   3   57.67    1.27
  -2   9  -3   13.07    0.45
   2  -9   3   12.62    0.44
   2  -9   3   13.13    0.49
   2  -9   3   12.71    0.42
   2  -9   3   13.32    0.47
   2  -9   3   13.04    0.44
  -3   9  -3    1.90    0.20
   3  -9   3    1.86    0.18
   3  -9   3    1.97    0.23
   3  -9   3    1.98    0.20
   3  -9   3    1.74    0.19
   3  -9   3    1.55    0.19
  -4   9  -3    0.01    0.10
   4  -9   3    0.19    0.12
   4  -9   3    0.12    0.11
   4  -9   3    0.01    0.10
   4  -9   3   -0.04    0.12
   4  -9   3    0.00    0.10
  -5   9  -3    0.08    0.11
   5  -9   3    0.16    0.15
   5  -9   3    0.09    0.12
   5  -9   3    0.12    0.12
   5  -9   3    0.19    0.12
   5  -9   3    0.08    0.12
   5  -9   3    0.47    0.16
  -6   9  -3   11.52    0.47
   6  -9   3   10.36    0.43
   6  -9   3   11.03    0.46
   6  -9   3   11.42    0.50
   6  -9   3   10.17    0.49
   6  -9   3   10.56    0.47
   6  -9   3   11.25    0.47
   7  -9   3    2.12    0.28
   7  -9   3    2.65    0.27
   7  -9   3    2.38    0.27
   7  -9   3    1.61    0.25
   7  -9   3    1.75    0.23
   8  -9   3    1.44    0.26
   8  -9   3    1.26    0.24
   8  -9   3    1.35    0.23
   8  -9   3    1.27    0.22
   8  -9   3    0.90    0.22
   9   8  -3    0.76    0.19
  -9  -8   3    0.90    0.21
  -9  -8   3    1.18    0.19
  -9  -8   3    1.01    0.21
  -9  -8   3    1.17    0.19
  -9  -8   3    0.91    0.18
  -8  -8   3    8.37    0.38
  -8  -8   3    7.35    0.36
  -8  -8   3    7.86    0.37
  -8  -8   3    7.56    0.40
  -8  -8   3    7.22    0.40
   7   8  -3   12.57    0.46
   7   8  -3   12.96    0.43
  -7  -8   3   12.19    0.46
  -7  -8   3   13.10    0.51
  -7  -8   3   12.56    0.49
  -7  -8   3   12.94    0.45
  -7  -8   3   12.26    0.44
   6   8  -3    0.75    0.13
   6   8  -3    0.83    0.14
  -6  -8   3    0.80    0.18
  -6  -8   3    0.57    0.14
  -6  -8   3    0.64    0.14
  -6  -8   3    0.65    0.13
  -6  -8   3    0.91    0.16
  -6  -8   3    0.93    0.14
   5   8  -3    0.43    0.11
   5   8  -3    0.52    0.11
  -5  -8   3    0.50    0.12
  -5  -8   3    0.28    0.11
  -5  -8   3    0.36    0.11
  -5  -8   3    0.56    0.14
  -5  -8   3    0.51    0.12
   4   8  -3    4.36    0.22
   4   8  -3    3.90    0.23
  -4  -8   3    4.00    0.26
  -4  -8   3    4.08    0.24
  -4  -8   3    3.60    0.24
  -4  -8   3    4.00    0.23
  -4  -8   3    3.44    0.22
   3   8  -3    5.33    0.24
   3   8  -3    5.45    0.26
  -3  -8   3    5.41    0.25
  -3  -8   3    5.59    0.28
  -3  -8   3    5.71    0.26
  -3  -8   3    5.49    0.26
  -3  -8   3    5.33    0.28
   2   8  -3   22.32    0.56
   2   8  -3   22.06    0.60
  -2  -8   3   23.43    0.60
  -2  -8   3   22.80    0.63
  -2  -8   3   24.10    0.60
  -2  -8   3   22.95    0.62
  -2  -8   3   21.89    0.60
  -2  -8   3   22.15    0.58
  -2  -8   3   23.19    0.59
   1   8  -3    2.85    0.19
   1   8  -3    2.99    0.19
   1   8  -3    2.83    0.20
  -1  -8   3    3.40    0.20
  -1  -8   3    3.17    0.21
  -1  -8   3    2.75    0.20
  -1  -8   3    3.30    0.22
  -1  -8   3    2.76    0.19
  -1  -8   3    2.98    0.22
  -1  -8   3    3.13    0.20
   0   8  -3    7.32    0.29
   0   8  -3    7.04    0.30
   0   8  -3    7.25    0.28
   0  -8   3    7.90    0.33
   0  -8   3    8.10    0.31
   0  -8   3    7.74    0.30
   0  -8   3    7.81    0.30
   0  -8   3    7.95    0.32
   0  -8   3    7.53    0.30
  -1   8  -3    0.20    0.09
  -1   8  -3    0.25    0.10
   1  -8   3    0.19    0.09
   1  -8   3    0.10    0.09
   1  -8   3   -0.05    0.09
   1  -8   3    0.18    0.09
   1  -8   3   -0.01    0.11
  -2   8  -3    1.45    0.16
   2  -8   3    1.52    0.18
   2  -8   3    1.23    0.15
   2  -8   3    1.02    0.17
   2  -8   3    1.73    0.16
   2  -8   3    1.23    0.15
  -3   8  -3   13.06    0.45
   3  -8   3   12.73    0.48
   3  -8   3   14.36    0.45
   3  -8   3   12.65    0.44
   3  -8   3   13.40    0.46
   3  -8   3   13.53    0.42
  -4   8  -3    0.47    0.12
   4  -8   3    0.44    0.12
   4  -8   3    0.35    0.14
   4  -8   3    0.41    0.12
   4  -8   3    0.47    0.13
   4  -8   3    0.48    0.13
  -5   8  -3    5.60    0.30
   5  -8   3    5.34    0.30
   5  -8   3    5.27    0.32
   5  -8   3    4.78    0.33
   5  -8   3    5.15    0.31
   5  -8   3    5.18    0.28
   5  -8   3    5.22    0.29
  -6   8  -3    8.14    0.39
   6  -8   3    8.25    0.43
   6  -8   3    8.64    0.39
   6  -8   3    8.25    0.39
   6  -8   3    8.33    0.39
   6  -8   3    8.44    0.37
   6  -8   3    8.99    0.44
  -7   8  -3    0.45    0.15
   7  -8   3    0.70    0.16
   7  -8   3    0.69    0.16
   7  -8   3    0.59    0.19
   7  -8   3    0.24    0.13
   7  -8   3    0.81    0.17
   7  -8   3    0.77    0.19
   8  -8   3   21.24    0.71
   8  -8   3   22.57    0.79
   8  -8   3   22.52    0.71
   8  -8   3   22.83    0.77
   8  -8   3   22.60    0.74
   9  -8   3    2.38    0.28
   9  -8   3    2.47    0.28
   9  -8   3    2.48    0.30
   9  -8   3    2.80    0.33
   9  -8   3    2.38    0.29
  10   7  -3    1.61    0.25
 -10  -7   3    1.13    0.22
 -10  -7   3    1.84    0.22
 -10  -7   3    1.69    0.29
 -10  -7   3    1.49    0.22
 -10  -7   3    1.80    0.26
   9   7  -3    2.74    0.28
  -9  -7   3    2.66    0.31
  -9  -7   3    2.64    0.28
  -9  -7   3    2.79    0.26
  -9  -7   3    3.04    0.27
  -9  -7   3    3.45    0.27
  -9  -7   3    2.98    0.26
  -8  -7   3    0.23    0.12
  -8  -7   3    0.29    0.12
  -8  -7   3    0.24    0.14
  -8  -7   3    0.34    0.15
  -8  -7   3    0.38    0.15
  -8  -7   3    0.11    0.16
  -8  -7   3    0.35    0.12
   7   7  -3   11.06    0.42
   7   7  -3   11.98    0.39
  -7  -7   3   11.60    0.42
  -7  -7   3   11.09    0.41
  -7  -7   3   11.82    0.46
  -7  -7   3   11.78    0.49
  -7  -7   3   11.25    0.45
  -7  -7   3   11.47    0.46
  -7  -7   3   11.74    0.41
   6   7  -3   11.16    0.39
   6   7  -3   11.14    0.36
  -6  -7   3   11.27    0.42
  -6  -7   3   10.88    0.39
  -6  -7   3   10.73    0.38
  -6  -7   3   10.21    0.38
  -6  -7   3   10.51    0.42
  -6  -7   3   10.32    0.45
  -6  -7   3   10.96    0.42
   5   7  -3    0.48    0.10
   5   7  -3    0.31    0.10
  -5  -7   3    0.39    0.10
  -5  -7   3    0.41    0.11
  -5  -7   3    0.44    0.11
  -5  -7   3    0.28    0.13
  -5  -7   3    0.40    0.10
  -5  -7   3    0.32    0.11
  -5  -7   3    0.35    0.12
   4   7  -3   35.22    0.76
   4   7  -3   34.85    0.82
  -4  -7   3   35.21    0.79
  -4  -7   3   35.47    0.87
  -4  -7   3   34.77    0.81
  -4  -7   3   34.86    0.80
  -4  -7   3   34.18    0.83
   3   7  -3    0.04    0.08
   3   7  -3   -0.13    0.06
   3   7  -3    0.15    0.08
  -3  -7   3    0.27    0.09
  -3  -7   3    0.11    0.08
  -3  -7   3    0.11    0.08
  -3  -7   3    0.19    0.10
   2   7  -3    0.58    0.09
   2   7  -3    0.61    0.10
   2   7  -3    0.62    0.10
  -2  -7   3    0.63    0.11
  -2  -7   3    0.68    0.11
  -2  -7   3    0.55    0.10
  -2  -7   3    0.69    0.11
  -2  -7   3    0.53    0.10
  -2  -7   3    0.59    0.11
   1   7  -3    8.08    0.30
   1   7  -3    8.22    0.28
   1   7  -3    8.79    0.29
  -1  -7   3    8.22    0.29
  -1  -7   3    8.23    0.30
  -1  -7   3    8.31    0.29
  -1  -7   3    8.29    0.29
  -1  -7   3    7.92    0.29
   0  -7   3    1.68    0.15
   0  -7   3    1.54    0.14
   0  -7   3    1.40    0.15
   0  -7   3    1.61    0.14
   0  -7   3    1.37    0.14
   1  -7   3    4.77    0.23
   1  -7   3    5.18    0.23
   1  -7   3    5.03    0.23
   1  -7   3    4.90    0.25
   1  -7   3    5.20    0.23
   1  -7   3    4.74    0.22
  -2   7  -3    0.14    0.09
   2  -7   3   -0.04    0.07
   2  -7   3   -0.08    0.07
   2  -7   3   -0.03    0.08
   2  -7   3   -0.12    0.09
   2  -7   3   -0.08    0.08
   2  -7   3    0.03    0.07
  -3   7  -3    1.66    0.17
  -3   7  -3    1.60    0.16
  -3   7  -3    1.59    0.16
   3  -7   3    1.39    0.16
   3  -7   3    1.70    0.16
   3  -7   3    1.41    0.16
   3  -7   3    1.20    0.15
   3  -7   3    1.41    0.18
   3  -7   3    1.72    0.18
  -4   7  -3    1.45    0.16
  -4   7  -3    1.16    0.16
   4  -7   3    1.30    0.18
   4  -7   3    1.47    0.16
   4  -7   3    1.39    0.16
   4  -7   3    1.49    0.15
   4  -7   3    1.37    0.16
   4  -7   3    1.10    0.16
  -5   7  -3   10.55    0.41
  -5   7  -3   10.44    0.39
   5  -7   3   10.60    0.44
   5  -7   3   10.71    0.40
   5  -7   3   10.58    0.40
   5  -7   3   10.43    0.41
   5  -7   3   10.52    0.40
   5  -7   3   10.89    0.38
   5  -7   3   10.23    0.42
  -6   7  -3    0.40    0.13
  -6   7  -3    0.67    0.13
  -6   7  -3    0.52    0.14
   6  -7   3    0.42    0.13
   6  -7   3    0.36    0.15
   6  -7   3    0.64    0.15
   6  -7   3    0.65    0.13
   6  -7   3    0.41    0.13
   6  -7   3    0.55    0.16
  -7   7  -3    0.96    0.16
  -7   7  -3    0.66    0.15
  -7   7  -3    0.70    0.15
   7  -7   3    0.77    0.20
   7  -7   3    0.57    0.15
   7  -7   3    0.67    0.17
   7  -7   3    0.68    0.16
   7  -7   3    0.67    0.15
   7  -7   3    0.82    0.15
  -8   7  -3   12.81    0.51
  -8   7  -3   13.83    0.51
  -8   7  -3   13.63    0.53
   8  -7   3   13.23    0.55
   8  -7   3   12.35    0.57
   8  -7   3   14.46    0.52
   8  -7   3   13.03    0.52
   8  -7   3   13.96    0.54
   8  -7   3   13.39    0.49
  -9   7  -3   15.08    0.57
  -9   7  -3   14.85    0.57
   9  -7   3   14.32    0.59
   9  -7   3   14.89    0.60
   9  -7   3   14.97    0.59
   9  -7   3   15.03    0.58
   9  -7   3   15.70    0.65
   9  -7   3   14.22    0.58
 -10   7  -3   15.33    0.60
  10  -7   3   16.57    0.65
  10  -7   3   15.39    0.69
  10  -7   3   16.43    0.65
  10  -7   3   15.14    0.61
  10   6  -3    0.14    0.16
 -10  -6   3    0.27    0.13
 -10  -6   3    0.01    0.15
 -10  -6   3    0.31    0.14
 -10  -6   3    0.26    0.19
   9   6  -3   10.38    0.46
  -9  -6   3   10.51    0.42
  -9  -6   3   10.39    0.50
  -9  -6   3   10.21    0.45
  -9  -6   3   10.13    0.43
   8   6  -3    1.05    0.18
   8   6  -3    0.80    0.14
   8   6  -3    0.87    0.14
  -8  -6   3    0.87    0.15
  -8  -6   3    0.88    0.19
  -8  -6   3    0.91    0.16
  -8  -6   3    0.70    0.14
  -8  -6   3    1.06    0.18
   7   6  -3    1.34    0.15
   7   6  -3    0.97    0.15
  -7  -6   3    1.29    0.16
  -7  -6   3    0.90    0.19
  -7  -6   3    1.02    0.15
  -7  -6   3    1.26    0.18
  -7  -6   3    1.22    0.16
  -7  -6   3    1.00    0.16
   6   6  -3    4.58    0.22
   6   6  -3    4.56    0.24
  -6  -6   3    4.13    0.25
  -6  -6   3    4.13    0.23
  -6  -6   3    4.75    0.26
  -6  -6   3    4.11    0.28
  -6  -6   3    4.13    0.23
  -6  -6   3    4.04    0.23
   5   6  -3   44.93    1.00
   5   6  -3   44.77    0.93
  -5  -6   3   46.80    1.06
  -5  -6   3   46.32    0.99
  -5  -6   3   44.90    1.02
  -5  -6   3   43.99    1.06
  -5  -6   3   45.25    1.02
  -5  -6   3   45.18    1.05
  -5  -6   3   44.17    0.96
  -5  -6   3   45.05    0.98
   4   6  -3   64.23    1.24
   4   6  -3   65.60    1.34
   4   6  -3   63.93    1.28
  -4  -6   3   62.38    1.39
  -4  -6   3   63.31    1.29
  -4  -6   3   65.44    1.34
  -4  -6   3   65.19    1.32
  -4  -6   3   64.08    1.28
  -4  -6   3   64.84    1.35
   3   6  -3   23.15    0.57
   3   6  -3   22.96    0.54
   3   6  -3   22.84    0.53
  -3  -6   3   22.91    0.56
  -3  -6   3   23.21    0.55
  -3  -6   3   22.38    0.55
  -3  -6   3   22.88    0.57
   2   6  -3    5.87    0.22
   2   6  -3    5.90    0.21
   2   6  -3    6.32    0.24
  -2  -6   3    6.06    0.23
  -2  -6   3    6.31    0.23
  -2  -6   3    5.96    0.22
  -2  -6   3    5.76    0.23
  -2  -6   3    5.91    0.23
  -2  -6   3    6.09    0.23
   1   6  -3    0.38    0.08
   1   6  -3    0.28    0.07
   1   6  -3    0.30    0.07
   1   6  -3    0.16    0.07
  -1  -6   3    0.17    0.08
  -1  -6   3    0.32    0.08
  -1  -6   3    0.24    0.07
  -1  -6   3    0.27    0.09
  -1  -6   3    0.21    0.07
  -1  -6   3    0.29    0.08
   0   6  -3  113.70    2.08
   0   6  -3  112.49    2.01
   0   6  -3  110.37    2.16
   0   6  -3  109.44    2.07
   0  -6   3  108.99    2.11
   0  -6   3  109.63    2.20
   0  -6   3  112.09    2.10
   0  -6   3  112.81    2.10
  -1   6  -3   43.05    0.92
   1  -6   3   44.34    0.92
   1  -6   3   43.74    0.94
   1  -6   3   44.27    0.98
   1  -6   3   45.05    0.92
   1  -6   3   44.05    0.99
   1  -6   3   44.55    0.93
  -2   6  -3    5.84    0.23
   2  -6   3    6.00    0.23
   2  -6   3    5.60    0.27
   2  -6   3    5.93    0.24
   2  -6   3    6.09    0.24
   2  -6   3    5.77    0.24
  -3   6  -3   11.77    0.37
  -3   6  -3   11.79    0.39
  -3   6  -3   12.15    0.37
   3  -6   3   11.75    0.37
   3  -6   3   11.56    0.37
   3  -6   3   11.77    0.38
   3  -6   3   11.94    0.35
  -4   6  -3   11.72    0.40
  -4   6  -3   12.09    0.39
  -4   6  -3   11.80    0.38
   4  -6   3   12.22    0.41
   4  -6   3   11.49    0.38
   4  -6   3   11.77    0.37
   4  -6   3   11.94    0.39
   4  -6   3   12.01    0.40
   4  -6   3   11.85    0.42
  -5   6  -3   57.31    1.22
  -5   6  -3   57.71    1.25
  -5   6  -3   58.98    1.30
   5  -6   3   58.64    1.24
   5  -6   3   56.66    1.26
   5  -6   3   59.48    1.22
   5  -6   3   58.23    1.34
   5  -6   3   58.17    1.25
   5  -6   3   56.16    1.32
   5  -6   3   57.37    1.27
  -6   6  -3   17.92    0.54
  -6   6  -3   18.95    0.59
  -6   6  -3   17.81    0.55
   6  -6   3   19.04    0.62
   6  -6   3   20.90    0.58
   6  -6   3   18.88    0.57
   6  -6   3   18.43    0.60
   6  -6   3   18.12    0.57
   6  -6   3   18.86    0.57
   6  -6   3   18.93    0.54
  -7   6  -3    0.81    0.16
  -7   6  -3    1.13    0.17
  -7   6  -3    0.81    0.14
   7  -6   3    0.94    0.18
   7  -6   3    0.93    0.16
   7  -6   3    0.79    0.16
   7  -6   3    0.88    0.15
   7  -6   3    0.62    0.18
   7  -6   3    0.73    0.15
  -8   6  -3    0.04    0.10
  -8   6  -3   -0.05    0.09
  -8   6  -3   -0.06    0.10
   8  -6   3    0.14    0.11
   8  -6   3    0.01    0.14
   8  -6   3    0.10    0.14
   8  -6   3    0.04    0.11
   8  -6   3    0.16    0.14
   8  -6   3    0.01    0.10
  -9   6  -3    5.38    0.34
  -9   6  -3    5.56    0.34
   9  -6   3    5.56    0.35
   9  -6   3    5.94    0.36
   9  -6   3    5.14    0.36
   9  -6   3    4.96    0.36
   9  -6   3    4.61    0.37
   9  -6   3    5.74    0.33
 -10   6  -3   12.77    0.53
 -10   6  -3   11.25    0.51
  10  -6   3   10.45    0.57
  10  -6   3   11.04    0.53
  10  -6   3   10.87    0.50
  10  -6   3   10.45    0.51
  10  -6   3   11.13    0.49
  10  -6   3   10.50    0.50
  10   5  -3    2.30    0.26
 -10  -5   3    1.68    0.26
 -10  -5   3    2.10    0.24
 -10  -5   3    2.12    0.22
 -10  -5   3    1.79    0.24
   9   5  -3   -0.02    0.13
  -9  -5   3    0.18    0.13
  -9  -5   3    0.08    0.10
  -9  -5   3    0.03    0.14
  -9  -5   3   -0.09    0.09
   8   5  -3    2.96    0.20
   8   5  -3    2.95    0.23
   8   5  -3    2.59    0.24
  -8  -5   3    2.75    0.24
  -8  -5   3    2.33    0.21
  -8  -5   3    2.66    0.27
  -8  -5   3    2.85    0.22
  -8  -5   3    2.87    0.22
   7   5  -3    8.43    0.31
   7   5  -3    8.56    0.34
  -7  -5   3    8.25    0.36
  -7  -5   3    9.11    0.33
  -7  -5   3    8.32    0.33
  -7  -5   3    8.81    0.34
  -7  -5   3    8.39    0.39
   6   5  -3   17.58    0.49
   6   5  -3   17.10    0.46
  -6  -5   3   17.24    0.49
  -6  -5   3   16.79    0.47
  -6  -5   3   18.16    0.57
  -6  -5   3   16.70    0.48
  -6  -5   3   17.22    0.52
  -6  -5   3   16.34    0.54
   5   5  -3   41.29    0.91
   5   5  -3   40.93    0.85
   5   5  -3   41.03    0.88
  -5  -5   3   40.52    0.93
  -5  -5   3   39.74    0.97
  -5  -5   3   41.53    0.88
  -5  -5   3   40.30    1.01
  -5  -5   3   42.27    0.90
  -5  -5   3   41.60    0.89
   4   5  -3   14.15    0.40
   4   5  -3   13.81    0.37
   4   5  -3   13.73    0.38
  -4  -5   3   14.28    0.43
  -4  -5   3   14.50    0.39
  -4  -5   3   14.04    0.41
  -4  -5   3   14.38    0.38
  -4  -5   3   14.14    0.44
  -4  -5   3   13.68    0.38
   3   5  -3   49.75    1.04
   3   5  -3   49.57    0.99
   3   5  -3   49.92    0.96
  -3  -5   3   47.43    1.07
  -3  -5   3   49.22    0.99
  -3  -5   3   50.29    0.99
  -3  -5   3   50.59    1.02
  -3  -5   3   49.97    1.00
  -3  -5   3   50.47    1.04
   2   5  -3    0.10    0.05
   2   5  -3    0.05    0.05
   2   5  -3    0.02    0.05
   2   5  -3    0.02    0.05
  -2  -5   3    0.05    0.05
  -2  -5   3   -0.02    0.05
  -2  -5   3    0.06    0.05
  -2  -5   3    0.00    0.05
  -2  -5   3    0.07    0.06
   1   5  -3   50.66    1.01
   1   5  -3   49.76    1.05
   1   5  -3   50.42    0.97
   1   5  -3   52.31    1.01
  -1  -5   3   51.90    1.03
  -1  -5   3   51.87    1.01
  -1  -5   3   52.31    1.02
  -1  -5   3   51.31    1.01
  -1  -5   3   50.85    1.03
   0   5  -3   26.56    0.57
   0   5  -3   26.43    0.59
   0   5  -3   28.05    0.59
   0   5  -3   26.56    0.62
   0  -5   3   27.44    0.60
   0  -5   3   27.03    0.59
   0  -5   3   27.02    0.63
   0  -5   3   27.75    0.60
  -1   5  -3   19.52    0.46
  -1   5  -3   19.82    0.49
  -1   5  -3   19.70    0.46
   1  -5   3   19.29    0.47
   1  -5   3   19.06    0.47
   1  -5   3   19.15    0.50
  -2   5  -3    0.52    0.08
   2  -5   3    0.50    0.09
   2  -5   3    0.62    0.09
   2  -5   3    0.56    0.08
   2  -5   3    0.59    0.09
   2  -5   3    0.28    0.09
  -3   5  -3    2.14    0.15
  -3   5  -3    2.44    0.16
  -3   5  -3    2.28    0.15
  -3   5  -3    2.24    0.13
   3  -5   3    2.09    0.14
   3  -5   3    2.10    0.16
   3  -5   3    2.40    0.16
   3  -5   3    2.09    0.15
  -4   5  -3    2.64    0.18
  -4   5  -3    2.47    0.16
  -4   5  -3    2.67    0.18
  -4   5  -3    2.51    0.17
   4  -5   3    2.48    0.20
   4  -5   3    2.94    0.19
   4  -5   3    2.63    0.16
   4  -5   3    2.76    0.18
   4  -5   3    2.85    0.18
  -5   5  -3    9.03    0.33
  -5   5  -3    8.75    0.35
  -5   5  -3    9.50    0.33
  -5   5  -3    8.63    0.31
   5  -5   3    8.65    0.33
   5  -5   3    8.61    0.37
   5  -5   3    9.26    0.34
   5  -5   3    9.56    0.36
   5  -5   3    8.73    0.31
   5  -5   3    8.71    0.37
   5  -5   3    9.02    0.34
  -6   5  -3    0.32    0.11
  -6   5  -3    0.15    0.09
  -6   5  -3    0.47    0.12
   6  -5   3    0.16    0.10
   6  -5   3    0.33    0.11
   6  -5   3    0.33    0.11
   6  -5   3    0.26    0.12
   6  -5   3    0.23    0.12
   6  -5   3    0.33    0.11
   6  -5   3    0.25    0.14
  -7   5  -3    4.92    0.27
  -7   5  -3    5.11    0.30
  -7   5  -3    5.08    0.28
   7  -5   3    5.47    0.34
   7  -5   3    5.15    0.29
   7  -5   3    4.83    0.29
   7  -5   3    5.21    0.30
   7  -5   3    4.75    0.28
   7  -5   3    4.96    0.27
  -8   5  -3    1.29    0.18
  -8   5  -3    1.58    0.20
  -8   5  -3    1.47    0.19
   8  -5   3    1.74    0.21
   8  -5   3    1.74    0.21
   8  -5   3    1.42    0.19
   8  -5   3    1.55    0.20
   8  -5   3    1.30    0.20
   8  -5   3    1.57    0.23
  -9   5  -3    0.12    0.12
  -9   5  -3    0.09    0.13
  -9   5  -3    0.13    0.11
   9  -5   3   -0.11    0.12
   9  -5   3    0.16    0.11
   9  -5   3   -0.08    0.12
   9  -5   3   -0.16    0.14
   9  -5   3    0.12    0.14
   9  -5   3    0.02    0.12
 -10   5  -3    0.14    0.14
 -10   5  -3    0.47    0.16
  10  -5   3    0.05    0.15
  10  -5   3    0.14    0.14
  10  -5   3    0.34    0.16
  10  -5   3    0.23    0.15
  10  -5   3    0.32    0.14
  10  -5   3   -0.24    0.15
  11   4  -3    0.19    0.17
 -11  -4   3    0.05    0.15
 -11  -4   3   -0.23    0.16
 -11  -4   3    0.14    0.14
 -11  -4   3    0.02    0.12
  10   4  -3    0.21    0.15
 -10  -4   3    0.05    0.12
 -10  -4   3    0.12    0.11
 -10  -4   3   -0.04    0.13
 -10  -4   3   -0.16    0.14
   9   4  -3    0.60    0.14
   9   4  -3    0.35    0.14
  -9  -4   3    0.51    0.13
  -9  -4   3    0.47    0.13
  -9  -4   3    0.47    0.13
  -9  -4   3    0.01    0.18
  -9  -4   3    0.62    0.18
  -9  -4   3    0.37    0.14
   8   4  -3   22.65    0.62
   8   4  -3   21.88    0.65
  -8  -4   3   21.56    0.69
  -8  -4   3   20.90    0.60
  -8  -4   3   21.22    0.61
  -8  -4   3   21.45    0.59
  -8  -4   3   21.24    0.62
  -8  -4   3   20.96    0.68
   7   4  -3   22.73    0.64
   7   4  -3   23.44    0.62
  -7  -4   3   22.08    0.67
  -7  -4   3   23.30    0.60
  -7  -4   3   24.34    0.70
  -7  -4   3   23.34    0.64
  -7  -4   3   22.37    0.59
  -7  -4   3   23.59    0.61
  -7  -4   3   23.10    0.61
   6   4  -3   29.83    0.72
   6   4  -3   30.27    0.69
  -6  -4   3   30.03    0.70
  -6  -4   3   29.23    0.80
  -6  -4   3   29.71    0.74
  -6  -4   3   30.22    0.70
  -6  -4   3   30.74    0.70
  -6  -4   3   30.63    0.79
  -6  -4   3   30.35    0.71
   5   4  -3   42.32    0.86
   5   4  -3   42.50    0.89
   5   4  -3   41.65    0.92
  -5  -4   3   42.55    0.89
  -5  -4   3   42.34    0.99
  -5  -4   3   42.81    0.90
  -5  -4   3   43.22    0.90
  -5  -4   3   43.81    0.95
  -5  -4   3   42.31    0.91
  -5  -4   3   42.20    1.01
   4   4  -3    0.09    0.06
   4   4  -3    0.13    0.06
   4   4  -3    0.07    0.06
  -4  -4   3    0.09    0.09
  -4  -4   3    0.04    0.07
  -4  -4   3    0.20    0.07
  -4  -4   3    0.13    0.11
  -4  -4   3    0.08    0.06
  -4  -4   3    0.14    0.06
  -4  -4   3    0.09    0.06
   3   4  -3   31.33    0.65
   3   4  -3   31.05    0.68
   3   4  -3   31.29    0.63
   3   4  -3   31.33    0.65
  -3  -4   3   31.84    0.67
  -3  -4   3   31.12    0.65
  -3  -4   3   31.56    0.65
  -3  -4   3   30.96    0.72
  -3  -4   3   30.80    0.75
  -3  -4   3   31.36    0.66
  -3  -4   3   30.95    0.69
   2   4  -3    6.06    0.19
   2   4  -3    6.00    0.19
   2   4  -3    6.31    0.21
   2   4  -3    6.07    0.19
  -2  -4   3    6.48    0.22
  -2  -4   3    6.11    0.20
  -2  -4   3    5.64    0.24
  -2  -4   3    6.52    0.20
  -2  -4   3    6.01    0.19
  -2  -4   3    6.44    0.20
   1   4  -3    4.37    0.16
   1   4  -3    4.51    0.16
   1   4  -3    4.65    0.16
   1   4  -3    4.51    0.17
  -1  -4   3    4.36    0.16
  -1  -4   3    4.68    0.16
  -1  -4   3    4.50    0.17
  -1  -4   3    4.23    0.16
   0   4  -3    0.43    0.07
   0   4  -3    0.37    0.07
   0   4  -3    0.50    0.07
   0   4  -3    0.41    0.06
   0  -4   3    0.46    0.07
   0  -4   3    0.62    0.07
   0  -4   3    0.42    0.06
  -1   4  -3   28.03    0.60
  -1   4  -3   26.36    0.57
  -1   4  -3   26.57    0.57
   1  -4   3   26.08    0.57
   1  -4   3   26.00    0.57
   1  -4   3   26.11    0.58
   1  -4   3   27.02    0.58
   1  -4   3   26.45    0.62
  -2   4  -3   11.15    0.30
   2  -4   3   10.62    0.30
   2  -4   3   10.78    0.30
   2  -4   3   10.75    0.33
   2  -4   3   10.52    0.32
  -3   4  -3    2.29    0.14
  -3   4  -3    2.54    0.15
  -3   4  -3    2.37    0.14
  -3   4  -3    1.94    0.14
   3  -4   3    2.04    0.16
   3  -4   3    2.17    0.14
   3  -4   3    2.18    0.14
   3  -4   3    2.14    0.14
  -4   4  -3   10.39    0.31
  -4   4  -3   10.22    0.32
  -4   4  -3   10.41    0.34
  -4   4  -3   10.49    0.33
   4  -4   3   10.20    0.31
   4  -4   3   10.56    0.33
   4  -4   3   10.69    0.33
   4  -4   3   10.03    0.36
   4  -4   3   10.12    0.35
   4  -4   3   10.48    0.33
  -5   4  -3    0.44    0.11
  -5   4  -3    0.35    0.10
  -5   4  -3    0.45    0.10
  -5   4  -3    0.29    0.09
   5  -4   3    0.56    0.11
   5  -4   3    0.52    0.10
   5  -4   3    0.39    0.10
   5  -4   3    0.63    0.11
   5  -4   3    0.38    0.13
   5  -4   3    0.57    0.12
  -6   4  -3    3.49    0.21
  -6   4  -3    3.33    0.22
  -6   4  -3    3.74    0.24
  -6   4  -3    3.42    0.22
   6  -4   3    3.21    0.22
   6  -4   3    3.94    0.23
   6  -4   3    3.51    0.23
   6  -4   3    3.72    0.28
   6  -4   3    3.60    0.25
   6  -4   3    3.70    0.24
   6  -4   3    3.30    0.20
  -7   4  -3    0.15    0.09
  -7   4  -3    0.20    0.10
  -7   4  -3    0.16    0.10
   7  -4   3    0.23    0.09
   7  -4   3    0.28    0.14
   7  -4   3    0.26    0.11
   7  -4   3    0.10    0.10
   7  -4   3    0.27    0.12
   7  -4   3   -0.04    0.09
   7  -4   3    0.26    0.11
  -8   4  -3   17.31    0.57
  -8   4  -3   18.16    0.59
  -8   4  -3   17.40    0.56
   8  -4   3   18.27    0.57
   8  -4   3   18.20    0.63
   8  -4   3   18.21    0.58
   8  -4   3   17.56    0.57
   8  -4   3   17.64    0.54
   8  -4   3   19.22    0.60
  -9   4  -3   20.04    0.65
  -9   4  -3   21.78    0.69
  -9   4  -3   22.21    0.68
   9  -4   3   21.79    0.67
   9  -4   3   20.36    0.67
   9  -4   3   21.38    0.66
   9  -4   3   21.08    0.63
   9  -4   3   19.81    0.71
   9  -4   3   21.51    0.66
 -10   4  -3    3.75    0.30
 -10   4  -3    3.45    0.31
  10  -4   3    3.98    0.36
  10  -4   3    4.48    0.30
  10  -4   3    3.69    0.31
  10  -4   3    3.50    0.30
  10  -4   3    4.04    0.33
  10  -4   3    4.10    0.31
 -11   4  -3    0.36    0.16
 -11   4  -3    0.07    0.14
  11  -4   3    0.16    0.16
  11  -4   3    0.31    0.15
  11  -4   3   -0.02    0.17
  11   3  -3    5.34    0.37
 -11  -3   3    5.21    0.35
 -11  -3   3    5.19    0.35
 -11  -3   3    5.74    0.36
 -11  -3   3    6.44    0.43
  10   3  -3    9.38    0.43
 -10  -3   3    9.24    0.41
 -10  -3   3    9.73    0.43
 -10  -3   3    9.29    0.47
 -10  -3   3    8.68    0.41
 -10  -3   3    9.21    0.39
 -10  -3   3    8.08    0.45
   9   3  -3    3.19    0.27
   9   3  -3    3.18    0.24
  -9  -3   3    2.85    0.23
  -9  -3   3    3.32    0.25
  -9  -3   3    3.04    0.25
  -9  -3   3    3.57    0.31
  -9  -3   3    3.22    0.23
  -9  -3   3    3.19    0.30
   8   3  -3    4.47    0.28
   8   3  -3    4.85    0.26
  -8  -3   3    4.05    0.25
  -8  -3   3    4.53    0.26
  -8  -3   3    4.77    0.32
  -8  -3   3    4.27    0.25
  -8  -3   3    4.24    0.30
  -8  -3   3    4.09    0.26
   7   3  -3    0.21    0.10
   7   3  -3    0.13    0.08
  -7  -3   3    0.20    0.09
  -7  -3   3    0.10    0.08
  -7  -3   3    0.03    0.10
  -7  -3   3    0.19    0.13
  -7  -3   3   -0.11    0.09
  -7  -3   3    0.11    0.08
   6   3  -3   37.36    0.80
   6   3  -3   36.30    0.83
  -6  -3   3   36.00    0.80
  -6  -3   3   37.14    0.82
  -6  -3   3   36.82    0.81
  -6  -3   3   35.77    0.90
  -6  -3   3   35.93    0.84
  -6  -3   3   37.91    0.83
   5   3  -3   55.29    1.10
   5   3  -3   54.87    1.14
  -5  -3   3   53.21    1.22
  -5  -3   3   53.78    1.20
  -5  -3   3   55.56    1.12
  -5  -3   3   56.02    1.11
  -5  -3   3   56.81    1.12
  -5  -3   3   55.95    1.10
   4   3  -3    0.23    0.06
   4   3  -3    0.22    0.06
   4   3  -3    0.13    0.06
   4   3  -3    0.26    0.06
   4   3  -3    0.19    0.06
  -4  -3   3    0.21    0.09
  -4  -3   3    0.24    0.06
  -4  -3   3    0.29    0.10
  -4  -3   3    0.16    0.06
  -4  -3   3    0.19    0.06
  -4  -3   3    0.25    0.06
   3   3  -3   22.79    0.48
   3   3  -3   22.78    0.48
   3   3  -3   22.81    0.50
   3   3  -3   22.18    0.47
  -3  -3   3   22.16    0.52
  -3  -3   3   23.24    0.49
  -3  -3   3   22.16    0.48
  -3  -3   3   22.28    0.48
  -3  -3   3   22.32    0.49
   2   3  -3   54.71    1.04
   2   3  -3   55.75    1.04
   2   3  -3   56.71    1.09
   2   3  -3   56.10    1.01
  -2  -3   3   55.43    1.04
  -2  -3   3   55.02    1.16
  -2  -3   3   56.63    1.06
  -2  -3   3   53.37    1.04
  -2  -3   3   54.68    1.05
   1   3  -3   45.07    0.86
   1   3  -3   45.96    0.90
   1   3  -3   45.61    0.86
   1   3  -3   45.73    0.83
  -1  -3   3   44.28    0.86
  -1  -3   3   44.91    0.86
  -1  -3   3   45.12    0.86
  -1  -3   3   45.62    0.87
   0   3  -3    6.90    0.19
   0   3  -3    6.91    0.20
   0   3  -3    6.87    0.19
   0   3  -3    6.77    0.18
   0  -3   3    7.07    0.19
   0  -3   3    6.67    0.19
   0  -3   3    6.81    0.19
  -1   3  -3    5.59    0.19
  -1   3  -3    5.39    0.18
  -1   3  -3    5.53    0.17
   1  -3   3    5.47    0.18
   1  -3   3    5.44    0.18
   1  -3   3    5.49    0.18
   1  -3   3    5.64    0.18
  -2   3  -3    3.08    0.14
   2  -3   3    3.47    0.15
   2  -3   3    3.28    0.14
   2  -3   3    3.25    0.17
   2  -3   3    3.18    0.14
  -3   3  -3   86.79    1.63
  -3   3  -3   84.93    1.69
  -3   3  -3   86.66    1.63
   3  -3   3   85.32    1.64
   3  -3   3   85.38    1.74
   3  -3   3   86.56    1.65
  -4   3  -3   14.86    0.39
  -4   3  -3   14.99    0.42
  -4   3  -3   14.42    0.40
  -4   3  -3   14.41    0.40
   4  -3   3   14.29    0.44
   4  -3   3   15.46    0.44
   4  -3   3   14.67    0.40
   4  -3   3   15.20    0.41
   4  -3   3   15.04    0.40
   4  -3   3   15.36    0.38
  -5   3  -3    4.34    0.21
  -5   3  -3    4.32    0.21
  -5   3  -3    4.53    0.22
  -5   3  -3    4.18    0.21
   5  -3   3    4.99    0.20
   5  -3   3    4.36    0.23
   5  -3   3    4.34    0.21
   5  -3   3    4.70    0.22
   5  -3   3    4.48    0.25
   5  -3   3    3.97    0.21
  -6   3  -3    3.65    0.21
  -6   3  -3    3.38    0.22
  -6   3  -3    3.57    0.21
  -6   3  -3    3.36    0.21
   6  -3   3    3.50    0.21
   6  -3   3    3.51    0.24
   6  -3   3    3.27    0.21
   6  -3   3    3.80    0.22
   6  -3   3    3.58    0.22
   6  -3   3    3.35    0.26
   6  -3   3    3.73    0.20
  -7   3  -3    0.07    0.09
  -7   3  -3    0.12    0.09
  -7   3  -3    0.13    0.09
  -7   3  -3    0.02    0.09
   7  -3   3   -0.04    0.07
   7  -3   3    0.01    0.09
   7  -3   3    0.06    0.09
   7  -3   3    0.03    0.11
   7  -3   3   -0.05    0.10
   7  -3   3    0.01    0.07
   7  -3   3    0.07    0.09
  -8   3  -3    7.01    0.34
  -8   3  -3    6.58    0.32
  -8   3  -3    6.50    0.32
   8  -3   3    6.85    0.33
   8  -3   3    6.32    0.32
   8  -3   3    6.67    0.37
   8  -3   3    6.71    0.32
   8  -3   3    6.63    0.31
   8  -3   3    5.87    0.32
  -9   3  -3   20.58    0.64
  -9   3  -3   19.43    0.64
  -9   3  -3   20.46    0.66
   9  -3   3   20.57    0.64
   9  -3   3   20.75    0.65
   9  -3   3   21.08    0.71
   9  -3   3   19.63    0.60
   9  -3   3   20.69    0.64
   9  -3   3   20.82    0.64
 -10   3  -3    0.42    0.15
 -10   3  -3    0.43    0.14
 -10   3  -3    0.32    0.15
  10  -3   3    0.15    0.12
  10  -3   3    0.12    0.17
  10  -3   3    0.40    0.15
  10  -3   3    0.29    0.15
  10  -3   3    0.35    0.14
 -11   3  -3    1.65    0.24
 -11   3  -3    1.88    0.25
  11  -3   3    1.85    0.24
  11  -3   3    1.79    0.28
  11  -3   3    1.42    0.23
  11   2  -3    5.75    0.40
 -11  -2   3    6.50    0.43
 -11  -2   3    6.24    0.37
 -11  -2   3    6.04    0.36
 -11  -2   3    6.63    0.37
  10   2  -3    7.14    0.39
 -10  -2   3    6.62    0.39
 -10  -2   3    6.09    0.34
 -10  -2   3    7.11    0.36
 -10  -2   3    7.02    0.41
 -10  -2   3    6.98    0.36
   9   2  -3    3.27    0.27
   9   2  -3    3.79    0.25
  -9  -2   3    3.77    0.29
  -9  -2   3    3.62    0.25
  -9  -2   3    3.13    0.24
  -9  -2   3    3.87    0.25
  -9  -2   3    4.03    0.27
  -9  -2   3    3.78    0.31
   8   2  -3    8.17    0.33
   8   2  -3    7.30    0.35
  -8  -2   3    8.00    0.34
  -8  -2   3    8.17    0.33
  -8  -2   3    7.92    0.37
  -8  -2   3    7.52    0.37
  -8  -2   3    7.77    0.32
  -8  -2   3    8.23    0.34
   7   2  -3   33.05    0.82
   7   2  -3   33.27    0.79
  -7  -2   3   33.29    0.79
  -7  -2   3   32.72    0.76
  -7  -2   3   33.26    0.78
  -7  -2   3   32.42    0.79
  -7  -2   3   33.12    0.85
  -7  -2   3   34.02    0.85
   6   2  -3   38.76    0.83
   6   2  -3   38.85    0.89
   6   2  -3   38.96    0.86
   6   2  -3   37.73    0.86
  -6  -2   3   39.13    0.88
  -6  -2   3   39.45    0.83
  -6  -2   3   38.56    0.85
  -6  -2   3   37.44    0.92
  -6  -2   3   40.04    0.86
   5   2  -3   11.72    0.32
   5   2  -3   11.41    0.33
   5   2  -3   11.60    0.33
  -5  -2   3   11.95    0.39
  -5  -2   3   12.43    0.34
  -5  -2   3   11.43    0.38
  -5  -2   3   11.54    0.33
  -5  -2   3   11.76    0.33
  -5  -2   3   11.43    0.32
  -5  -2   3   11.88    0.32
   4   2  -3    8.28    0.23
   4   2  -3    8.01    0.23
   4   2  -3    7.83    0.24
   4   2  -3    8.04    0.23
  -4  -2   3    8.32    0.24
  -4  -2   3    8.01    0.29
  -4  -2   3    8.44    0.29
  -4  -2   3    8.11    0.23
  -4  -2   3    7.92    0.23
  -4  -2   3    8.32    0.24
   3   2  -3   18.73    0.40
   3   2  -3   18.76    0.42
   3   2  -3   18.75    0.40
   3   2  -3   19.46    0.42
  -3  -2   3   18.41    0.40
  -3  -2   3   18.93    0.41
  -3  -2   3   18.83    0.49
  -3  -2   3   18.48    0.41
  -3  -2   3   18.38    0.40
   2   2  -3   55.19    1.05
   2   2  -3   55.37    0.97
   2   2  -3   54.59    1.01
   2   2  -3   54.68    1.01
  -2  -2   3   54.16    1.01
  -2  -2   3   52.64    1.01
  -2  -2   3   55.01    1.02
  -2  -2   3   54.53    1.00
   1   2  -3   57.38    1.00
   1   2  -3   56.63    1.09
   1   2  -3   56.94    1.04
   1   2  -3   56.73    1.04
   1   2  -3   56.59    1.08
  -1  -2   3   57.26    1.05
  -1  -2   3   55.76    1.04
  -1  -2   3   57.36    1.04
  -1  -2   3   57.65    1.04
   0   2  -3    0.15    0.04
   0   2  -3    0.19    0.04
   0   2  -3    0.17    0.03
   0  -2   3    0.07    0.03
   0  -2   3    0.08    0.03
   0  -2   3    0.17    0.04
  -1   2  -3    6.33    0.18
  -1   2  -3    6.36    0.18
  -1   2  -3    6.10    0.17
   1  -2   3    6.26    0.17
   1  -2   3    6.53    0.18
   1  -2   3    6.21    0.18
   1  -2   3    6.41    0.18
  -2   2  -3   19.79    0.43
   2  -2   3   19.86    0.43
   2  -2   3   19.67    0.43
   2  -2   3   19.33    0.43
  -3   2  -3    3.83    0.17
  -3   2  -3    3.67    0.16
  -3   2  -3    3.91    0.16
   3  -2   3    3.51    0.18
   3  -2   3    3.90    0.16
   3  -2   3    3.83    0.18
   3  -2   3    3.49    0.16
  -4   2  -3    0.87    0.10
  -4   2  -3    0.66    0.09
  -4   2  -3    0.71    0.09
  -4   2  -3    0.59    0.09
  -4   2  -3    0.49    0.09
   4  -2   3    0.57    0.09
   4  -2   3    0.61    0.09
   4  -2   3    0.69    0.11
   4  -2   3    0.72    0.09
   4  -2   3    0.82    0.10
  -5   2  -3    6.32    0.26
  -5   2  -3    6.54    0.25
  -5   2  -3    6.00    0.24
  -5   2  -3    6.20    0.24
   5  -2   3    6.42    0.25
   5  -2   3    6.39    0.26
   5  -2   3    6.29    0.25
   5  -2   3    6.19    0.28
   5  -2   3    6.57    0.23
   5  -2   3    6.39    0.25
  -6   2  -3    2.11    0.17
  -6   2  -3    2.08    0.17
  -6   2  -3    2.14    0.18
  -6   2  -3    1.78    0.16
   6  -2   3    2.29    0.16
   6  -2   3    1.73    0.16
   6  -2   3    1.96    0.18
   6  -2   3    1.98    0.16
   6  -2   3    2.13    0.17
  -7   2  -3    1.05    0.16
  -7   2  -3    1.09    0.15
  -7   2  -3    1.10    0.15
  -7   2  -3    1.19    0.15
   7  -2   3    1.10    0.17
   7  -2   3    1.07    0.14
   7  -2   3    1.49    0.17
   7  -2   3    1.05    0.15
   7  -2   3    1.01    0.13
   7  -2   3    1.30    0.16
   7  -2   3    1.14    0.15
  -8   2  -3    1.69    0.18
  -8   2  -3    1.62    0.19
  -8   2  -3    1.75    0.19
   8  -2   3    1.48    0.18
   8  -2   3    1.49    0.21
   8  -2   3    1.75    0.18
   8  -2   3    1.57    0.19
   8  -2   3    1.65    0.17
   8  -2   3    1.59    0.18
  -9   2  -3    0.12    0.11
  -9   2  -3    0.32    0.12
  -9   2  -3    0.32    0.14
   9  -2   3    0.20    0.11
   9  -2   3    0.10    0.12
   9  -2   3    0.37    0.13
   9  -2   3    0.24    0.13
   9  -2   3    0.14    0.13
   9  -2   3    0.11    0.15
 -10   2  -3    4.58    0.32
 -10   2  -3    4.50    0.31
 -10   2  -3    4.35    0.32
  10  -2   3    4.82    0.32
  10  -2   3    4.42    0.32
  10  -2   3    4.21    0.35
  10  -2   3    5.03    0.33
  10  -2   3    4.82    0.31
 -11   2  -3    1.47    0.23
 -11   2  -3    1.59    0.24
  11  -2   3    1.43    0.22
  11  -2   3    1.13    0.25
  11  -2   3    1.50    0.23
  11   1  -3   -0.05    0.15
 -11  -1   3   -0.05    0.12
 -11  -1   3   -0.27    0.12
 -11  -1   3    0.21    0.13
 -11  -1   3    0.07    0.15
  10   1  -3    7.63    0.41
 -10  -1   3    8.06    0.43
 -10  -1   3    7.10    0.36
 -10  -1   3    7.44    0.36
 -10  -1   3    7.03    0.37
   9   1  -3    6.64    0.35
   9   1  -3    7.49    0.33
  -9  -1   3    6.33    0.32
  -9  -1   3    6.68    0.37
  -9  -1   3    6.17    0.33
  -9  -1   3    6.76    0.35
   8   1  -3   18.55    0.54
   8   1  -3   18.34    0.56
   8   1  -3   18.96    0.57
  -8  -1   3   19.06    0.58
  -8  -1   3   18.50    0.52
  -8  -1   3   19.27    0.56
  -8  -1   3   18.88    0.54
  -8  -1   3   17.77    0.59
   7   1  -3    0.91    0.15
   7   1  -3    0.69    0.12
   7   1  -3    0.46    0.12
   7   1  -3    0.70    0.11
  -7  -1   3    0.65    0.11
  -7  -1   3    0.57    0.11
  -7  -1   3    0.50    0.13
  -7  -1   3    0.81    0.15
  -7  -1   3    0.65    0.12
  -7  -1   3    0.74    0.13
   6   1  -3   -0.12    0.08
   6   1  -3    0.00    0.06
   6   1  -3    0.06    0.06
  -6  -1   3    0.07    0.07
  -6  -1   3   -0.04    0.06
  -6  -1   3    0.12    0.07
  -6  -1   3    0.01    0.07
  -6  -1   3   -0.09    0.09
   5   1  -3    0.05    0.05
   5   1  -3    0.09    0.05
   5   1  -3   -0.04    0.05
   5   1  -3   -0.02    0.05
  -5  -1   3    0.09    0.05
  -5  -1   3   -0.05    0.07
  -5  -1   3    0.18    0.06
  -5  -1   3   -0.03    0.06
  -5  -1   3    0.04    0.06
  -5  -1   3    0.12    0.06
   4   1  -3    0.13    0.05
   4   1  -3    0.07    0.05
   4   1  -3    0.17    0.05
   4   1  -3    0.11    0.05
  -4  -1   3    0.06    0.05
  -4  -1   3    0.09    0.04
  -4  -1   3    0.07    0.05
  -4  -1   3   -0.03    0.06
  -4  -1   3    0.07    0.05
  -4  -1   3    0.10    0.06
   3   1  -3    1.99    0.10
   3   1  -3    2.06    0.10
   3   1  -3    2.11    0.10
   3   1  -3    1.97    0.10
  -3  -1   3    1.96    0.09
  -3  -1   3    2.07    0.10
  -3  -1   3    2.12    0.10
  -3  -1   3    1.86    0.12
  -3  -1   3    2.04    0.14
  -3  -1   3    1.89    0.09
   2   1  -3    1.08    0.06
   2   1  -3    0.96    0.06
   2   1  -3    0.85    0.06
   2   1  -3    0.98    0.08
   2   1  -3    0.82    0.08
   2   1  -3    0.90    0.06
  -2  -1   3    0.94    0.06
  -2  -1   3    1.02    0.06
  -2  -1   3    0.95    0.08
  -2  -1   3    0.98    0.06
  -2  -1   3    1.05    0.06
   1   1  -3   28.99    0.64
   1   1  -3   28.31    0.58
   1   1  -3   28.93    0.55
   1   1  -3   28.54    0.53
   1   1  -3   29.00    0.53
   1   1  -3   28.91    0.51
  -1  -1   3   29.06    0.53
  -1  -1   3   29.02    0.54
  -1  -1   3   28.33    0.53
  -1  -1   3   28.77    0.53
   0   1  -3   13.09    0.26
   0   1  -3   13.25    0.28
   0   1  -3   13.17    0.30
   0   1  -3   13.34    0.27
   0  -1   3   13.04    0.26
   0  -1   3   12.93    0.27
   0  -1   3   12.84    0.26
  -1   1  -3  270.01    4.71
  -1   1  -3  265.13    4.91
  -1   1  -3  267.38    4.71
   1  -1   3  271.39    4.71
   1  -1   3  262.74    4.71
   1  -1   3  273.81    4.75
   1  -1   3  271.71    5.06
  -2   1  -3    2.97    0.12
   2  -1   3    2.99    0.13
   2  -1   3    3.03    0.12
   2  -1   3    3.19    0.12
   2  -1   3    2.95    0.12
  -3   1  -3  107.02    1.96
  -3   1  -3  104.20    2.05
  -3   1  -3  106.27    1.97
   3  -1   3  107.12    1.98
   3  -1   3  108.94    1.97
   3  -1   3  107.65    1.96
   3  -1   3  107.32    1.99
   3  -1   3  106.49    2.11
  -4   1  -3   16.94    0.45
  -4   1  -3   17.35    0.43
  -4   1  -3   17.70    0.43
  -4   1  -3   17.26    0.43
   4  -1   3   17.91    0.43
   4  -1   3   17.66    0.47
   4  -1   3   17.92    0.43
   4  -1   3   18.07    0.46
   4  -1   3   16.82    0.43
  -5   1  -3    0.47    0.09
  -5   1  -3    0.33    0.08
  -5   1  -3    0.31    0.08
  -5   1  -3    0.51    0.09
   5  -1   3    0.40    0.09
   5  -1   3    0.55    0.09
   5  -1   3    0.46    0.08
   5  -1   3    0.62    0.09
  -6   1  -3    4.26    0.22
  -6   1  -3    4.69    0.22
  -6   1  -3    4.64    0.22
  -6   1  -3    4.59    0.24
   6  -1   3    4.96    0.23
   6  -1   3    4.31    0.22
   6  -1   3    4.74    0.23
   6  -1   3    4.64    0.22
  -7   1  -3   22.20    0.59
  -7   1  -3   21.48    0.61
  -7   1  -3   21.12    0.59
  -7   1  -3   21.73    0.56
  -7   1  -3   22.02    0.58
   7  -1   3   22.44    0.66
   7  -1   3   21.43    0.58
   7  -1   3   22.00    0.58
   7  -1   3   20.96    0.58
   7  -1   3   20.63    0.58
   7  -1   3   21.46    0.59
  -8   1  -3   48.09    1.12
  -8   1  -3   48.52    1.11
  -8   1  -3   48.50    1.13
   8  -1   3   47.89    1.07
   8  -1   3   47.54    1.18
   8  -1   3   45.09    1.08
   8  -1   3   48.98    1.10
   8  -1   3   49.53    1.10
   8  -1   3   46.13    1.10
  -9   1  -3   37.11    0.94
  -9   1  -3   38.20    0.97
  -9   1  -3   37.11    0.96
   9  -1   3   36.44    0.93
   9  -1   3   37.30    0.94
   9  -1   3   37.06    0.93
   9  -1   3   36.83    0.93
   9  -1   3   38.12    0.92
   9  -1   3   36.69    1.01
 -10   1  -3    0.72    0.17
 -10   1  -3    0.40    0.14
 -10   1  -3    0.53    0.15
  10  -1   3    0.36    0.14
  10  -1   3    0.43    0.18
  10  -1   3    0.75    0.16
  10  -1   3    0.63    0.16
 -11   1  -3    1.47    0.22
 -11   1  -3    1.24    0.22
  11  -1   3    1.18    0.20
  11  -1   3    1.17    0.24
  11  -1   3    1.52    0.23
  11   0  -3    1.14    0.21
 -11   0   3    1.32    0.22
 -11   0   3    1.39    0.21
 -11   0   3    1.42    0.24
  10   0  -3   -0.08    0.13
 -10   0   3    0.00    0.13
 -10   0   3    0.13    0.12
 -10   0   3   -0.02    0.10
   9   0  -3    2.11    0.23
   9   0  -3    2.01    0.22
   9   0  -3    1.65    0.19
  -9   0   3    2.06    0.20
  -9   0   3    1.83    0.21
  -9   0   3    2.34    0.25
  -9   0   3    2.09    0.22
   8   0  -3    0.11    0.10
   8   0  -3   -0.05    0.11
   8   0  -3    0.08    0.09
  -8   0   3    0.05    0.10
  -8   0   3    0.12    0.11
  -8   0   3    0.25    0.12
  -8   0   3   -0.02    0.09
   7   0  -3   35.22    0.85
   7   0  -3   33.90    0.81
   7   0  -3   35.42    0.84
   7   0  -3   34.44    0.78
  -7   0   3   32.87    0.83
  -7   0   3   34.88    0.82
  -7   0   3   32.98    0.76
  -7   0   3   34.14    0.86
  -7   0   3   35.35    0.80
  -7   0   3   33.48    0.84
   6   0  -3   11.51    0.33
  -6   0   3   10.90    0.33
  -6   0   3   10.37    0.35
  -6   0   3   11.22    0.33
  -6   0   3   10.83    0.35
  -6   0   3   10.28    0.36
  -6   0   3   10.54    0.32
   5   0  -3   14.64    0.36
   5   0  -3   14.38    0.36
   5   0  -3   13.71    0.36
  -5   0   3   14.11    0.37
  -5   0   3   14.95    0.39
  -5   0   3   14.37    0.41
  -5   0   3   14.23    0.41
  -5   0   3   14.36    0.36
  -5   0   3   14.29    0.37
  -5   0   3   13.68    0.37
  -5   0   3   13.98    0.36
   4   0  -3    0.11    0.05
   4   0  -3    0.14    0.05
   4   0  -3    0.04    0.05
  -4   0   3   -0.01    0.06
  -4   0   3    0.05    0.06
  -4   0   3    0.04    0.05
  -4   0   3    0.19    0.07
  -4   0   3    0.07    0.05
  -4   0   3    0.18    0.05
  -4   0   3    0.04    0.04
   3   0  -3   77.00    1.44
   3   0  -3   75.22    1.38
   3   0  -3   75.49    1.38
  -3   0   3   75.05    1.44
  -3   0   3   74.97    1.38
  -3   0   3   73.08    1.38
  -3   0   3   77.10    1.57
  -3   0   3   77.18    1.38
  -3   0   3   75.26    1.42
   2   0  -3    7.96    0.24
   2   0  -3    8.64    0.19
   2   0  -3    8.66    0.19
   2   0  -3    8.34    0.19
   2   0  -3    8.06    0.19
  -2   0   3    8.43    0.19
  -2   0   3    8.39    0.23
  -2   0   3    8.18    0.18
  -2   0   3    8.48    0.18
  -2   0   3    8.03    0.25
   1   0  -3   60.58    1.13
   1   0  -3   60.97    1.25
   0   0  -3   96.16    1.76
   0   0  -3   99.67    1.70
   0   0  -3   97.02    1.70
   0   0  -3   96.87    1.93
   0   0  -3   99.38    1.77
   0   0   3   99.36    1.76
   0   0   3   93.77    1.70
   0   0   3   93.34    1.70
   0   0   3   97.75    1.94
   0   0   3   99.31    1.72
  -1   0  -3  294.67    5.18
  -1   0  -3  290.25    5.75
  -1   0  -3  293.57    5.42
  -1   0  -3  293.48    5.19
  -1   0  -3  293.04    5.17
   1   0   3  298.20    5.21
   1   0   3  300.63    5.28
   1   0   3  287.87    5.16
   1   0   3  297.63    5.53
  -2   0  -3   97.66    1.71
  -2   0  -3   94.12    1.69
  -2   0  -3   94.30    1.71
   2   0   3   94.40    1.85
   2   0   3   94.02    1.71
   2   0   3   92.60    1.71
   2   0   3   95.14    1.72
  -3   0  -3  108.36    1.97
  -3   0  -3  108.00    1.96
   3   0   3  105.71    1.96
   3   0   3  107.04    1.98
   3   0   3  107.74    1.96
  -4   0  -3   55.40    1.10
  -4   0  -3   55.32    1.14
  -4   0  -3   54.28    1.09
  -4   0  -3   55.47    1.12
  -4   0  -3   55.53    1.09
   4   0   3   55.99    1.10
   4   0   3   55.79    1.15
   4   0   3   57.04    1.10
   4   0   3   57.46    1.12
  -5   0  -3    0.73    0.10
  -5   0  -3    0.69    0.10
  -5   0  -3    0.86    0.11
  -5   0  -3    0.78    0.10
  -5   0  -3    0.77    0.10
   5   0   3    0.86    0.11
   5   0   3    0.73    0.10
   5   0   3    0.71    0.10
   5   0   3    0.75    0.11
   5   0   3    0.65    0.09
  -6   0  -3    3.81    0.21
  -6   0  -3    3.71    0.20
  -6   0  -3    4.11    0.21
  -6   0  -3    4.00    0.20
   6   0   3    3.74    0.24
   6   0   3    3.93    0.20
   6   0   3    3.63    0.20
   6   0   3    4.32    0.21
   6   0   3    3.67    0.20
  -7   0  -3    4.90    0.26
  -7   0  -3    5.32    0.27
  -7   0  -3    5.12    0.26
  -7   0  -3    5.31    0.25
  -7   0  -3    5.21    0.25
   7   0   3    5.75    0.27
   7   0   3    5.14    0.25
   7   0   3    5.14    0.25
   7   0   3    5.46    0.29
   7   0   3    5.05    0.24
  -8   0  -3   53.05    1.16
  -8   0  -3   52.37    1.18
  -8   0  -3   51.54    1.20
  -8   0  -3   52.99    1.21
  -8   0  -3   51.01    1.17
   8   0   3   52.55    1.17
   8   0   3   52.88    1.19
   8   0   3   52.52    1.26
   8   0   3   53.39    1.18
   8   0   3   52.96    1.17
  -9   0  -3   10.82    0.44
  -9   0  -3    9.48    0.40
  -9   0  -3    9.84    0.43
   9   0   3   10.31    0.42
   9   0   3    9.23    0.45
   9   0   3    9.82    0.40
   9   0   3    9.74    0.41
 -10   0  -3    4.50    0.31
 -10   0  -3    4.81    0.33
 -10   0  -3    4.40    0.30
  10   0   3    3.91    0.29
  10   0   3    4.01    0.30
  10   0   3    4.21    0.32
 -11   0  -3    3.45    0.32
 -11   0  -3    2.93    0.29
  11   0   3    3.03    0.32
  11   0   3    3.35    0.29
  11   0   3    3.20    0.30
 -12   0  -3    1.49    0.24
 -12   0  -3    1.95    0.27
  12   0   3    1.74    0.25
  12   0   3    1.56    0.24
  12   0   3    1.60    0.27
  11  -1  -3    1.16    0.23
  11  -1  -3    1.09    0.21
 -11   1   3    0.64    0.17
 -11   1   3    1.07    0.21
 -11   1   3    1.10    0.22
  10  -1  -3    3.03    0.29
  10  -1  -3    2.68    0.27
 -10   1   3    2.89    0.25
 -10   1   3    3.07    0.27
 -10   1   3    3.21    0.30
   9  -1  -3    1.07    0.18
   9  -1  -3    0.80    0.18
  -9   1   3    1.19    0.18
  -9   1   3    1.06    0.16
  -9   1   3    1.28    0.18
   8  -1  -3   23.47    0.66
   8  -1  -3   21.56    0.63
  -8   1   3   21.77    0.62
  -8   1   3   21.87    0.60
  -8   1   3   22.16    0.66
  -8   1   3   22.83    0.64
   7  -1  -3   13.32    0.40
   7  -1  -3   13.32    0.44
  -7   1   3   13.50    0.39
  -7   1   3   13.18    0.43
  -7   1   3   13.33    0.46
  -7   1   3   14.24    0.45
  -7   1   3   13.99    0.44
  -7   1   3   13.89    0.42
   6  -1  -3   28.01    0.64
  -6   1   3   27.82    0.68
  -6   1   3   28.51    0.66
  -6   1   3   27.88    0.69
  -6   1   3   28.92    0.72
  -6   1   3   29.52    0.71
  -6   1   3   28.98    0.64
   5  -1  -3    2.77    0.14
   5  -1  -3    2.79    0.14
   5  -1  -3    2.95    0.15
  -5   1   3    2.80    0.17
  -5   1   3    2.86    0.15
  -5   1   3    2.77    0.15
  -5   1   3    3.16    0.15
  -5   1   3    2.55    0.14
  -5   1   3    3.01    0.16
  -5   1   3    3.12    0.18
  -5   1   3    3.09    0.17
   4  -1  -3   50.95    0.97
   4  -1  -3   50.23    0.96
   4  -1  -3   49.23    0.96
  -4   1   3   50.08    0.98
  -4   1   3   50.05    1.05
  -4   1   3   51.02    1.01
  -4   1   3   48.87    0.96
  -4   1   3   49.98    1.09
  -4   1   3   49.24    1.01
   3  -1  -3   48.10    0.89
   3  -1  -3   48.42    0.89
   3  -1  -3   47.20    0.92
  -3   1   3   46.59    1.01
  -3   1   3   45.72    0.92
  -3   1   3   46.15    0.88
  -3   1   3   46.62    0.88
   2  -1  -3   12.64    0.27
   2  -1  -3   12.37    0.26
   2  -1  -3   12.36    0.26
  -2   1   3   12.93    0.27
  -2   1   3   12.12    0.26
  -2   1   3   12.14    0.26
  -2   1   3   12.32    0.30
   1  -1  -3    7.34    0.14
   1  -1  -3    6.99    0.14
   1  -1  -3    7.20    0.14
   1  -1  -3    7.06    0.15
  -1   1   3    6.97    0.14
  -1   1   3    6.75    0.14
  -1   1   3    7.11    0.15
   0  -1  -3  100.55    1.71
   0  -1  -3   99.32    1.78
   0  -1  -3   98.25    1.71
   0   1   3   95.72    1.71
   0   1   3   97.20    1.78
   0   1   3   95.70    1.71
  -1  -1  -3    6.32    0.16
  -1  -1  -3    6.53    0.16
  -1  -1  -3    6.42    0.15
   1   1   3    6.28    0.15
   1   1   3    6.45    0.15
   1   1   3    6.27    0.18
   1   1   3    6.45    0.15
   1   1   3    6.40    0.16
   1   1   3    6.39    0.16
  -2  -1  -3    3.73    0.13
  -2  -1  -3    3.81    0.13
  -2  -1  -3    3.57    0.13
   2   1   3    3.94    0.13
   2   1   3    3.81    0.13
   2   1   3    3.54    0.12
  -3  -1  -3    4.04    0.15
  -3  -1  -3    4.19    0.15
   3   1   3    3.81    0.15
   3   1   3    3.75    0.17
   3   1   3    4.05    0.15
   3   1   3    3.86    0.15
  -4  -1  -3   14.81    0.40
  -4  -1  -3   15.23    0.38
  -4  -1  -3   15.46    0.39
  -4  -1  -3   15.91    0.39
  -4  -1  -3   15.11    0.39
   4   1   3   15.56    0.42
   4   1   3   15.65    0.39
   4   1   3   15.80    0.39
   4   1   3   16.03    0.39
  -5  -1  -3    5.01    0.21
  -5  -1  -3    5.03    0.22
  -5  -1  -3    5.54    0.22
  -5  -1  -3    5.12    0.21
  -5  -1  -3    5.23    0.21
   5   1   3    4.76    0.20
   5   1   3    4.83    0.23
   5   1   3    5.02    0.21
   5   1   3    4.82    0.21
   5   1   3    4.74    0.21
  -6  -1  -3   11.91    0.36
  -6  -1  -3   12.16    0.38
  -6  -1  -3   11.81    0.38
  -6  -1  -3   12.05    0.37
  -6  -1  -3   12.27    0.37
  -6  -1  -3   11.49    0.36
   6   1   3   12.23    0.41
   6   1   3   11.67    0.36
   6   1   3   11.48    0.36
   6   1   3   12.02    0.36
   6   1   3   11.58    0.37
  -7  -1  -3    3.29    0.23
  -7  -1  -3    3.47    0.21
  -7  -1  -3    3.48    0.22
  -7  -1  -3    4.02    0.22
  -7  -1  -3    3.59    0.22
  -7  -1  -3    3.44    0.22
   7   1   3    3.45    0.22
   7   1   3    3.68    0.20
   7   1   3    3.52    0.25
   7   1   3    3.33    0.21
   7   1   3    3.72    0.22
  -8  -1  -3   18.79    0.55
  -8  -1  -3   18.76    0.55
  -8  -1  -3   17.88    0.57
  -8  -1  -3   17.58    0.55
  -8  -1  -3   19.00    0.54
  -8  -1  -3   19.16    0.58
   8   1   3   19.55    0.56
   8   1   3   17.88    0.52
   8   1   3   18.84    0.60
   8   1   3   19.18    0.56
   8   1   3   19.85    0.56
  -9  -1  -3   36.50    0.93
  -9  -1  -3   34.98    0.90
  -9  -1  -3   35.48    0.92
  -9  -1  -3   34.64    0.89
   9   1   3   34.34    0.88
   9   1   3   35.03    0.92
   9   1   3   35.06    0.96
   9   1   3   35.80    0.90
   9   1   3   35.82    0.89
 -10  -1  -3    2.10    0.24
 -10  -1  -3    2.51    0.26
  10   1   3    2.16    0.25
  10   1   3    2.34    0.24
  10   1   3    2.07    0.23
  10   1   3    2.03    0.23
 -11  -1  -3    0.39    0.17
 -11  -1  -3    0.81    0.17
  11   1   3    0.42    0.17
[truncated: 2,130,549 more chars]
