# Supplementary material for: Crystal structures of two ansa-titanocene tri­fluoro­methane­sulfonate complexes bearing the Me2Si(C5Me4)2 ligand
Source: Acta Crystallogr E Crystallogr Commun. 2016 Nov 22;72(Pt 12):1833–5. doi: 10.1107/S2056989016018363 (PMC5137621; doi:10.1107/S2056989016018363)
Supplement: Supplementary file 2 [file e-72-01833-1sup2.hkl]

data_1                                                                          
_shelx_title ' AX0296_multiscan_t in P-1'                                       
_shelx_refln_list_code          4                                               
_shelx_F_calc_maximum      179.08                                               
_exptl_crystal_F_000       618.00                                               
_reflns_d_resolution_high  0.7570                                               
                                                                                
loop_                                                                           
 _space_group_symop_operation_xyz                                               
 'x, y, z'                                                                      
 '-x, -y, -z'                                                                   
                                                                                
_cell_length_a     8.9431                                                       
_cell_length_b    12.3682                                                       
_cell_length_c    13.8860                                                       
_cell_angle_alpha  66.795                                                       
_cell_angle_beta   85.501                                                       
_cell_angle_gamma  86.367                                                       
                                                                                
_shelx_F_squared_multiplier     1.000                                           
                                                                                
loop_                                                                           
 _refln_index_h                                                                 
 _refln_index_k                                                                 
 _refln_index_l                                                                 
 _refln_F_squared_calc                                                          
 _refln_F_squared_meas                                                          
 _refln_F_squared_sigma                                                         
 _refln_observed_status                                                         
   1   0   0       4863.71       5138.50        51.61 o                         
   2   0   0       7693.79       8267.31        59.70 o                         
   3   0   0       5067.73       5390.63        37.07 o                         
   4   0   0       2762.15       2979.71        17.87 o                         
   5   0   0       5164.53       5629.93        31.52 o                         
   6   0   0        750.48        791.24         5.36 o                         
   7   0   0        249.24        249.18         3.10 o                         
   8   0   0        308.59        340.22         5.07 o                         
   9   0   0        194.15        203.99         5.06 o                         
  10   0   0        102.49         95.90         3.75 o                         
  11   0   0          0.01          0.90         2.07 o                         
 -11   1   0        100.70        103.57         4.13 o                         
 -10   1   0        133.86        137.81         4.27 o                         
  -9   1   0       1014.28        986.72        12.21 o                         
  -8   1   0         68.84         74.87         2.68 o                         
  -7   1   0        161.56        181.40         2.69 o                         
  -6   1   0         76.52         66.47         1.68 o                         
  -5   1   0       1947.33       1891.32        13.53 o                         
  -4   1   0        114.34        151.56         2.71 o                         
  -3   1   0       7378.57       7994.45        63.92 o                         
  -2   1   0        273.32        297.34         2.99 o                         
  -1   1   0       7391.43       7280.86        49.11 o                         
   0   1   0       3973.02       3955.23        34.51 o                         
   1   1   0        143.46        156.47         1.90 o                         
   2   1   0       1379.43       1379.90         9.88 o                         
   3   1   0       3035.53       3288.78        19.27 o                         
   4   1   0       2759.03       2762.86        18.50 o                         
   5   1   0         85.59         83.88         1.77 o                         
   6   1   0         13.07         10.14         0.83 o                         
   7   1   0       2293.09       2348.07        14.77 o                         
   8   1   0          2.77          2.19         1.86 o                         
   9   1   0         14.73         16.16         2.31 o                         
  10   1   0          4.15          2.92         1.68 o                         
  11   1   0        271.18        256.92         6.37 o                         
 -11   2   0          8.36          9.60         2.21 o                         
 -10   2   0         12.83         16.51         2.17 o                         
  -9   2   0        525.96        509.16         7.39 o                         
  -8   2   0        562.40        595.81         6.58 o                         
  -7   2   0          0.56          3.05         1.39 o                         
  -6   2   0        983.60       1043.99         7.79 o                         
  -5   2   0         10.27         13.42         3.28 o                         
  -4   2   0        295.52        320.24         3.88 o                         
  -3   2   0        501.02        517.48         5.47 o                         
  -2   2   0       1299.82       1336.52        11.62 o                         
  -1   2   0        803.25        881.02         7.10 o                         
   0   2   0       6403.95       6403.09        91.35 o                         
   1   2   0        196.92        195.40         2.25 o                         
   2   2   0       3103.50       3242.48        32.48 o                         
   3   2   0       2025.68       2102.14        14.17 o                         
   4   2   0       1048.99        970.37         7.75 o                         
   5   2   0       1879.93       1894.25        12.87 o                         
   6   2   0        373.15        418.60         4.26 o                         
   7   2   0         33.82         48.76         1.84 o                         
   8   2   0          4.20          3.73         1.27 o                         
   9   2   0        416.73        421.83         6.68 o                         
  10   2   0         17.50         13.10         1.87 o                         
  11   2   0         21.62         23.07         3.12 o                         
 -11   3   0         87.79         85.63         3.89 o                         
 -10   3   0        126.92        121.08         4.16 o                         
  -9   3   0          6.31          7.15         1.75 o                         
  -8   3   0        117.89        127.62         2.87 o                         
  -7   3   0        422.76        430.01         4.73 o                         
  -6   3   0       1744.31       1691.60        11.56 o                         
  -5   3   0        689.74        744.77         6.18 o                         
  -4   3   0        541.62        639.19         4.97 o                         
  -3   3   0         24.03         24.88         1.38 o                         
  -2   3   0       3525.71       3369.55        27.45 o                         
  -1   3   0      10078.92      10163.62        73.51 o                         
   0   3   0       1109.35       1154.07        10.78 o                         
   1   3   0        164.38        103.23         1.73 o                         
   2   3   0          6.53         14.01         0.83 o                         
   3   3   0         74.04         52.65         1.38 o                         
   4   3   0       4465.72       4542.06        38.19 o                         
   5   3   0         18.30         18.31         1.04 o                         
   6   3   0        178.03        170.20         2.53 o                         
   7   3   0          5.13          5.83         1.03 o                         
   8   3   0        558.81        581.72         6.32 o                         
   9   3   0        101.14        100.67         3.42 o                         
  10   3   0          0.95          0.76         1.88 o                         
  11   3   0        134.28        133.65         4.96 o                         
 -11   4   0        260.99        264.55         6.71 o                         
 -10   4   0          5.71          5.76         1.91 o                         
  -9   4   0         54.81         58.51         3.02 o                         
  -8   4   0         34.57         27.30         1.72 o                         
  -7   4   0       1105.68       1084.77         8.55 o                         
  -6   4   0       1141.48       1116.81         8.03 o                         
  -5   4   0       1602.22       1643.02        11.74 o                         
  -4   4   0        165.91        166.07         2.35 o                         
  -3   4   0        470.57        492.28         4.05 o                         
  -2   4   0         90.01         89.51         2.59 o                         
  -1   4   0        132.65        142.34         2.59 o                         
   0   4   0        699.43        815.81         7.70 o                         
   1   4   0       4224.97       4653.09        51.03 o                         
   2   4   0        230.61        222.87         3.06 o                         
   3   4   0        425.59        464.45         4.44 o                         
   4   4   0        511.47        513.03         4.74 o                         
   5   4   0        830.38        741.39         6.07 o                         
   6   4   0        752.91        713.72         6.56 o                         
   7   4   0         64.12         69.83         2.13 o                         
   8   4   0        381.67        385.44         5.32 o                         
   9   4   0         47.32         42.45         2.57 o                         
  10   4   0        571.77        584.93         9.08 o                         
  11   4   0        972.10        939.84        12.73 o                         
 -10   5   0         91.67         89.86         4.31 o                         
  -9   5   0         64.56         81.58         3.38 o                         
  -8   5   0          0.13          1.91         1.19 o                         
  -7   5   0         49.89         39.35         1.70 o                         
  -6   5   0          0.24          1.84         1.00 o                         
  -5   5   0        759.66        793.50         6.76 o                         
  -4   5   0          0.71          2.57         0.74 o                         
  -3   5   0          4.79         13.85         1.05 o                         
  -2   5   0       1962.15       1934.66        13.61 o                         
  -1   5   0         26.22         32.66         1.15 o                         
   0   5   0         72.91         53.89         1.26 o                         
   1   5   0       2930.13       3069.68        19.14 o                         
   2   5   0       2624.92       2614.59        17.66 o                         
   3   5   0       3386.98       3414.43        26.38 o                         
   4   5   0        413.06        361.23         3.76 o                         
   5   5   0        382.75        372.59         4.10 o                         
   6   5   0        347.36        365.95         5.12 o                         
   7   5   0        957.87        939.99         8.53 o                         
   8   5   0       1224.67       1179.29        10.42 o                         
   9   5   0        420.67        408.30         6.48 o                         
  10   5   0         27.47         21.30         2.55 o                         
  11   5   0         32.19         34.65         3.20 o                         
 -10   6   0         93.39         94.16         4.52 o                         
  -9   6   0        111.17        104.56         5.26 o                         
  -8   6   0         58.54         50.75         2.39 o                         
  -7   6   0       1076.31       1033.84         8.55 o                         
  -6   6   0        304.24        297.98         3.80 o                         
  -5   6   0        121.46        129.95         2.44 o                         
  -4   6   0         21.65         19.86         1.28 o                         
  -3   6   0        803.86        717.92         6.46 o                         
  -2   6   0       1179.44       1145.57         9.57 o                         
  -1   6   0       1179.61       1280.66         9.57 o                         
   0   6   0        396.82        454.85         4.04 o                         
   1   6   0          3.03          1.39         0.60 o                         
   2   6   0       2867.79       2727.12        16.63 o                         
   3   6   0        414.31        399.38         3.45 o                         
   4   6   0          9.74         10.30         1.10 o                         
   5   6   0       2980.69       2878.89        21.65 o                         
   6   6   0        188.72        188.42         3.21 o                         
   7   6   0        561.63        578.50         6.69 o                         
   8   6   0        558.13        542.43         6.33 o                         
   9   6   0         73.56         69.49         2.94 o                         
  10   6   0        594.72        617.92         9.62 o                         
 -10   7   0         32.94         29.40         3.20 o                         
  -9   7   0         38.77         43.69         2.96 o                         
  -8   7   0         49.73         44.57         2.98 o                         
  -7   7   0         44.19         50.85         2.30 o                         
  -6   7   0        464.87        452.11         5.54 o                         
  -5   7   0       1604.94       1593.24        12.07 o                         
  -4   7   0         72.24         67.94         2.04 o                         
  -3   7   0          6.40          3.57         1.04 o                         
  -2   7   0        200.49        213.07         3.09 o                         
  -1   7   0       2454.94       2552.74        16.73 o                         
   0   7   0         99.66        132.37         2.01 o                         
   1   7   0        130.63        124.21         2.11 o                         
   2   7   0       1000.82       1006.00         6.86 o                         
   3   7   0        107.57        138.87         2.63 o                         
   4   7   0       1072.24        992.65         8.92 o                         
   5   7   0        284.29        252.72         3.71 o                         
   6   7   0          4.74          4.90         1.19 o                         
   7   7   0         76.14         85.04         2.58 o                         
   8   7   0          4.60          8.98         1.45 o                         
   9   7   0        857.38        853.54        10.38 o                         
  10   7   0        518.29        508.76         8.75 o                         
  -9   8   0          0.62          1.61         2.30 o                         
  -8   8   0         68.56         60.44         4.02 o                         
  -7   8   0        161.29        154.62         3.86 o                         
  -6   8   0        206.68        202.39         4.34 o                         
  -5   8   0        169.76        203.80         4.33 o                         
  -4   8   0         32.76         34.38         1.73 o                         
  -3   8   0        217.15        207.94         3.36 o                         
  -2   8   0         69.92         72.91         2.25 o                         
  -1   8   0        168.51        165.72         2.57 o                         
   0   8   0        186.00        164.65         2.29 o                         
   1   8   0        683.16        705.25         5.42 o                         
   2   8   0        861.16        895.05         6.83 o                         
   3   8   0         14.46         10.49         1.23 o                         
   4   8   0        255.64        252.11         3.26 o                         
   5   8   0        188.29        189.07         3.29 o                         
   6   8   0       1610.31       1596.11        12.91 o                         
   7   8   0        369.02        361.68         6.61 o                         
   8   8   0         15.72         18.36         1.82 o                         
   9   8   0         33.28         31.65         3.89 o                         
  10   8   0        102.79        103.37         5.05 o                         
  -9   9   0        398.00        403.50         8.35 o                         
  -8   9   0        375.74        377.90         7.53 o                         
  -7   9   0         72.86         75.77         3.15 o                         
  -6   9   0         22.59         24.05         2.03 o                         
  -5   9   0        155.77        161.55         3.78 o                         
  -4   9   0       2097.44       2054.15        17.26 o                         
  -3   9   0        900.69        884.04         7.82 o                         
  -2   9   0         23.81         19.60         1.30 o                         
  -1   9   0        106.39        102.33         2.06 o                         
   0   9   0        448.41        469.21         4.19 o                         
   1   9   0       1689.40       1704.15        10.65 o                         
   2   9   0         13.20         15.79         1.07 o                         
   3   9   0         62.69         63.50         2.19 o                         
   4   9   0         14.79         13.20         1.43 o                         
   5   9   0         26.03         25.76         1.82 o                         
   6   9   0        292.53        309.63         4.90 o                         
   7   9   0        237.78        231.04         4.91 o                         
   8   9   0         88.19         89.55         4.39 o                         
   9   9   0        188.04        174.39         5.22 o                         
  -8  10   0         54.20         38.20         3.78 o                         
  -7  10   0         72.30         79.09         3.36 o                         
  -6  10   0          3.21          5.44         1.72 o                         
  -5  10   0        339.82        353.14         5.70 o                         
  -4  10   0        501.37        477.59         6.45 o                         
  -3  10   0        299.26        320.41         4.62 o                         
  -2  10   0        117.23        112.40         2.67 o                         
  -1  10   0       1070.78       1038.67         7.90 o                         
   0  10   0         83.10         81.32         2.20 o                         
   1  10   0          9.87         10.77         1.26 o                         
   2  10   0          9.89          8.69         1.24 o                         
   3  10   0        137.79        122.45         3.71 o                         
   4  10   0        448.56        422.12         5.66 o                         
   5  10   0        115.27        118.88         3.26 o                         
   6  10   0         31.96         35.11         2.31 o                         
   7  10   0         25.27         25.35         2.47 o                         
   8  10   0         26.06         20.62         2.77 o                         
   9  10   0         70.28         79.62         4.58 o                         
  -7  11   0        287.86        299.34         6.39 o                         
  -6  11   0        244.13        242.70         5.15 o                         
  -5  11   0        116.72        110.63         3.69 o                         
  -4  11   0        726.26        720.21         8.56 o                         
  -3  11   0        296.62        298.98         4.73 o                         
  -2  11   0        109.61        115.84         3.77 o                         
  -1  11   0        103.60        108.52         2.66 o                         
   0  11   0        705.42        690.62         6.88 o                         
   1  11   0       1080.24       1061.97         9.71 o                         
   2  11   0         34.27         29.27         1.85 o                         
   3  11   0          0.54         -1.07         1.35 o                         
   4  11   0        113.88        110.03         3.22 o                         
   5  11   0        635.54        644.57         8.78 o                         
   6  11   0        526.41        541.31         8.56 o                         
   7  11   0          9.18          6.16         2.21 o                         
   8  11   0          0.26         -0.14         2.20 o                         
  -6  12   0         10.16          9.30         2.30 o                         
  -5  12   0        827.78        856.79        10.90 o                         
  -4  12   0        226.27        206.30         4.65 o                         
  -3  12   0        187.00        197.53         4.46 o                         
  -2  12   0         33.01         26.50         2.35 o                         
  -1  12   0         87.78        102.11         3.37 o                         
   0  12   0        813.36        784.72         7.75 o                         
   1  12   0         74.89         68.94         2.50 o                         
   2  12   0          4.36          7.47         1.48 o                         
   3  12   0          0.11         -2.59         1.30 o                         
   4  12   0         18.29         17.44         2.29 o                         
   5  12   0        215.11        215.86         6.75 o                         
   6  12   0         58.28         55.50         3.45 o                         
   7  12   0          0.27         -1.42         2.42 o                         
  -5  13   0         41.06         46.99         3.61 o                         
  -4  13   0         17.79         13.08         2.58 o                         
  -3  13   0         23.81         26.74         4.24 o                         
  -2  13   0          0.99         -0.65         1.69 o                         
  -1  13   0          0.05         -0.80         1.71 o                         
   0  13   0         14.92         19.28         1.82 o                         
   1  13   0        108.67        103.88         3.50 o                         
   2  13   0         27.62         23.16         2.18 o                         
   3  13   0        218.64        219.03         5.56 o                         
   4  13   0         18.95         18.81         2.49 o                         
   5  13   0          9.43          6.58         2.35 o                         
   6  13   0        123.19        126.47         4.94 o                         
  -3  14   0         20.20         19.51         2.78 o                         
  -2  14   0         10.32         12.53         2.29 o                         
  -1  14   0        525.04        553.50         8.43 o                         
   0  14   0        386.50        432.50         6.86 o                         
   1  14   0         32.13         28.30         2.44 o                         
   2  14   0          1.31         -3.27         2.37 o                         
   3  14   0         79.20         81.54         5.73 o                         
   4  14   0        532.56        559.26        11.00 o                         
   0  15   0        130.39        133.91         5.53 o                         
  -3 -14   1         25.13         19.85         2.70 o                         
  -2 -14   1         16.87         16.71         2.62 o                         
  -1 -14   1         10.76         10.05         2.05 o                         
   0 -14   1          0.07          1.03         1.79 o                         
   1 -14   1          0.01          3.69         2.05 o                         
   2 -14   1          0.41          1.79         1.96 o                         
   3 -14   1         81.12         87.04         4.39 o                         
  -5 -13   1          2.67         -0.11         2.06 o                         
  -4 -13   1         63.77         62.70         3.63 o                         
  -3 -13   1        422.23        467.70         8.12 o                         
  -2 -13   1          6.94          4.78         1.85 o                         
  -1 -13   1         41.21         48.98         2.71 o                         
   0 -13   1        397.46        373.40         6.09 o                         
   1 -13   1        637.15        656.79         9.00 o                         
   2 -13   1        177.64        190.79         4.97 o                         
   3 -13   1          0.21         -0.99         2.02 o                         
   4 -13   1          8.47          7.31         2.50 o                         
   5 -13   1        238.22        247.37         6.58 o                         
  -6 -12   1         80.38         84.42         4.10 o                         
  -5 -12   1          9.92          8.81         2.16 o                         
  -4 -12   1         95.85         88.91         3.85 o                         
  -3 -12   1         68.69         66.64         3.16 o                         
  -2 -12   1         19.68         19.08         1.76 o                         
  -1 -12   1        456.72        457.41         5.71 o                         
   0 -12   1        193.12        205.12         3.80 o                         
   1 -12   1        265.22        292.90         5.25 o                         
   2 -12   1         34.01         37.43         2.71 o                         
   3 -12   1          0.06         -0.82         1.61 o                         
   4 -12   1          6.39          6.73         2.19 o                         
   5 -12   1        293.91        305.96         7.01 o                         
   6 -12   1         70.40         64.74         3.94 o                         
  -7 -11   1         11.47          7.53         2.24 o                         
  -6 -11   1         37.52         43.05         2.95 o                         
  -5 -11   1          5.59          4.32         1.82 o                         
  -4 -11   1        181.75        180.88         4.83 o                         
  -3 -11   1        175.10        167.54         3.74 o                         
  -2 -11   1        182.18        167.51         3.29 o                         
  -1 -11   1        232.64        229.79         3.78 o                         
   0 -11   1         30.32         23.43         1.71 o                         
   1 -11   1          0.32          0.57         1.29 o                         
   2 -11   1         11.80          9.10         1.81 o                         
   3 -11   1         67.04         67.92         3.17 o                         
   4 -11   1        135.18        141.62         4.25 o                         
   5 -11   1         89.12         89.92         3.73 o                         
   6 -11   1        266.95        286.10         8.12 o                         
   7 -11   1         21.95         16.61         2.78 o                         
  -8 -10   1          0.05          0.45         2.04 o                         
  -7 -10   1        177.53        185.42         5.79 o                         
  -6 -10   1          0.55          0.00         1.30 o                         
  -5 -10   1        196.52        192.98         4.45 o                         
  -4 -10   1         95.98         95.62         3.05 o                         
  -3 -10   1        100.02         85.57         2.77 o                         
  -2 -10   1         97.32        100.11         2.65 o                         
  -1 -10   1        746.26        724.89         6.97 o                         
   0 -10   1       1822.76       1728.42        13.03 o                         
   1 -10   1        440.36        449.77         5.93 o                         
   2 -10   1        292.08        286.69         4.35 o                         
   3 -10   1        545.30        558.06         6.93 o                         
   4 -10   1       2162.44       2133.03        18.25 o                         
   5 -10   1       1499.35       1522.08        14.30 o                         
   6 -10   1         23.22         29.27         2.27 o                         
   7 -10   1        205.24        203.08         5.18 o                         
   8 -10   1         29.25         30.06         3.39 o                         
  -9  -9   1         91.00         88.37         4.21 o                         
  -8  -9   1          0.47          1.70         2.06 o                         
  -7  -9   1          1.74         -0.18         1.39 o                         
  -6  -9   1        459.18        470.49         6.18 o                         
  -5  -9   1       1584.47       1544.45        19.08 o                         
  -4  -9   1         13.80         12.31         1.44 o                         
  -3  -9   1          2.48          3.13         1.15 o                         
  -2  -9   1        256.04        259.79         3.78 o                         
  -1  -9   1       1637.37       1606.54        14.04 o                         
   0  -9   1       1988.01       1943.92        12.03 o                         
   1  -9   1         97.75         97.56         2.31 o                         
   2  -9   1          4.85          3.84         1.06 o                         
   3  -9   1         46.68         41.46         1.99 o                         
   4  -9   1       1060.58       1049.13         9.76 o                         
   5  -9   1        457.79        455.89         6.33 o                         
   6  -9   1        258.40        248.24         4.81 o                         
   7  -9   1        267.69        261.31         5.12 o                         
   8  -9   1         27.08         31.40         2.74 o                         
  -9  -8   1          5.85          6.58         1.90 o                         
  -8  -8   1        198.76        185.20         5.05 o                         
  -7  -8   1         26.05         22.55         1.87 o                         
  -6  -8   1        477.38        450.60         5.83 o                         
  -5  -8   1        184.38        179.66         3.51 o                         
  -4  -8   1        197.39        201.31         3.54 o                         
  -3  -8   1         24.66         34.51         2.07 o                         
  -2  -8   1          4.01          1.92         1.05 o                         
  -1  -8   1         66.83         52.50         1.90 o                         
   0  -8   1        223.44        224.65         2.74 o                         
   1  -8   1        499.09        449.40         4.48 o                         
   2  -8   1         31.56         40.90         1.75 o                         
   3  -8   1         83.51         83.90         2.38 o                         
   4  -8   1        454.38        430.52         4.94 o                         
   5  -8   1        813.93        816.35         8.73 o                         
   6  -8   1          1.37         -2.55         1.27 o                         
   7  -8   1         86.22         76.14         3.08 o                         
   8  -8   1         18.36          8.42         1.75 o                         
   9  -8   1        172.67        164.49         5.57 o                         
 -10  -7   1          4.36          3.37         2.42 o                         
  -9  -7   1        611.01        609.18         8.44 o                         
  -8  -7   1        217.23        212.13         4.31 o                         
  -7  -7   1        283.79        276.21         4.53 o                         
  -6  -7   1        924.64        949.77         8.10 o                         
  -5  -7   1        242.65        210.41         3.17 o                         
  -4  -7   1         19.70         22.17         1.84 o                         
  -3  -7   1        162.32        164.72         3.09 o                         
  -2  -7   1          7.42         11.31         1.08 o                         
  -1  -7   1       4830.84       4761.91        36.36 o                         
   0  -7   1       1167.11       1162.78         9.13 o                         
   1  -7   1        536.91        562.07         4.77 o                         
   2  -7   1          0.35          2.36         0.88 o                         
   3  -7   1        102.29         86.78         2.35 o                         
   4  -7   1        231.08        197.48         3.13 o                         
   5  -7   1        123.76        142.46         2.88 o                         
   6  -7   1          6.71          6.39         1.44 o                         
   7  -7   1        209.74        197.29         3.87 o                         
   8  -7   1         82.78         96.40         3.00 o                         
   9  -7   1         73.34         79.87         3.42 o                         
  10  -7   1         14.07          6.57         2.32 o                         
 -10  -6   1         10.19          7.88         2.68 o                         
  -9  -6   1        119.99        119.12         3.59 o                         
  -8  -6   1        688.66        690.47         6.91 o                         
  -7  -6   1        421.92        456.69         5.85 o                         
  -6  -6   1       1492.99       1440.55        13.44 o                         
  -5  -6   1         16.10         30.12         1.80 o                         
  -4  -6   1        277.18        227.45         3.56 o                         
  -3  -6   1          1.99          2.04         0.95 o                         
  -2  -6   1       5098.89       5370.94        48.87 o                         
  -1  -6   1       2861.71       2963.45        28.34 o                         
   0  -6   1         82.06         81.00         1.81 o                         
   1  -6   1          3.33          8.57         0.76 o                         
   2  -6   1         30.25         24.48         1.24 o                         
   3  -6   1        219.63        184.21         3.09 o                         
   4  -6   1         11.89         11.17         1.12 o                         
   5  -6   1         11.73         12.38         1.18 o                         
   6  -6   1        288.91        261.84         3.57 o                         
   7  -6   1         65.55         70.82         2.54 o                         
   8  -6   1         61.97         57.75         2.41 o                         
   9  -6   1          0.86         -2.60         1.49 o                         
  10  -6   1        422.32        404.36        10.26 o                         
 -11  -5   1        219.84        209.49         8.88 o                         
 -10  -5   1          0.35          0.71         1.97 o                         
  -9  -5   1        387.95        373.86         6.08 o                         
  -8  -5   1         30.19         35.92         1.92 o                         
  -7  -5   1         54.98         64.45         2.23 o                         
  -6  -5   1          0.30          0.13         1.05 o                         
  -5  -5   1         16.46         16.68         1.36 o                         
  -4  -5   1        539.80        465.36         4.07 o                         
  -3  -5   1        339.23        425.35         3.85 o                         
  -2  -5   1       2119.42       2332.92        18.32 o                         
  -1  -5   1        238.17        183.18         2.98 o                         
   0  -5   1         98.56         74.12         2.16 o                         
   1  -5   1       2065.04       2162.73        15.95 o                         
   2  -5   1         91.70         96.10         1.81 o                         
   3  -5   1        381.73        347.72         3.81 o                         
   4  -5   1          1.20          4.44         0.80 o                         
   5  -5   1        103.15        111.79         2.73 o                         
   6  -5   1         79.59         77.87         2.09 o                         
   7  -5   1        600.48        603.68         5.63 o                         
   8  -5   1         78.19         76.98         2.60 o                         
   9  -5   1         24.57         23.34         2.12 o                         
  10  -5   1         65.70         65.40         4.22 o                         
 -11  -4   1         28.72         26.66         2.87 o                         
 -10  -4   1        401.19        383.51        12.56 o                         
  -9  -4   1        129.09        138.22         3.60 o                         
  -8  -4   1        916.56        877.62         9.00 o                         
  -7  -4   1        859.42        877.68         8.06 o                         
  -6  -4   1        643.20        613.25         8.34 o                         
  -5  -4   1       2102.00       2116.05        15.09 o                         
  -4  -4   1        709.50        807.77         6.18 o                         
  -3  -4   1        335.34        285.65         2.81 o                         
  -2  -4   1       8150.33       8098.52        50.97 o                         
  -1  -4   1        301.26        255.74         3.25 o                         
   0  -4   1         89.68         99.07         3.89 o                         
   1  -4   1        710.15        710.95         7.82 o                         
   2  -4   1        322.59        368.51         4.12 o                         
   3  -4   1        953.28        866.88         6.59 o                         
   4  -4   1        483.15        515.54         4.67 o                         
   5  -4   1         13.44          9.73         0.98 o                         
   6  -4   1        113.40        106.13         2.19 o                         
   7  -4   1       1441.66       1418.22        10.11 o                         
   8  -4   1          1.09          1.89         1.15 o                         
   9  -4   1         99.83        103.70         3.42 o                         
  10  -4   1        262.70        265.74         7.75 o                         
  11  -4   1        247.50        243.84         6.59 o                         
 -11  -3   1         11.03          9.61         2.42 o                         
 -10  -3   1          1.84          0.81         1.70 o                         
  -9  -3   1         28.13         27.62         2.14 o                         
  -8  -3   1        433.74        421.72         5.28 o                         
  -7  -3   1        541.68        531.32         5.42 o                         
  -6  -3   1        165.67        182.34         4.01 o                         
  -5  -3   1         16.64         14.35         0.92 o                         
  -4  -3   1        316.75        268.64         2.81 o                         
  -3  -3   1       1611.67       1677.51        11.04 o                         
  -2  -3   1       7013.03       7325.52        45.88 o                         
  -1  -3   1        623.79        643.86         4.78 o                         
   0  -3   1        504.54        438.95         7.91 o                         
   1  -3   1        367.80        340.95         4.23 o                         
   2  -3   1       1030.65        987.43        10.20 o                         
   3  -3   1       1320.41       1350.77        10.58 o                         
   4  -3   1        722.94        829.86         6.46 o                         
   5  -3   1       1414.02       1483.69        10.66 o                         
   6  -3   1          5.97          8.79         0.98 o                         
   7  -3   1          0.90          1.68         1.03 o                         
   8  -3   1        112.15        115.52         2.60 o                         
   9  -3   1        633.80        642.69         7.84 o                         
  10  -3   1        396.78        394.04         7.72 o                         
  11  -3   1          2.63          0.45         2.21 o                         
 -11  -2   1        491.69        471.41        12.32 o                         
 -10  -2   1        329.35        342.22         6.02 o                         
  -9  -2   1         15.12         14.40         1.57 o                         
  -8  -2   1        143.28        165.74         3.09 o                         
  -7  -2   1         87.02         92.64         2.66 o                         
  -6  -2   1       1595.96       1736.65        12.30 o                         
  -5  -2   1        907.42        904.07         6.28 o                         
  -4  -2   1          4.34         15.27         0.82 o                         
  -3  -2   1       1426.17       1424.98         8.90 o                         
  -2  -2   1         31.23         27.28         0.83 o                         
  -1  -2   1          6.31          5.95         0.71 o                         
   0  -2   1       1831.05       1772.93        16.25 o                         
   1  -2   1       1340.50       1392.56        13.14 o                         
   2  -2   1        141.87        113.83         1.76 o                         
   3  -2   1       4052.98       3930.39        41.51 o                         
   4  -2   1        812.05        923.74         6.86 o                         
   5  -2   1        346.99        378.57         3.66 o                         
   6  -2   1        654.64        585.55         4.92 o                         
   7  -2   1        395.61        368.95         3.78 o                         
   8  -2   1        454.72        482.14         4.86 o                         
   9  -2   1        688.14        657.25         7.92 o                         
  10  -2   1        274.20        270.69         6.11 o                         
  11  -2   1         89.19         88.13         6.26 o                         
 -11  -1   1        436.43        422.38        11.45 o                         
 -10  -1   1          2.45         -1.12         1.85 o                         
  -9  -1   1        167.50        181.27         4.27 o                         
  -8  -1   1        619.37        637.76         6.73 o                         
  -7  -1   1       1130.77       1100.75        11.25 o                         
  -6  -1   1        153.28        180.36         2.37 o                         
  -5  -1   1        369.08        365.24         3.24 o                         
  -4  -1   1       6342.65       6255.93        34.60 o                         
  -3  -1   1       2178.53       2060.43        10.86 o                         
  -2  -1   1         56.22         71.34         0.95 o                         
  -1  -1   1        236.27        262.88         2.11 o                         
   0  -1   1       9718.30       9884.10        66.13 o                         
   1  -1   1       5485.81       5509.11        48.66 o                         
   2  -1   1        106.09        144.59         1.98 o                         
   3  -1   1        131.91        162.65         2.53 o                         
   4  -1   1        243.04        246.81         3.06 o                         
   5  -1   1       3985.22       4181.10        26.55 o                         
   6  -1   1        123.80         95.89         2.09 o                         
   7  -1   1        170.56        152.33         2.51 o                         
   8  -1   1          2.16          1.37         1.12 o                         
   9  -1   1          1.39          0.71         1.76 o                         
  10  -1   1        116.48        115.04         3.95 o                         
  11  -1   1        325.85        334.63         8.07 o                         
 -11   0   1         29.85         26.53         2.93 o                         
 -10   0   1        219.21        225.99         5.21 o                         
  -9   0   1        407.66        435.64         6.60 o                         
  -8   0   1        257.11        245.44         5.03 o                         
  -7   0   1        189.10        216.63         3.56 o                         
  -6   0   1       2508.41       2651.13        14.69 o                         
  -5   0   1       1337.91       1466.03         9.75 o                         
  -4   0   1       5233.53       4994.27        32.48 o                         
  -3   0   1       1472.75       1649.92        12.01 o                         
  -2   0   1        535.49        484.17         3.65 o                         
  -1   0   1          5.31          5.60         0.22 o                         
   1   0   1       1855.79       1909.22        19.83 o                         
   2   0   1        129.03        106.06         1.38 o                         
   3   0   1      32067.89      34040.80       215.70 o                         
   4   0   1       4909.70       5134.03        32.74 o                         
   5   0   1       1084.01       1244.42         8.02 o                         
   6   0   1       1112.58       1192.47         7.39 o                         
   7   0   1         46.37         42.55         1.52 o                         
   8   0   1        603.92        667.88         6.53 o                         
   9   0   1        612.94        620.43         8.99 o                         
  10   0   1        122.08        138.85         4.25 o                         
  11   0   1         66.51         61.14         3.77 o                         
 -11   1   1        297.37        286.63         6.13 o                         
 -10   1   1          0.51         -1.01         1.63 o                         
  -9   1   1         15.39         14.88         2.12 o                         
  -8   1   1        109.84        106.34         3.62 o                         
  -7   1   1       2570.30       2621.95        18.10 o                         
  -6   1   1         38.28         36.28         1.27 o                         
  -5   1   1          6.23         17.94         1.32 o                         
  -4   1   1       3004.06       3007.78        23.23 o                         
  -3   1   1        393.04        428.26         6.78 o                         
  -2   1   1         29.93         26.73         0.96 o                         
  -1   1   1       1585.94       1627.27        19.53 o                         
   0   1   1       3542.53       3715.88        26.61 o                         
   1   1   1       9250.15       9380.73        63.31 o                         
   2   1   1         10.60          8.25         0.61 o                         
   3   1   1       4377.27       4851.11        29.41 o                         
   4   1   1        217.56        280.93         3.26 o                         
   5   1   1       2356.30       2333.28        16.05 o                         
   6   1   1         72.88         47.53         1.43 o                         
   7   1   1        233.12        259.11         3.06 o                         
   8   1   1         12.48         15.92         1.26 o                         
   9   1   1       1033.47       1007.37        11.24 o                         
  10   1   1        182.71        187.91         4.72 o                         
  11   1   1        118.92        124.97         4.84 o                         
 -11   2   1          0.07         -1.60         1.83 o                         
 -10   2   1        576.83        556.17         8.15 o                         
  -9   2   1        601.49        603.55         8.15 o                         
  -8   2   1         36.76         39.76         2.33 o                         
  -7   2   1         30.22         28.90         1.52 o                         
  -6   2   1        908.79        818.26         6.40 o                         
  -5   2   1       3955.62       4022.50        25.41 o                         
  -4   2   1       4494.34       4629.80        32.42 o                         
  -3   2   1       4213.17       4534.82        36.91 o                         
  -2   2   1         90.05         96.65         1.73 o                         
  -1   2   1          1.54          1.31         0.46 o                         
   1   2   1       4214.00       4483.29        28.06 o                         
   2   2   1       4087.85       4257.03        27.33 o                         
   3   2   1       2374.67       2595.79        18.30 o                         
   4   2   1       1923.85       1995.92        11.82 o                         
   5   2   1       5025.55       5106.58        27.56 o                         
   6   2   1       1389.49       1310.45         8.83 o                         
   7   2   1          1.46          3.66         1.11 o                         
   8   2   1        117.99        120.89         3.30 o                         
   9   2   1        149.45        160.47         3.78 o                         
  10   2   1        538.69        525.88         7.14 o                         
  11   2   1         62.10         53.45         3.57 o                         
 -11   3   1        179.73        182.18         5.69 o                         
 -10   3   1        340.77        362.65         6.57 o                         
  -9   3   1        331.79        321.76         5.81 o                         
  -8   3   1        697.87        714.87         8.71 o                         
  -7   3   1        318.66        350.65         4.01 o                         
  -6   3   1        103.90        104.50         1.93 o                         
  -5   3   1       1723.29       1647.34        10.94 o                         
  -4   3   1         84.31         84.63         2.02 o                         
  -3   3   1          4.08          8.08         0.77 o                         
  -2   3   1       1241.59       1139.25        11.05 o                         
  -1   3   1       2946.87       2979.39        21.43 o                         
   0   3   1         80.21         79.90         1.29 o                         
   1   3   1       2625.01       2435.63        15.76 o                         
   2   3   1       1369.68       1436.49        10.00 o                         
   3   3   1        209.58        218.52         3.06 o                         
   4   3   1        849.98        895.76         6.27 o                         
   5   3   1         20.62         29.42         0.94 o                         
   6   3   1         12.68         15.56         0.98 o                         
   7   3   1        254.98        286.57         3.37 o                         
   8   3   1        100.59        100.14         2.73 o                         
   9   3   1          9.31          8.90         1.60 o                         
  10   3   1         33.66         36.29         2.39 o                         
  11   3   1        534.19        529.17         8.96 o                         
 -11   4   1        399.54        388.45         7.30 o                         
 -10   4   1         54.60         52.86         3.02 o                         
  -9   4   1          8.21          7.55         1.82 o                         
  -8   4   1        324.65        327.66         6.05 o                         
  -7   4   1        741.91        693.29         6.23 o                         
  -6   4   1         48.04         46.68         1.80 o                         
  -5   4   1         40.37         56.69         2.32 o                         
  -4   4   1         83.21         87.87         1.64 o                         
  -3   4   1        454.18        573.50         5.35 o                         
  -2   4   1        654.55        699.95         7.08 o                         
  -1   4   1        553.72        585.08         4.69 o                         
   0   4   1       1249.94       1191.53         9.03 o                         
   1   4   1       1370.23       1662.89        11.31 o                         
   2   4   1          2.30          0.73         0.44 o                         
   3   4   1       2199.11       2096.50        14.45 o                         
   4   4   1       2259.03       2271.89        14.14 o                         
   5   4   1       2315.37       2228.36        14.24 o                         
   6   4   1        129.38        114.54         2.05 o                         
   7   4   1        121.68        125.70         2.81 o                         
   8   4   1        771.95        770.30         8.25 o                         
   9   4   1        237.13        248.11         4.93 o                         
  10   4   1        454.40        495.12         8.31 o                         
  11   4   1         30.77         28.34         3.02 o                         
 -10   5   1         75.75         82.08         3.71 o                         
  -9   5   1          9.12          9.56         1.88 o                         
  -8   5   1         24.25         24.06         2.04 o                         
  -7   5   1          0.30          3.28         1.03 o                         
  -6   5   1       1441.13       1402.62        10.17 o                         
  -5   5   1        235.29        215.44         2.81 o                         
  -4   5   1        946.03        965.18         7.52 o                         
  -3   5   1          6.89         14.10         1.01 o                         
  -2   5   1       1960.38       1893.41        16.98 o                         
  -1   5   1       3786.42       3798.68        31.76 o                         
   0   5   1       1999.00       1855.44        18.23 o                         
   1   5   1        212.50        224.67         2.50 o                         
   2   5   1          2.60         12.76         1.79 o                         
   3   5   1       1287.28       1241.31         8.70 o                         
   4   5   1       6517.99       6589.50        35.01 o                         
   5   5   1        321.94        346.25         3.40 o                         
   6   5   1       1133.48       1081.74         8.14 o                         
   7   5   1         70.25         62.22         1.95 o                         
   8   5   1        725.42        695.22         7.83 o                         
   9   5   1        677.93        680.99         8.71 o                         
  10   5   1        112.86        109.37         5.66 o                         
  11   5   1        502.98        503.96         8.95 o                         
 -10   6   1          8.91          4.81         2.10 o                         
  -9   6   1        116.38        113.46         4.55 o                         
  -8   6   1          0.50          0.90         1.53 o                         
  -7   6   1        593.67        573.06         6.13 o                         
  -6   6   1       1361.03       1297.60        10.31 o                         
  -5   6   1       1547.58       1489.21        10.54 o                         
  -4   6   1         80.26         77.67         2.01 o                         
  -3   6   1         40.43         36.98         1.45 o                         
  -2   6   1        430.02        503.30         5.09 o                         
  -1   6   1          0.33          2.29         0.86 o                         
   0   6   1        220.45        196.87         2.25 o                         
   1   6   1         47.41         38.09         1.14 o                         
   2   6   1          4.98          2.30         0.75 o                         
   3   6   1        219.34        243.07         2.56 o                         
   4   6   1         85.75         75.61         1.59 o                         
   5   6   1        420.24        372.01         3.61 o                         
   6   6   1         10.62         20.46         1.57 o                         
   7   6   1         25.05         31.29         2.12 o                         
   8   6   1        176.18        171.12         3.80 o                         
   9   6   1         37.02         30.30         2.20 o                         
  10   6   1        651.42        658.90         9.97 o                         
  11   6   1        344.20        349.67         7.52 o                         
 -10   7   1         26.55         27.46         4.34 o                         
  -9   7   1        401.35        412.34         7.00 o                         
  -8   7   1         87.18         84.71         3.61 o                         
  -7   7   1         78.03         63.20         2.93 o                         
  -6   7   1          0.52          2.80         1.39 o                         
  -5   7   1        241.50        256.12         3.65 o                         
  -4   7   1         56.25         52.23         1.83 o                         
  -3   7   1         13.49         12.78         1.15 o                         
  -2   7   1       5622.65       5548.59        39.17 o                         
  -1   7   1        187.45        197.79         2.49 o                         
   0   7   1        117.80        142.08         1.94 o                         
   1   7   1          0.54          0.74         0.60 o                         
   2   7   1       2655.23       2601.56        15.38 o                         
   3   7   1       2177.02       2331.19        14.05 o                         
   4   7   1       1484.33       1487.86         9.74 o                         
   5   7   1        160.83        162.19         2.62 o                         
   6   7   1        618.92        576.40         6.04 o                         
   7   7   1        212.62        216.92         3.92 o                         
   8   7   1        432.82        430.23         5.60 o                         
   9   7   1        438.99        433.99         8.14 o                         
  10   7   1         19.80         21.76         2.69 o                         
  -9   8   1          2.22          1.82         2.59 o                         
  -8   8   1         54.82         59.14         3.45 o                         
  -7   8   1        447.00        450.45         6.88 o                         
  -6   8   1        342.56        351.33         6.82 o                         
  -5   8   1         73.96         82.70         2.54 o                         
  -4   8   1        103.77         92.46         2.39 o                         
  -3   8   1        260.91        239.91         3.56 o                         
  -2   8   1       2447.95       2485.09        20.25 o                         
  -1   8   1        967.66       1012.79         7.52 o                         
   0   8   1          2.08          4.72         0.76 o                         
   1   8   1          3.03          1.00         0.68 o                         
   2   8   1        413.61        339.48         3.33 o                         
   3   8   1        733.10        700.99         5.79 o                         
   4   8   1        493.75        482.15         4.65 o                         
   5   8   1        730.06        690.02         6.40 o                         
   6   8   1          6.99          9.93         1.27 o                         
   7   8   1         93.03         92.22         2.58 o                         
   8   8   1        130.40        126.81         3.45 o                         
   9   8   1        181.89        183.39         8.66 o                         
  10   8   1        458.61        477.08         8.44 o                         
  -9   9   1        182.02        190.93         6.60 o                         
  -8   9   1        189.97        180.15         6.08 o                         
  -7   9   1         82.50         94.38         6.95 o                         
  -6   9   1          0.63          2.03         1.41 o                         
  -5   9   1        215.41        208.30         6.24 o                         
  -4   9   1         43.01         41.67         1.97 o                         
  -3   9   1          4.24          6.53         1.16 o                         
  -2   9   1          2.36          4.00         1.04 o                         
  -1   9   1         77.52         76.42         1.95 o                         
   0   9   1        153.34        118.16         2.13 o                         
   1   9   1        229.05        218.84         2.78 o                         
   2   9   1         72.90         47.48         1.63 o                         
   3   9   1          7.92         13.45         1.14 o                         
   4   9   1        803.07        785.83         6.66 o                         
   5   9   1          6.92          7.11         1.21 o                         
   6   9   1          0.65         -1.78         1.13 o                         
   7   9   1         23.98         23.80         1.81 o                         
   8   9   1         17.11         20.28         2.34 o                         
   9   9   1        376.83        392.98         7.45 o                         
  -8  10   1         93.69         88.09         5.11 o                         
  -7  10   1          2.21          1.90         2.02 o                         
  -6  10   1          3.87         -0.02         1.46 o                         
  -5  10   1          3.18          0.67         1.76 o                         
  -4  10   1        434.67        444.21         6.13 o                         
  -3  10   1        382.14        372.03         7.17 o                         
  -2  10   1         89.02        100.33         2.41 o                         
  -1  10   1        154.38        154.86         2.59 o                         
   0  10   1        269.84        266.18         3.20 o                         
   1  10   1        228.44        239.20         3.01 o                         
   2  10   1          7.96          3.65         0.96 o                         
   3  10   1         51.88         61.24         1.97 o                         
   4  10   1         22.64         19.51         1.52 o                         
   5  10   1        235.11        228.76         4.17 o                         
   6  10   1        570.71        580.55         7.14 o                         
   7  10   1        100.62        101.98         4.04 o                         
   8  10   1         63.89         67.97         3.99 o                         
   9  10   1         19.38         15.35         2.59 o                         
  -7  11   1          0.71          0.82         3.84 o                         
  -6  11   1         43.12         53.34         2.83 o                         
  -5  11   1         33.67         34.44         2.43 o                         
  -4  11   1       1200.43       1221.65        12.13 o                         
  -3  11   1       1238.56       1240.31        11.15 o                         
  -2  11   1         38.84         53.12         2.81 o                         
  -1  11   1        170.31        171.24         3.00 o                         
   0  11   1         15.52         16.47         1.29 o                         
   1  11   1        151.32        141.93         3.12 o                         
   2  11   1        635.24        665.39         7.01 o                         
   3  11   1         42.14         47.50         2.31 o                         
   4  11   1         42.02         37.25         2.47 o                         
   5  11   1         70.22         73.12         2.87 o                         
   6  11   1         84.85         84.34         3.26 o                         
   7  11   1         70.00         76.13         3.77 o                         
   8  11   1         21.47         17.27         2.80 o                         
  -7  12   1          2.12          4.30         2.83 o                         
  -6  12   1          0.74         -2.84         2.15 o                         
  -5  12   1         96.40        108.36         3.75 o                         
  -4  12   1        123.38        112.32         3.41 o                         
  -3  12   1         12.82         14.56         1.69 o                         
  -2  12   1         17.87         20.36         1.80 o                         
  -1  12   1          2.69          2.49         1.37 o                         
   0  12   1         18.74         18.53         1.64 o                         
   1  12   1         13.72         16.10         1.61 o                         
   2  12   1         13.04          9.13         1.52 o                         
   3  12   1         22.90         16.96         1.83 o                         
   4  12   1         65.11         56.93         2.65 o                         
   5  12   1         89.48         96.40         4.01 o                         
   6  12   1         29.97         38.93         3.08 o                         
   7  12   1         99.45        102.26         6.22 o                         
  -5  13   1         87.67         88.74         4.05 o                         
  -4  13   1        326.33        316.30         6.34 o                         
  -3  13   1        146.11        154.21         4.56 o                         
  -2  13   1         43.39         50.90         2.55 o                         
  -1  13   1          1.42         -0.91         1.48 o                         
   0  13   1        218.71        235.62         4.70 o                         
   1  13   1        874.52        838.62         8.73 o                         
   2  13   1        111.39        111.30         3.26 o                         
   3  13   1         19.50         21.21         2.43 o                         
   4  13   1        190.55        183.67         5.23 o                         
   5  13   1        358.17        376.06         7.36 o                         
   6  13   1        376.42        377.68         7.60 o                         
  -4  14   1        314.36        317.69         7.33 o                         
  -3  14   1         58.38         58.55         3.76 o                         
  -2  14   1         14.15         21.12         2.41 o                         
  -1  14   1        119.16        129.23         4.45 o                         
   0  14   1        625.60        640.89         8.39 o                         
   1  14   1        226.34        231.56         5.00 o                         
   2  14   1         37.42         39.32         2.84 o                         
   3  14   1          0.20         -1.42         1.94 o                         
   4  14   1         56.23         68.00         3.89 o                         
   5  14   1        204.61        225.76         7.71 o                         
  -2  15   1         15.96         15.99         2.55 o                         
  -1  15   1          0.80          2.22         2.26 o                         
   0  15   1         10.72          6.78         2.46 o                         
   1  15   1          0.42          2.39         1.88 o                         
   2  15   1          0.08          0.53         1.97 o                         
  -2 -14   2        105.25        109.90         4.27 o                         
  -1 -14   2          4.20          7.81         2.15 o                         
   0 -14   2         32.71         35.25         2.65 o                         
   1 -14   2          7.40          4.86         2.14 o                         
  -4 -13   2         55.28         54.24         3.49 o                         
  -3 -13   2        230.50        245.25         5.96 o                         
  -2 -13   2        386.14        400.98         6.89 o                         
  -1 -13   2         37.00         34.69         2.51 o                         
   0 -13   2         47.34         51.90         2.83 o                         
   1 -13   2        137.82        140.39         4.45 o                         
   2 -13   2        254.93        270.47         5.92 o                         
   3 -13   2         13.27          7.61         2.42 o                         
   4 -13   2         19.93         18.97         2.82 o                         
  -6 -12   2        102.96        109.25         4.61 o                         
  -5 -12   2        222.25        230.05         5.77 o                         
  -4 -12   2          2.96          5.25         2.06 o                         
  -3 -12   2          3.28          1.80         2.03 o                         
  -2 -12   2         76.85         76.61         3.31 o                         
  -1 -12   2        103.65        105.45         3.09 o                         
   0 -12   2          0.18         -0.10         1.35 o                         
   1 -12   2          5.14          6.82         1.58 o                         
   2 -12   2         72.90         75.38         3.77 o                         
   3 -12   2         72.71         78.13         3.84 o                         
   4 -12   2        155.91        158.36         5.16 o                         
   5 -12   2          0.42         -1.14         2.08 o                         
  -7 -11   2         16.44         17.26         2.45 o                         
  -6 -11   2         75.05         74.46         3.76 o                         
  -5 -11   2         36.12         49.97         3.13 o                         
  -4 -11   2          5.14          3.46         1.71 o                         
  -3 -11   2        380.80        394.82         6.78 o                         
  -2 -11   2         65.07         68.58         2.63 o                         
  -1 -11   2         12.81          9.11         1.56 o                         
   0 -11   2        429.22        382.48         4.95 o                         
   1 -11   2        907.52        908.47         9.07 o                         
   2 -11   2        110.87        120.39         3.78 o                         
   3 -11   2         13.92         13.73         2.05 o                         
   4 -11   2          3.87          0.68         1.69 o                         
   5 -11   2        230.89        241.98         6.03 o                         
   6 -11   2        521.99        544.94         8.57 o                         
   7 -11   2         54.98         51.42         3.49 o                         
  -8 -10   2        373.65        351.58         9.13 o                         
  -7 -10   2         82.51         80.95         5.64 o                         
  -6 -10   2          0.37         -1.05         1.73 o                         
  -5 -10   2         46.40         39.73         2.58 o                         
  -4 -10   2        544.47        511.24         6.46 o                         
  -3 -10   2        450.65        438.36         5.79 o                         
  -2 -10   2        155.79        148.40         2.99 o                         
  -1 -10   2        831.30        780.49         8.35 o                         
   0 -10   2        495.82        495.76         5.47 o                         
   1 -10   2          0.62          0.12         1.31 o                         
   2 -10   2         14.37         15.24         1.81 o                         
   3 -10   2          7.07          7.92         1.77 o                         
   4 -10   2          4.38          6.48         1.77 o                         
   5 -10   2        350.77        374.39         6.51 o                         
   6 -10   2          0.26          0.62         2.01 o                         
   7 -10   2        179.04        186.78         5.27 o                         
  -9  -9   2         15.56         20.47         3.12 o                         
  -8  -9   2         37.04         32.15         3.01 o                         
  -7  -9   2        372.18        355.35         7.42 o                         
  -6  -9   2        165.59        158.78         3.63 o                         
  -5  -9   2          1.60         -0.08         1.20 o                         
  -4  -9   2         11.86          9.68         1.43 o                         
  -3  -9   2        167.66        154.14         3.24 o                         
  -2  -9   2        166.17        152.10         2.79 o                         
  -1  -9   2        103.12        104.61         2.45 o                         
   0  -9   2        148.69        153.31         2.85 o                         
   1  -9   2          9.64         10.43         1.45 o                         
   2  -9   2         36.00         32.68         2.09 o                         
   3  -9   2        386.22        382.34         5.11 o                         
   4  -9   2        505.39        504.23         6.54 o                         
   5  -9   2        205.59        216.55         4.41 o                         
   6  -9   2          6.49          3.05         1.61 o                         
   7  -9   2        147.10        152.95         4.04 o                         
   8  -9   2        362.61        349.61         6.38 o                         
  -9  -8   2        556.00        548.38         8.10 o                         
  -8  -8   2          0.01         -1.86         1.67 o                         
  -7  -8   2         23.64         20.25         1.77 o                         
  -6  -8   2         10.00          9.41         1.37 o                         
  -5  -8   2        380.73        382.61         5.16 o                         
  -4  -8   2        655.84        608.48         6.63 o                         
  -3  -8   2         16.63         14.94         1.38 o                         
  -2  -8   2        139.16        120.53         2.78 o                         
  -1  -8   2        577.34        553.68         5.71 o                         
   0  -8   2        731.09        717.56         7.26 o                         
   1  -8   2        667.70        685.30         6.64 o                         
   2  -8   2         81.70         86.64         2.75 o                         
   3  -8   2        122.87        134.25         2.91 o                         
   4  -8   2       2331.72       2257.21        17.25 o                         
   5  -8   2       2387.28       2370.14        19.57 o                         
   6  -8   2         57.03         50.77         2.51 o                         
   7  -8   2         55.78         55.58         2.56 o                         
   8  -8   2          0.89          1.38         2.00 o                         
   9  -8   2        290.11        296.45         5.97 o                         
 -10  -7   2        292.69        304.52         6.94 o                         
  -9  -7   2          6.58          7.12         1.93 o                         
  -8  -7   2         36.53         35.35         2.18 o                         
  -7  -7   2        435.03        408.72         5.03 o                         
  -6  -7   2       1118.00       1087.52         8.66 o                         
  -5  -7   2       2658.48       2549.61        18.49 o                         
  -4  -7   2         22.55         22.93         1.44 o                         
  -3  -7   2         85.79         85.13         4.43 o                         
  -2  -7   2        255.90        244.72         3.79 o                         
  -1  -7   2       1865.58       1928.64        14.98 o                         
   0  -7   2        292.77        296.29         4.21 o                         
   1  -7   2         73.03         67.26         2.17 o                         
   2  -7   2        239.08        220.72         3.27 o                         
   3  -7   2          2.37          3.01         1.02 o                         
   4  -7   2        222.24        218.29         3.37 o                         
   5  -7   2        243.28        251.84         4.01 o                         
   6  -7   2         69.93         70.11         2.50 o                         
   7  -7   2         19.74         16.43         1.62 o                         
   8  -7   2          0.35          1.63         1.46 o                         
   9  -7   2          0.98          2.35         1.68 o                         
 -10  -6   2         24.37         25.39         2.72 o                         
  -9  -6   2         30.05         26.39         2.55 o                         
  -8  -6   2        698.14        697.67         7.42 o                         
  -7  -6   2        589.36        553.12         6.50 o                         
  -6  -6   2       1102.38       1038.72         9.66 o                         
  -5  -6   2        316.68        321.74         3.72 o                         
  -4  -6   2         55.49         52.37         1.73 o                         
  -3  -6   2        256.25        236.92         3.24 o                         
  -2  -6   2         55.89         82.57         1.81 o                         
  -1  -6   2         25.64         25.57         1.09 o                         
   0  -6   2        457.98        449.22         7.21 o                         
   1  -6   2        192.37        222.66         3.38 o                         
   2  -6   2        136.93        114.01         2.21 o                         
   3  -6   2          8.06          4.96         1.12 o                         
   4  -6   2        325.26        323.44         4.08 o                         
   5  -6   2        161.25        164.05         2.77 o                         
   6  -6   2         62.65         62.32         2.48 o                         
   7  -6   2         88.49         82.38         2.59 o                         
   8  -6   2        215.70        217.09         4.01 o                         
   9  -6   2        307.70        298.81         4.89 o                         
  10  -6   2        459.74        468.71         8.01 o                         
 -10  -5   2         61.05         67.42         3.30 o                         
  -9  -5   2        248.29        260.49         4.82 o                         
  -8  -5   2         47.98         51.99         2.24 o                         
  -7  -5   2         55.84         59.08         2.32 o                         
  -6  -5   2        193.66        203.75         3.26 o                         
  -5  -5   2       1192.84       1094.74         7.96 o                         
  -4  -5   2         76.72         64.86         1.84 o                         
  -3  -5   2         27.35         38.34         1.17 o                         
  -2  -5   2        216.22        233.31         2.57 o                         
  -1  -5   2       3930.69       3657.16        22.60 o                         
   0  -5   2       2268.93       2457.04        30.04 o                         
   1  -5   2       1389.38       1528.81        15.80 o                         
   2  -5   2         28.06         35.11         1.37 o                         
   3  -5   2       1366.60       1271.02         9.77 o                         
   4  -5   2        680.57        624.01         6.10 o                         
   5  -5   2        426.24        459.86         4.56 o                         
   6  -5   2         10.09          7.80         1.08 o                         
   7  -5   2         94.61        102.83         2.68 o                         
   8  -5   2        672.23        661.10         6.98 o                         
   9  -5   2        360.11        378.10         5.36 o                         
  10  -5   2          4.88          4.89         2.82 o                         
 -11  -4   2        205.90        222.04         6.02 o                         
 -10  -4   2         22.60         25.38         2.58 o                         
  -9  -4   2         57.35         62.70         2.73 o                         
  -8  -4   2       1284.51       1206.59        10.72 o                         
  -7  -4   2        580.86        607.00         5.99 o                         
  -6  -4   2       1306.48       1242.10        10.08 o                         
  -5  -4   2         48.28         45.96         1.69 o                         
  -4  -4   2          1.77          4.62         0.65 o                         
  -3  -4   2         83.34         90.50         1.56 o                         
  -2  -4   2       5565.40       5949.39        39.30 o                         
  -1  -4   2       6020.50       6172.15        39.10 o                         
   0  -4   2        380.78        361.17         3.31 o                         
   1  -4   2        297.36        336.64         4.62 o                         
   2  -4   2         70.05         52.98         1.91 o                         
   3  -4   2        274.43        248.27         3.00 o                         
   4  -4   2          1.86          4.75         0.80 o                         
   5  -4   2        544.04        498.28         4.88 o                         
   6  -4   2          0.18         -0.60         0.81 o                         
   7  -4   2         83.23         84.47         2.27 o                         
   8  -4   2          0.38          1.19         1.20 o                         
   9  -4   2         61.38         63.74         2.52 o                         
  10  -4   2        633.87        597.53         9.61 o                         
  11  -4   2         59.05         51.57         3.66 o                         
 -11  -3   2         46.76         40.04         3.27 o                         
 -10  -3   2         45.41         43.00         2.71 o                         
  -9  -3   2        717.46        706.42         8.13 o                         
  -8  -3   2        444.61        434.94         5.38 o                         
  -7  -3   2         16.84          9.97         1.76 o                         
  -6  -3   2        466.88        486.17         4.54 o                         
  -5  -3   2        101.18        116.95         1.86 o                         
  -4  -3   2        472.66        415.64         3.56 o                         
  -3  -3   2         23.63         21.45         0.80 o                         
  -2  -3   2         15.05         11.56         0.62 o                         
  -1  -3   2         36.32         16.45         0.84 o                         
   0  -3   2         98.47        115.27         1.58 o                         
   1  -3   2       1429.29       1476.27        14.26 o                         
   2  -3   2        372.25        370.08         4.84 o                         
   3  -3   2       1455.54       1475.33        12.43 o                         
   4  -3   2        596.55        589.42         5.27 o                         
   5  -3   2         94.42         87.13         1.81 o                         
   6  -3   2          1.03          2.92         0.85 o                         
   7  -3   2        601.93        593.06         5.12 o                         
   8  -3   2        204.08        195.46         3.46 o                         
   9  -3   2        228.21        219.18         3.91 o                         
  10  -3   2         19.25         18.00         2.52 o                         
  11  -3   2          2.20          0.77         2.17 o                         
 -11  -2   2          8.43          3.42         2.35 o                         
 -10  -2   2        128.37        131.12         4.01 o                         
  -9  -2   2        488.64        488.61         6.03 o                         
  -8  -2   2         30.50         36.56         1.87 o                         
  -7  -2   2        489.85        508.26         4.94 o                         
  -6  -2   2        469.97        498.95         5.48 o                         
  -5  -2   2         59.73         58.17         1.31 o                         
  -4  -2   2       1071.85       1136.55         7.97 o                         
  -3  -2   2       2628.13       2820.29        19.72 o                         
  -2  -2   2       7967.62       8201.58        48.16 o                         
  -1  -2   2       5989.20       6113.19        38.10 o                         
   0  -2   2       1986.48       1945.52        13.52 o                         
   1  -2   2         13.68          8.08         0.57 o                         
   2  -2   2       4191.82       3992.95        32.77 o                         
   3  -2   2       3459.45       3310.90        25.49 o                         
   4  -2   2        941.47        928.06         7.05 o                         
   5  -2   2        164.36        167.13         2.44 o                         
   6  -2   2          0.71         -0.27         0.74 o                         
   7  -2   2        681.09        685.47         5.55 o                         
   8  -2   2        190.14        209.22         3.13 o                         
   9  -2   2         40.27         37.91         2.12 o                         
  10  -2   2        292.42        293.33         6.42 o                         
  11  -2   2          6.68          5.99         2.28 o                         
 -11  -1   2         11.51         12.78         2.42 o                         
 -10  -1   2         48.41         51.44         4.24 o                         
  -9  -1   2         27.53         33.48         2.16 o                         
  -8  -1   2        779.04        818.08         7.98 o                         
  -7  -1   2        884.48        850.19         6.91 o                         
  -6  -1   2        790.20        759.21         6.04 o                         
  -5  -1   2        264.04        256.42         2.49 o                         
  -4  -1   2       4010.58       4074.88        24.00 o                         
  -3  -1   2        939.93        840.01         5.95 o                         
  -2  -1   2         63.89         80.56         0.98 o                         
  -1  -1   2          4.99          4.58         0.35 o                         
   0  -1   2       3119.76       3211.88        23.33 o                         
   1  -1   2        160.03        137.59         1.69 o                         
   2  -1   2          5.01          5.28         0.64 o                         
   3  -1   2        742.99        745.58         9.33 o                         
   4  -1   2       1113.18       1186.81         8.89 o                         
   5  -1   2         64.93         61.65         1.66 o                         
   6  -1   2        546.95        554.22         4.96 o                         
   7  -1   2         76.83         91.28         2.05 o                         
   8  -1   2        395.19        391.79         5.32 o                         
   9  -1   2       1076.19       1055.68         9.54 o                         
  10  -1   2         92.60         91.74         4.13 o                         
  11  -1   2          6.60          9.88         2.41 o                         
 -11   0   2        473.62        451.32         9.40 o                         
 -10   0   2        696.47        677.43         9.94 o                         
  -9   0   2        135.51        124.96         3.77 o                         
  -8   0   2         78.62         87.84         2.83 o                         
  -7   0   2       1487.00       1489.17        11.96 o                         
  -6   0   2       1529.61       1478.56        10.15 o                         
  -5   0   2         89.63        102.27         1.54 o                         
  -4   0   2         54.47         71.47         1.56 o                         
  -3   0   2      10395.91      10528.08        61.71 o                         
  -2   0   2        561.05        672.07         4.54 o                         
  -1   0   2       4127.47       4434.92        29.61 o                         
   0   0   2       1618.52       1647.27         9.07 o                         
   1   0   2        297.69        297.34         6.74 o                         
   2   0   2         15.93          4.28         0.62 o                         
   3   0   2       6637.26       6763.36        67.74 o                         
   4   0   2       2861.87       3025.14        18.19 o                         
   5   0   2        388.68        431.57         3.91 o                         
   6   0   2        200.47        252.42         2.89 o                         
   7   0   2         31.68         47.31         2.02 o                         
   8   0   2       2133.11       2204.16        15.98 o                         
   9   0   2       1131.10       1128.12        10.50 o                         
  10   0   2         58.81         63.57         3.50 o                         
  11   0   2        143.19        158.89         5.26 o                         
 -11   1   2        309.58        305.66         6.42 o                         
 -10   1   2          0.27         -1.66         1.85 o                         
  -9   1   2         86.87        103.92         3.93 o                         
  -8   1   2        443.28        453.58         6.40 o                         
  -7   1   2        252.33        213.57         3.60 o                         
  -6   1   2         96.40        117.80         2.46 o                         
  -5   1   2        163.53        193.98         2.30 o                         
  -4   1   2       5527.38       5560.80        38.33 o                         
  -3   1   2       1929.10       1826.50        14.09 o                         
  -2   1   2        745.62        772.50         5.89 o                         
  -1   1   2          0.57         -1.03         0.52 o                         
   0   1   2       5936.03       6160.96        49.45 o                         
   1   1   2       6714.01       6895.00        61.08 o                         
   2   1   2       1211.87       1419.34         9.55 o                         
   3   1   2         81.29         51.48         1.24 o                         
   4   1   2        932.39        929.45         8.22 o                         
   5   1   2       3677.96       3810.87        24.23 o                         
   6   1   2        323.31        274.76         3.00 o                         
   7   1   2         54.11         39.78         1.49 o                         
   8   1   2         48.83         43.41         1.82 o                         
   9   1   2         27.70         32.14         2.00 o                         
  10   1   2         34.81         37.28         2.66 o                         
  11   1   2        306.20        322.06         7.07 o                         
 -11   2   2        103.67        102.36         4.27 o                         
 -10   2   2        100.57        109.51         5.36 o                         
  -9   2   2         56.29         57.40         2.88 o                         
  -8   2   2        143.47        149.91         3.81 o                         
  -7   2   2          5.74          1.71         1.16 o                         
  -6   2   2        326.02        399.38         4.72 o                         
  -5   2   2       1100.72       1152.96         9.58 o                         
  -4   2   2       1278.81       1170.49         9.27 o                         
  -3   2   2        973.03        958.06         8.07 o                         
  -2   2   2        543.31        535.18         4.49 o                         
  -1   2   2        169.87        164.38         2.19 o                         
   0   2   2       1884.90       1849.74        20.29 o                         
   2   2   2       7863.77       8403.52        53.03 o                         
   3   2   2       1750.74       1821.21        12.50 o                         
   4   2   2       1440.19       1574.20         9.24 o                         
   6   2   2        332.82        368.72         3.42 o                         
   7   2   2        140.19        140.96         2.30 o                         
   8   2   2        838.38        916.66         7.66 o                         
   9   2   2        963.84        922.19         9.07 o                         
  10   2   2        286.72        298.63         5.32 o                         
  11   2   2         11.83         15.55         2.68 o                         
 -11   3   2        511.31        498.58         9.42 o                         
 -10   3   2         79.41         77.96         3.59 o                         
  -9   3   2        114.20        120.72         3.86 o                         
  -8   3   2        173.06        190.08         5.97 o                         
  -7   3   2        303.51        315.52         5.86 o                         
  -6   3   2        343.77        347.48         3.87 o                         
  -5   3   2        159.03        179.74         2.64 o                         
  -4   3   2       3124.03       3217.59        23.12 o                         
  -3   3   2         52.33         47.93         1.38 o                         
  -2   3   2        351.98        377.10         4.18 o                         
  -1   3   2          1.65         15.66         0.68 o                         
   0   3   2        864.56        799.53         7.49 o                         
   1   3   2       1878.10       1858.53        11.61 o                         
   2   3   2      11666.79      11992.61        75.44 o                         
   3   3   2          8.73         21.57         1.08 o                         
   4   3   2        104.11        106.81         1.49 o                         
   5   3   2       3562.45       3605.00        19.16 o                         
   6   3   2        737.74        689.28         5.19 o                         
   7   3   2        460.57        507.29         4.94 o                         
   8   3   2        128.10        144.78         2.78 o                         
   9   3   2        642.89        630.92         7.59 o                         
  10   3   2        568.20        570.11         8.65 o                         
  11   3   2        167.07        165.72         4.84 o                         
 -11   4   2         99.91         99.19         4.26 o                         
 -10   4   2        180.76        190.72         5.23 o                         
  -9   4   2        435.18        471.62         7.25 o                         
  -8   4   2        252.40        259.51         5.37 o                         
  -7   4   2         34.51         30.90         1.98 o                         
  -6   4   2         24.65         18.49         1.13 o                         
  -5   4   2       1999.11       1993.54        13.72 o                         
  -4   4   2       7305.29       7558.94        56.64 o                         
  -3   4   2        246.63        278.48         3.21 o                         
  -2   4   2         17.78         28.16         1.15 o                         
  -1   4   2       3047.72       3011.81        23.89 o                         
   0   4   2       3148.13       3290.08        28.16 o                         
   1   4   2       6867.59       7154.16        42.62 o                         
   2   4   2          7.48         12.78         0.85 o                         
   3   4   2        202.34        181.99         2.35 o                         
   4   4   2       4948.15       5276.40        30.99 o                         
   5   4   2       2468.76       2435.61        14.04 o                         
   6   4   2        246.48        254.43         2.82 o                         
   7   4   2        459.91        451.02         4.24 o                         
   8   4   2         67.12         70.10         2.16 o                         
   9   4   2        163.87        171.55         3.91 o                         
  10   4   2        363.90        380.05         6.64 o                         
  11   4   2         51.86         60.25         3.93 o                         
 -10   5   2        161.14        171.78         4.87 o                         
  -9   5   2          2.26          6.03         1.92 o                         
  -8   5   2        734.50        715.44         9.74 o                         
  -7   5   2        737.60        742.69         8.61 o                         
  -6   5   2        506.99        550.85         4.94 o                         
  -5   5   2        180.89        193.84         2.66 o                         
  -4   5   2        940.71        903.47         7.09 o                         
  -3   5   2        423.63        417.55         5.19 o                         
  -2   5   2       1114.61       1157.47        10.03 o                         
  -1   5   2          5.63          9.26         0.98 o                         
   0   5   2         72.96         51.16         1.45 o                         
   1   5   2        124.16        132.52         2.29 o                         
   2   5   2        211.04        221.12         2.56 o                         
   3   5   2         94.83        128.92         1.67 o                         
   4   5   2        353.06        332.83         3.30 o                         
   5   5   2        327.55        333.02         3.17 o                         
   6   5   2        150.68        148.14         2.48 o                         
   7   5   2        920.30        958.95         7.40 o                         
   8   5   2        589.53        569.66         6.02 o                         
   9   5   2         10.28         11.76         2.65 o                         
  10   5   2         31.70         36.10         2.91 o                         
  11   5   2        940.28        921.04        12.70 o                         
 -10   6   2         34.79         33.25         2.81 o                         
  -9   6   2         19.26         17.83         3.13 o                         
  -8   6   2        113.37        114.14         3.59 o                         
  -7   6   2        343.74        336.02         5.45 o                         
  -6   6   2          1.16          7.84         1.54 o                         
  -5   6   2        339.36        309.05         5.04 o                         
  -4   6   2          0.64          5.75         1.19 o                         
  -3   6   2        180.88        208.09         3.06 o                         
  -2   6   2       1714.06       1983.10        13.32 o                         
  -1   6   2       1083.03       1065.16         8.04 o                         
   0   6   2         43.14         23.09         0.88 o                         
   1   6   2        131.92         83.20         1.41 o                         
   2   6   2        567.88        582.09         4.19 o                         
   3   6   2       2053.59       2206.60        12.68 o                         
   4   6   2       1178.44       1217.79         7.76 o                         
   5   6   2        434.25        414.05         3.67 o                         
   6   6   2          3.88          2.04         0.93 o                         
   7   6   2         35.11         27.86         1.49 o                         
   8   6   2       1020.06        994.84        10.05 o                         
   9   6   2        382.18        381.66         5.87 o                         
  10   6   2        269.13        287.74        11.04 o                         
  11   6   2          0.21          1.42         2.28 o                         
 -10   7   2        381.24        393.28         8.16 o                         
  -9   7   2         28.64         30.03         2.78 o                         
  -8   7   2          0.16          0.60         1.68 o                         
  -7   7   2         62.21         59.16         3.76 o                         
  -6   7   2       2127.04       2073.13        16.07 o                         
  -5   7   2       1346.45       1353.07        10.51 o                         
  -4   7   2        175.79        184.87         3.06 o                         
  -3   7   2         49.15         42.26         1.72 o                         
  -2   7   2       2263.59       2184.49        15.68 o                         
  -1   7   2       2701.53       2774.84        17.12 o                         
   0   7   2        800.91        738.06         5.34 o                         
   1   7   2       2338.87       2417.46        14.35 o                         
   2   7   2          1.60          3.61         0.70 o                         
   3   7   2       2174.12       2128.62        12.45 o                         
   4   7   2       1183.18       1208.88         7.87 o                         
   5   7   2          4.67          9.95         0.96 o                         
   6   7   2        534.17        540.18         5.50 o                         
   7   7   2          0.27          2.75         1.38 o                         
   8   7   2        130.14        140.50         3.83 o                         
   9   7   2        860.17        812.56        10.59 o                         
  10   7   2          0.01         -0.74         2.19 o                         
  -9   8   2        120.92        122.03         5.30 o                         
  -8   8   2        289.66        298.14         6.24 o                         
  -7   8   2        302.77        299.64         6.78 o                         
  -6   8   2        271.16        280.62         5.95 o                         
  -5   8   2        182.37        180.25         3.39 o                         
  -4   8   2        100.97        107.01         2.51 o                         
  -3   8   2        409.65        429.43         5.17 o                         
  -2   8   2        251.99        271.40         3.60 o                         
  -1   8   2        135.84        130.68         2.15 o                         
   0   8   2          0.38          1.48         0.69 o                         
   1   8   2        167.84        146.80         2.12 o                         
   2   8   2         26.09         25.90         1.11 o                         
   3   8   2          8.34          4.28         0.79 o                         
   4   8   2          0.07          1.27         0.87 o                         
   5   8   2        402.26        362.99         4.03 o                         
   6   8   2          0.28          0.40         0.95 o                         
   7   8   2        220.99        205.12         3.99 o                         
   8   8   2         21.18         14.06         1.73 o                         
   9   8   2         54.75         60.36         3.39 o                         
  10   8   2        200.00        188.84         5.53 o                         
  -9   9   2         29.90         27.27         2.98 o                         
  -8   9   2          0.49          0.69         2.24 o                         
  -7   9   2          0.46          4.80         2.24 o                         
  -6   9   2         64.73         67.41         3.02 o                         
  -5   9   2        160.31        154.27         3.30 o                         
  -4   9   2        160.97        161.49         3.26 o                         
  -3   9   2        368.92        340.11         4.25 o                         
  -2   9   2        441.72        450.75         5.02 o                         
  -1   9   2       1109.74       1093.08         8.19 o                         
   0   9   2          2.70          4.21         1.01 o                         
   1   9   2        820.66        834.50         6.31 o                         
   2   9   2          1.71          3.29         0.83 o                         
   3   9   2        491.11        516.87         4.91 o                         
   4   9   2       2925.35       2841.44        17.39 o                         
   5   9   2        253.64        230.85         3.35 o                         
   6   9   2        118.92        116.52         2.92 o                         
   7   9   2         11.05          7.10         1.62 o                         
   8   9   2        682.79        670.42         9.29 o                         
   9   9   2        563.02        523.59         9.30 o                         
  10   9   2         23.27         24.09         2.84 o                         
  -8  10   2        278.70        289.32         7.68 o                         
  -7  10   2        384.24        379.15         8.63 o                         
  -6  10   2        400.85        402.27         7.28 o                         
  -5  10   2          4.60          3.96         1.52 o                         
  -4  10   2          0.70         -1.15         1.27 o                         
  -3  10   2        200.68        193.62         3.89 o                         
  -2  10   2        181.34        208.75         3.37 o                         
  -1  10   2        282.28        306.61         3.58 o                         
   0  10   2         46.63         57.97         2.26 o                         
   1  10   2         19.17         18.95         1.14 o                         
   2  10   2         75.75         74.34         1.89 o                         
   3  10   2        408.46        432.61         4.60 o                         
   4  10   2        492.22        506.53         5.17 o                         
   5  10   2          4.14          2.91         1.24 o                         
   6  10   2          2.99          4.65         1.60 o                         
   7  10   2          9.90          8.27         1.55 o                         
   8  10   2        149.46        145.74         4.69 o                         
   9  10   2         78.50         87.02         4.56 o                         
  -8  11   2         38.24         29.75         3.59 o                         
  -7  11   2         27.34         30.50         3.44 o                         
  -6  11   2          4.99          8.01         2.56 o                         
  -5  11   2         21.14         17.44         1.98 o                         
  -4  11   2        635.29        642.57         8.59 o                         
  -3  11   2          7.93          9.15         1.47 o                         
  -2  11   2          0.81          0.51         1.22 o                         
  -1  11   2         86.33         79.52         2.35 o                         
   0  11   2        123.99        109.73         2.38 o                         
   1  11   2          6.16          6.29         1.04 o                         
   2  11   2        147.58        126.57         2.48 o                         
   3  11   2         86.86         83.39         2.32 o                         
   4  11   2        339.39        313.96         4.62 o                         
   5  11   2        251.37        257.31         4.30 o                         
   6  11   2        227.22        255.24         4.47 o                         
   7  11   2         33.44         27.80         2.71 o                         
   8  11   2        105.37        108.33         4.45 o                         
  -7  12   2          4.45          8.13         3.54 o                         
  -6  12   2          2.95          4.14         2.66 o                         
  -5  12   2         20.69         23.17         2.27 o                         
  -4  12   2         46.31         48.97         2.46 o                         
  -3  12   2        137.88        137.83         5.91 o                         
  -2  12   2        121.71        144.53         3.44 o                         
  -1  12   2         34.85         31.57         1.81 o                         
   0  12   2          6.22          9.73         1.29 o                         
   1  12   2        373.81        363.37         4.47 o                         
   2  12   2        593.33        618.12         6.16 o                         
   3  12   2        397.05        412.18         5.91 o                         
   4  12   2         19.66         22.65         1.91 o                         
   5  12   2         80.55         84.50         3.19 o                         
   6  12   2        769.93        796.28        11.07 o                         
   7  12   2        227.68        239.95         5.99 o                         
   8  12   2         50.92         46.24         3.44 o                         
  -6  13   2         28.72         33.08         4.99 o                         
  -5  13   2          2.57          2.73         2.03 o                         
  -4  13   2        323.56        357.06         5.70 o                         
  -3  13   2        357.59        384.07         5.75 o                         
  -2  13   2        147.09        157.83         3.53 o                         
  -1  13   2         14.61         12.29         1.64 o                         
   0  13   2         25.20         23.75         1.76 o                         
   1  13   2         38.27         33.96         1.96 o                         
   2  13   2        324.04        338.82         5.17 o                         
   3  13   2         58.64         55.62         2.72 o                         
   4  13   2        100.36        102.61         4.23 o                         
   5  13   2          5.22          4.41         2.13 o                         
   6  13   2         64.88         65.14         6.73 o                         
   7  13   2         12.83         11.75         2.70 o                         
  -4  14   2          0.60         -0.27         2.16 o                         
  -3  14   2          8.12          7.36         2.13 o                         
  -2  14   2          4.37          3.42         1.78 o                         
  -1  14   2         12.32         11.10         1.90 o                         
   0  14   2         47.59         44.88         4.59 o                         
   1  14   2          5.59          2.55         1.86 o                         
   2  14   2         47.18         58.03         3.17 o                         
   3  14   2        333.94        347.11         7.02 o                         
   4  14   2        104.44        100.94         4.45 o                         
   5  14   2          6.45          1.37         2.16 o                         
  -2  15   2          2.79         -2.22         2.58 o                         
  -1  15   2         96.55        102.50         4.48 o                         
   0  15   2        292.95        296.48         6.33 o                         
   1  15   2        441.43        461.91         7.69 o                         
   2  15   2        233.87        232.23         5.99 o                         
   3  15   2          5.81          4.10         2.28 o                         
  -3 -13   3         21.42         27.08         2.85 o                         
  -2 -13   3          6.42         10.25         2.08 o                         
  -1 -13   3          3.40          1.04         2.01 o                         
   0 -13   3          4.93          0.79         1.67 o                         
   1 -13   3          9.08          7.56         2.23 o                         
   2 -13   3          0.24          1.50         2.10 o                         
   3 -13   3          0.57         -1.45         2.47 o                         
  -5 -12   3        149.64        151.11         5.29 o                         
  -4 -12   3         11.51          9.72         2.42 o                         
  -3 -12   3        270.76        296.56         6.35 o                         
  -2 -12   3        615.85        642.86         9.43 o                         
  -1 -12   3         17.33         16.36         2.03 o                         
   0 -12   3         55.35         56.72         2.98 o                         
   1 -12   3          3.56          2.21         1.63 o                         
   2 -12   3        984.71       1029.71        13.21 o                         
   3 -12   3        289.66        302.16         7.88 o                         
   4 -12   3          0.30         -2.18         2.28 o                         
   5 -12   3          1.88          3.55         2.60 o                         
  -6 -11   3         65.01         60.95         3.49 o                         
  -5 -11   3         26.22         32.17         4.01 o                         
  -4 -11   3          3.25          0.63         2.01 o                         
  -3 -11   3        560.27        561.64         7.10 o                         
  -2 -11   3        572.66        607.10         6.92 o                         
  -1 -11   3        396.86        405.82         5.36 o                         
   0 -11   3        121.93        120.55         3.17 o                         
   1 -11   3          0.51          1.73         1.35 o                         
   2 -11   3        217.12        202.16         4.68 o                         
   3 -11   3          3.55          8.05         2.06 o                         
   4 -11   3          0.04          1.19         2.21 o                         
   5 -11   3          3.02          4.97         2.51 o                         
   6 -11   3         69.33         64.38         4.44 o                         
  -7 -10   3        127.51        128.19         5.39 o                         
  -6 -10   3        160.20        160.72         6.53 o                         
  -5 -10   3          7.08          5.83         1.46 o                         
  -4 -10   3          2.72          4.31         1.38 o                         
  -3 -10   3          4.42          2.40         1.34 o                         
  -2 -10   3         37.55         40.79         2.02 o                         
  -1 -10   3         73.88         85.85         2.48 o                         
   0 -10   3         85.73         79.78         2.65 o                         
   1 -10   3          0.85          2.22         1.34 o                         
   2 -10   3        659.95        620.65         8.00 o                         
   3 -10   3        210.75        222.13         4.76 o                         
   4 -10   3         47.72         47.61         2.76 o                         
   5 -10   3        138.88        150.18         4.91 o                         
   6 -10   3          0.24          1.89         2.99 o                         
   7 -10   3        189.68        200.09         6.14 o                         
  -8  -9   3         89.15         89.79         4.47 o                         
  -7  -9   3          0.41          2.25         2.00 o                         
  -6  -9   3        153.37        146.88         3.60 o                         
  -5  -9   3          1.00         -0.27         1.19 o                         
  -4  -9   3        749.11        722.91         8.93 o                         
  -3  -9   3        444.60        445.14         5.64 o                         
  -2  -9   3        100.98        111.63         2.73 o                         
  -1  -9   3         46.95         38.95         1.72 o                         
   0  -9   3         10.72         11.14         1.25 o                         
   1  -9   3       2020.31       2010.84        16.79 o                         
   2  -9   3        473.26        448.33         6.35 o                         
   3  -9   3         62.89         63.43         2.78 o                         
   4  -9   3          0.46          1.58         1.51 o                         
   5  -9   3          3.81          5.45         1.64 o                         
   6  -9   3        379.07        377.14         6.49 o                         
   7  -9   3         65.45         73.82         5.83 o                         
   8  -9   3         45.70         43.47         3.60 o                         
  -9  -8   3         33.11         35.01         2.74 o                         
  -8  -8   3        279.01        266.18         6.22 o                         
  -7  -8   3        454.16        437.50         6.02 o                         
  -6  -8   3         22.56         26.65         1.75 o                         
  -5  -8   3         20.52         15.85         1.52 o                         
  -4  -8   3        133.74        135.94         3.16 o                         
  -3  -8   3        183.15        189.17         3.40 o                         
  -2  -8   3        820.40        787.32         7.16 o                         
  -1  -8   3        122.05        104.43         2.20 o                         
   0  -8   3        279.55        263.42         3.72 o                         
   1  -8   3          1.99          4.31         1.32 o                         
   2  -8   3         43.04         48.26         3.14 o                         
   3  -8   3        444.75        460.63         7.34 o                         
   4  -8   3         14.18         15.25         1.78 o                         
   5  -8   3        169.55        181.12         3.96 o                         
   6  -8   3        292.84        291.41         5.20 o                         
   7  -8   3         22.80         21.42         2.16 o                         
   8  -8   3        757.56        772.23        11.47 o                         
   9  -8   3         89.75         86.23         4.55 o                         
  -9  -7   3         98.06        101.51         3.59 o                         
  -8  -7   3          9.18          9.66         1.76 o                         
  -7  -7   3        418.43        398.96         4.97 o                         
  -6  -7   3        379.04        374.07         4.59 o                         
  -5  -7   3         12.66         13.40         1.24 o                         
  -4  -7   3       1337.64       1208.02        10.58 o                         
  -3  -7   3          8.57          3.09         1.31 o                         
  -2  -7   3         34.52         21.05         1.18 o                         
  -1  -7   3        305.01        285.74         3.56 o                         
   0  -7   3         58.53         52.83         2.22 o                         
   1  -7   3        172.61        171.99         3.26 o                         
   2  -7   3          2.18         -0.94         1.01 o                         
   3  -7   3         49.55         52.89         1.89 o                         
   4  -7   3         43.41         46.98         1.96 o                         
   5  -7   3        349.88        365.05         4.66 o                         
   6  -7   3         21.57         18.51         1.59 o                         
   7  -7   3         24.37         25.39         1.82 o                         
   8  -7   3        465.34        465.04         6.14 o                         
   9  -7   3        530.67        514.25         7.21 o                         
 -10  -6   3          5.34          6.91         2.32 o                         
  -9  -6   3        355.76        356.93         6.95 o                         
  -8  -6   3         34.02         30.66         1.91 o                         
  -7  -6   3         40.12         39.78         1.99 o                         
  -6  -6   3        139.12        149.30         3.25 o                         
  -5  -6   3       1598.90       1560.25        10.98 o                         
  -4  -6   3       2308.90       2224.51        15.12 o                         
  -3  -6   3        766.56        791.81         7.22 o                         
  -2  -6   3        186.15        208.05         2.61 o                         
  -1  -6   3          5.48          9.32         0.82 o                         
   0  -6   3       3831.35       3846.14        25.69 o                         
   1  -6   3       1602.47       1526.60        12.30 o                         
   2  -6   3        231.38        203.50         3.40 o                         
   3  -6   3        466.63        408.75         4.85 o                         
   4  -6   3        393.10        410.45         4.52 o                         
   5  -6   3       1923.87       2001.71        13.83 o                         
   6  -6   3        649.89        649.79         6.55 o                         
   7  -6   3         27.94         29.91         1.84 o                         
   8  -6   3          0.13          1.25         1.27 o                         
   9  -6   3        185.16        186.97         4.43 o                         
  10  -6   3        410.78        383.65         6.59 o                         
 -10  -5   3         77.29         70.08         3.75 o                         
  -9  -5   3          0.33          0.99         1.74 o                         
  -8  -5   3         82.28         95.63         2.76 o                         
  -7  -5   3        289.73        296.34         4.45 o                         
  -6  -5   3        608.35        592.22         6.10 o                         
  -5  -5   3       1464.78       1420.09        10.49 o                         
  -4  -5   3        436.72        486.50         4.56 o                         
  -3  -5   3       1731.86       1719.13        11.63 o                         
  -2  -5   3          1.34          1.32         0.59 o                         
  -1  -5   3       1758.21       1772.79        11.70 o                         
   0  -5   3        968.73        937.39         7.31 o                         
   1  -5   3        686.41        671.70         6.69 o                         
   2  -5   3         15.12         18.54         1.22 o                         
   3  -5   3         76.12         76.88         1.82 o                         
   4  -5   3         96.04         92.03         2.03 o                         
   5  -5   3        299.02        309.66         3.53 o                         
   6  -5   3         10.85          9.81         1.21 o                         
   7  -5   3        187.93        174.25         3.33 o                         
   8  -5   3         49.72         52.56         2.30 o                         
   9  -5   3          2.26          1.24         1.41 o                         
  10  -5   3          7.42          6.16         2.07 o                         
 -10  -4   3          0.85          1.29         1.97 o                         
  -9  -4   3         15.16         15.48         1.75 o                         
  -8  -4   3        721.27        743.06         7.70 o                         
  -7  -4   3        755.78        800.04         7.24 o                         
  -6  -4   3       1073.16       1041.82         8.35 o                         
  -5  -4   3       1483.28       1471.98        10.05 o                         
  -4  -4   3          1.50          3.63         0.72 o                         
  -3  -4   3       1083.82       1080.48         6.99 o                         
  -2  -4   3        184.70        213.55         2.55 o                         
  -1  -4   3        159.63        154.88         1.98 o                         
   0  -4   3         18.53         16.12         0.87 o                         
   1  -4   3        823.03        918.75         7.11 o                         
   2  -4   3        358.33        372.50         4.78 o                         
   3  -4   3         64.38         76.81         1.92 o                         
   4  -4   3        375.21        358.41         3.61 o                         
   5  -4   3         16.86         16.35         1.15 o                         
   6  -4   3        119.82        122.12         2.38 o                         
   7  -4   3          4.69          6.19         1.12 o                         
   8  -4   3        648.47        621.81         6.65 o                         
   9  -4   3        761.95        730.76         8.48 o                         
  10  -4   3        127.58        134.72         3.83 o                         
 -11  -3   3        191.13        192.12         6.91 o                         
 -10  -3   3        315.39        315.31         5.55 o                         
  -9  -3   3        115.65        109.98         3.12 o                         
  -8  -3   3        156.96        152.42         3.30 o                         
  -7  -3   3          3.75          3.60         1.11 o                         
  -6  -3   3       1329.76       1268.36        10.11 o                         
  -5  -3   3       2029.12       1910.99        13.89 o                         
  -4  -3   3          8.58          7.49         0.66 o                         
  -3  -3   3        730.35        778.87         5.61 o                         
  -2  -3   3       1821.55       1914.91        12.18 o                         
  -1  -3   3       1703.07       1565.66        10.54 o                         
   0  -3   3        283.91        237.05         2.48 o                         
   1  -3   3        191.18        190.40         2.35 o                         
   2  -3   3         95.09        112.39         2.27 o                         
   3  -3   3       2977.55       2971.99        23.46 o                         
   4  -3   3        528.11        514.49         4.45 o                         
   5  -3   3        162.81        153.50         2.39 o                         
   6  -3   3        119.66        122.10         2.27 o                         
   7  -3   3          0.49          1.29         0.91 o                         
   8  -3   3        235.88        227.32         3.76 o                         
   9  -3   3        703.97        706.33         7.43 o                         
  10  -3   3          9.44         10.70         1.76 o                         
  11  -3   3         61.06         59.59         3.81 o                         
 -11  -2   3        208.52        215.90         5.93 o                         
 -10  -2   3        226.44        235.86         5.26 o                         
  -9  -2   3        130.82        126.72         3.22 o                         
  -8  -2   3        263.34        273.46         4.19 o                         
  -7  -2   3       1116.05       1145.36         9.80 o                         
  -6  -2   3       1416.25       1341.48         9.95 o                         
  -5  -2   3        456.50        405.09         3.68 o                         
  -4  -2   3        292.61        280.83         2.65 o                         
  -3  -2   3        619.46        647.92         4.78 o                         
  -2  -2   3       1832.59       1885.28        12.34 o                         
  -1  -2   3       1897.49       1968.31        12.05 o                         
   0  -2   3          6.54          4.97         0.62 o                         
   1  -2   3        225.75        218.23         2.31 o                         
   2  -2   3        690.85        679.81         7.43 o                         
   3  -2   3        126.09        129.43         2.18 o                         
   4  -2   3         37.45         23.60         1.03 o                         
   5  -2   3        230.48        219.12         2.73 o                         
   6  -2   3         81.51         70.26         1.93 o                         
   7  -2   3         37.93         39.63         1.58 o                         
   8  -2   3         59.32         56.35         2.13 o                         
   9  -2   3          5.34          7.32         1.44 o                         
  10  -2   3        147.29        159.40         3.93 o                         
  11  -2   3         45.41         49.99         3.61 o                         
 -11  -1   3          1.27         -0.84         2.16 o                         
 -10  -1   3        243.22        256.65         5.92 o                         
  -9  -1   3        235.94        231.67         4.81 o                         
  -8  -1   3        636.73        645.78         6.80 o                         
  -7  -1   3         26.80         23.33         1.34 o                         
  -6  -1   3          0.04          0.20         0.83 o                         
  -5  -1   3          0.18          1.50         0.73 o                         
  -4  -1   3          0.65          3.00         0.55 o                         
  -3  -1   3         67.65         69.47         1.11 o                         
  -2  -1   3         23.82         33.48         0.67 o                         
  -1  -1   3        948.24        995.25         5.95 o                         
   0  -1   3        477.52        452.50         3.53 o                         
   1  -1   3       8654.35       9296.23        62.58 o                         
   2  -1   3        109.60        104.73         1.88 o                         
   3  -1   3       3569.67       3696.38        24.41 o                         
   4  -1   3        623.35        605.65         5.06 o                         
   5  -1   3          8.12         16.27         1.06 o                         
   6  -1   3        190.37        159.31         2.75 o                         
   7  -1   3        762.38        746.18         6.14 o                         
   8  -1   3       1666.83       1653.56        12.78 o                         
   9  -1   3       1304.17       1286.64        10.91 o                         
  10  -1   3         15.59         19.51         2.03 o                         
  11  -1   3         58.28         45.91         3.41 o                         
 -11   0   3         44.45         45.64         3.79 o                         
 -10   0   3          0.09          0.27         2.04 o                         
  -9   0   3         76.44         69.31         2.81 o                         
  -8   0   3          0.44          2.51         1.32 o                         
  -7   0   3       1289.75       1184.85         9.15 o                         
  -6   0   3        436.38        374.74         4.94 o                         
  -5   0   3        450.52        492.46         3.89 o                         
  -4   0   3          1.66          2.94         0.65 o                         
  -3   0   3       2673.18       2612.44        16.31 o                         
  -2   0   3        193.91        288.63         2.34 o                         
  -1   0   3       2047.98       2100.35        28.98 o                         
   0   0   3       3213.73       3363.09        21.10 o                         
   1   0   3       9814.21      10178.63        61.20 o                         
   2   0   3       3386.94       3271.38        22.56 o                         
   3   0   3       3389.90       3712.07        30.39 o                         
   4   0   3       1870.63       1929.66        12.81 o                         
   5   0   3         35.57         26.00         1.11 o                         
   6   0   3        127.64        134.50         2.38 o                         
   7   0   3        198.52        181.01         2.82 o                         
   8   0   3       1772.73       1816.18        12.99 o                         
   9   0   3        366.86        342.47         5.52 o                         
  10   0   3        138.89        148.91         4.34 o                         
  11   0   3        106.56        110.62         4.69 o                         
 -11   1   3         31.73         35.09         3.16 o                         
 -10   1   3        101.34        102.77         4.24 o                         
  -9   1   3         34.50         38.10         2.71 o                         
  -8   1   3        723.49        769.79         8.95 o                         
  -7   1   3        500.37        470.02         5.22 o                         
  -6   1   3       1041.62        985.81         8.82 o                         
  -5   1   3         80.48         99.93         1.67 o                         
  -4   1   3       1777.70       1727.21        11.48 o                         
  -3   1   3       1735.60       1625.10        11.89 o                         
  -2   1   3        397.90        429.10         3.50 o                         
  -1   1   3        255.15        244.19         1.90 o                         
   0   1   3       3273.89       3381.35        24.48 o                         
   1   1   3        257.08        221.05         1.81 o                         
   2   1   3        138.15        129.06         1.86 o                         
   3   1   3        139.21        137.02         2.22 o                         
   4   1   3        486.12        536.43         4.53 o                         
   5   1   3        206.94        173.41         2.32 o                         
   6   1   3        406.71        410.50         3.86 o                         
   7   1   3        110.21        122.99         2.28 o                         
   8   1   3        643.49        649.23         5.89 o                         
   9   1   3       1216.42       1220.17        10.48 o                         
  10   1   3         77.82         76.14         3.40 o                         
  11   1   3         22.09         19.66         3.13 o                         
 -11   2   3        216.58        214.36         5.53 o                         
 -10   2   3        654.21        627.83         8.84 o                         
  -9   2   3         76.91         81.88         4.32 o                         
  -8   2   3        441.56        479.04         6.65 o                         
  -7   2   3          2.14          4.05         1.08 o                         
  -6   2   3       1256.31       1281.57        11.95 o                         
  -5   2   3        807.35        827.75         6.46 o                         
  -4   2   3        229.61        171.11         2.34 o                         
  -3   2   3       2458.99       2533.39        19.21 o                         
  -2   2   3          0.98          1.01         0.40 o                         
  -1   2   3       1301.55       1364.94         8.96 o                         
   0   2   3       2908.21       2894.71        18.19 o                         
   1   2   3        677.53        671.61         4.84 o                         
   2   2   3       4499.02       4542.78        35.83 o                         
   3   2   3       1666.19       1619.24        11.31 o                         
   4   2   3       1647.42       1772.48        10.30 o                         
   5   2   3        186.26        225.00         2.53 o                         
   6   2   3        379.00        343.11         3.33 o                         
   7   2   3        862.17        796.07         6.09 o                         
   8   2   3        470.08        499.85         4.96 o                         
   9   2   3        514.86        496.18         5.79 o                         
  10   2   3        115.81        113.40         3.61 o                         
  11   2   3         94.10         97.66         6.24 o                         
 -11   3   3         87.64         85.93         3.99 o                         
 -10   3   3          9.74          9.06         2.15 o                         
  -9   3   3         38.12         41.61         2.84 o                         
  -8   3   3        214.38        207.32         4.82 o                         
  -7   3   3        500.87        498.52         6.48 o                         
  -6   3   3          2.10          3.98         1.15 o                         
  -5   3   3        470.72        483.58         4.74 o                         
  -4   3   3       2027.43       2001.79        13.24 o                         
  -3   3   3       1040.26        924.27         7.47 o                         
  -2   3   3       1685.04       1604.71        12.51 o                         
  -1   3   3        709.68        653.69         4.46 o                         
   0   3   3        279.02        294.92         2.25 o                         
   1   3   3      12051.46      12824.93        82.84 o                         
   2   3   3        339.38        295.17         2.98 o                         
   3   3   3       2069.36       2127.32        18.38 o                         
   4   3   3        304.56        342.70         3.38 o                         
   5   3   3          0.99          3.18         1.43 o                         
   6   3   3        850.53        870.81         6.21 o                         
   7   3   3        570.80        579.61         5.13 o                         
   8   3   3        116.66        118.40         2.58 o                         
   9   3   3        159.79        165.22         3.39 o                         
  10   3   3          1.57          2.59         1.57 o                         
  11   3   3        132.32        127.20         4.46 o                         
 -11   4   3        189.87        175.87         5.33 o                         
 -10   4   3        595.79        592.09         8.71 o                         
  -9   4   3         84.99         90.08         4.10 o                         
  -8   4   3        363.28        352.58         7.06 o                         
  -7   4   3        396.07        383.54         5.61 o                         
  -6   4   3         81.51         74.39         2.54 o                         
  -5   4   3        486.60        435.34         4.85 o                         
  -4   4   3        666.73        571.78         4.62 o                         
  -3   4   3       1937.28       1853.74        13.75 o                         
  -2   4   3        353.04        297.58         3.29 o                         
  -1   4   3       5996.39       6370.26        51.09 o                         
   0   4   3        100.71        170.06         2.57 o                         
   1   4   3          2.23          7.52         0.62 o                         
   2   4   3       1787.15       1879.17        12.82 o                         
   3   4   3        160.80        215.15         2.58 o                         
   4   4   3        837.78        909.08         6.57 o                         
   5   4   3       1485.38       1520.55         9.31 o                         
   6   4   3         40.32         39.82         1.35 o                         
   7   4   3        284.81        273.57         3.40 o                         
   8   4   3        440.63        447.80         4.90 o                         
   9   4   3        239.97        259.80         4.41 o                         
  10   4   3          8.20          5.87         1.69 o                         
  11   4   3        159.13        158.82         4.74 o                         
 -10   5   3        440.95        436.96        11.03 o                         
  -9   5   3        218.20        235.08         5.65 o                         
  -8   5   3        115.51        123.51         6.32 o                         
  -7   5   3         74.45         82.61         3.19 o                         
  -6   5   3       1579.85       1565.34        13.40 o                         
  -5   5   3        205.06        233.71         3.67 o                         
  -4   5   3       3293.41       3271.30        31.37 o                         
  -3   5   3        575.18        665.79         7.30 o                         
  -2   5   3        119.79        140.46         2.18 o                         
  -1   5   3          7.69         10.56         0.73 o                         
   0   5   3       1002.54        960.60         7.14 o                         
   1   5   3        457.07        403.39         3.47 o                         
   2   5   3       5442.24       5727.82        39.51 o                         
   3   5   3       1268.86       1332.83         8.41 o                         
   4   5   3         48.09         53.42         1.81 o                         
   5   5   3       1389.31       1370.11         9.09 o                         
   6   5   3       1474.12       1473.18         9.93 o                         
   7   5   3        278.26        293.16         3.37 o                         
   8   5   3        154.25        159.34         2.89 o                         
   9   5   3        114.39        112.36         3.16 o                         
  10   5   3         39.62         41.69         3.07 o                         
  11   5   3        122.01        119.34         4.85 o                         
 -10   6   3        123.23        131.28         4.89 o                         
  -9   6   3        299.28        317.30         6.57 o                         
  -8   6   3        394.96        381.76         6.79 o                         
  -7   6   3         46.28         33.27         2.17 o                         
  -6   6   3         67.80         63.59         3.53 o                         
  -5   6   3       1239.56       1178.60        10.43 o                         
  -4   6   3       1317.96       1285.82        11.64 o                         
  -3   6   3       1765.10       1858.50        13.49 o                         
  -2   6   3        134.58        118.94         2.37 o                         
  -1   6   3        262.60        254.05         3.53 o                         
   0   6   3        737.21        565.85         6.29 o                         
   1   6   3        928.99        779.24         5.40 o                         
   2   6   3        328.86        415.01         3.31 o                         
   3   6   3          6.27         16.77         0.85 o                         
   4   6   3       1988.42       2036.73        12.00 o                         
   5   6   3       1603.97       1533.86        10.08 o                         
   6   6   3        367.73        332.55         3.62 o                         
   7   6   3        178.61        208.58         3.19 o                         
   8   6   3         10.71         12.80         1.33 o                         
   9   6   3         58.67         63.42         3.03 o                         
  10   6   3        224.95        234.16         6.07 o                         
  11   6   3         38.72         35.47         3.82 o                         
 -10   7   3        106.62        100.43         5.18 o                         
  -9   7   3        140.35        147.05         6.47 o                         
  -8   7   3        246.52        254.96         6.39 o                         
  -7   7   3        118.50        115.50         4.35 o                         
  -6   7   3        879.97        814.07        11.28 o                         
  -5   7   3         27.69         27.45         1.54 o                         
  -4   7   3          6.84          4.64         1.05 o                         
  -3   7   3         66.96         51.69         1.70 o                         
  -2   7   3         75.00         61.27         1.71 o                         
  -1   7   3         27.87         29.93         1.09 o                         
   0   7   3         35.39         43.98         1.22 o                         
   1   7   3          0.61          1.67         0.58 o                         
   2   7   3          1.62          7.88         0.73 o                         
   3   7   3        338.66        386.57         3.37 o                         
   4   7   3         38.70         36.48         1.26 o                         
   5   7   3         23.05         24.71         1.17 o                         
   6   7   3         40.33         40.03         1.57 o                         
   7   7   3        283.64        292.23         4.26 o                         
   8   7   3         69.07         70.01         2.72 o                         
   9   7   3         24.85         27.12         2.24 o                         
  10   7   3         23.72         21.27         2.96 o                         
  -9   8   3          5.02         -0.85         2.50 o                         
  -8   8   3        123.78        117.73         4.33 o                         
  -7   8   3        108.64        105.62         5.34 o                         
  -6   8   3         78.81         97.62         4.84 o                         
  -5   8   3       1035.01        976.53         9.53 o                         
  -4   8   3         64.05         73.62         2.12 o                         
  -3   8   3        525.88        510.18         5.69 o                         
  -2   8   3         34.10         72.33         1.88 o                         
  -1   8   3       1372.43       1311.04         9.15 o                         
   0   8   3       1334.91       1273.55         8.47 o                         
   1   8   3        381.10        386.03         3.58 o                         
   2   8   3         42.46         59.79         1.46 o                         
   3   8   3        532.90        535.23         4.40 o                         
   4   8   3        603.39        613.11         6.02 o                         
   5   8   3        272.57        263.31         3.12 o                         
   6   8   3        234.28        225.15         3.28 o                         
   7   8   3         38.67         28.57         1.80 o                         
   8   8   3        182.08        164.70         3.84 o                         
   9   8   3        604.25        587.76         9.06 o                         
  10   8   3         79.32         80.97         4.04 o                         
  -9   9   3          8.32          8.29         2.76 o                         
  -8   9   3         27.57         21.40         2.98 o                         
  -7   9   3        185.78        201.88         5.87 o                         
  -6   9   3        289.68        291.16         6.79 o                         
  -5   9   3        248.61        259.10         5.51 o                         
  -4   9   3         14.54         14.40         1.45 o                         
  -3   9   3          1.79          4.41         1.38 o                         
  -2   9   3        299.66        301.12         3.77 o                         
  -1   9   3       2163.33       2071.60        14.58 o                         
   0   9   3       4151.16       4141.62        24.02 o                         
   1   9   3         78.35         94.06         1.97 o                         
   2   9   3         79.71         80.62         1.87 o                         
   3   9   3        658.73        655.56         5.23 o                         
   4   9   3       2251.40       2272.58        14.40 o                         
   5   9   3        626.16        594.42         5.36 o                         
   6   9   3         27.77         27.78         1.63 o                         
   7   9   3        442.56        451.87         5.75 o                         
   8   9   3         56.67         51.20         2.39 o                         
   9   9   3        221.79        207.32         5.55 o                         
  10   9   3         51.43         43.69         3.30 o                         
  -8  10   3        230.89        230.41         6.87 o                         
  -7  10   3        280.16        281.37         7.12 o                         
  -6  10   3          0.92          2.73         3.03 o                         
  -5  10   3         25.19         28.59         2.25 o                         
  -4  10   3         85.33         83.51         2.67 o                         
  -3  10   3        739.83        735.60         7.36 o                         
  -2  10   3        189.89        176.22         2.96 o                         
  -1  10   3        122.68        130.11         2.32 o                         
   0  10   3         61.72         74.98         1.98 o                         
   1  10   3        268.61        240.17         3.09 o                         
   2  10   3        302.87        275.23         3.82 o                         
   3  10   3         20.41         16.82         1.26 o                         
   4  10   3         86.10         85.02         2.30 o                         
   5  10   3        142.31        158.99         2.96 o                         
   6  10   3          5.47          5.37         1.35 o                         
   7  10   3        246.27        256.30         4.42 o                         
   8  10   3        307.04        285.83         6.18 o                         
   9  10   3        148.64        150.54         4.61 o                         
  -8  11   3         52.80         52.43         4.19 o                         
  -7  11   3        101.46         91.87         4.86 o                         
  -6  11   3        363.85        374.16         8.20 o                         
  -5  11   3         69.93         74.22         4.17 o                         
  -4  11   3        319.75        315.09         6.32 o                         
  -3  11   3        102.83         85.70         2.95 o                         
  -2  11   3        132.59        136.45         3.08 o                         
  -1  11   3       1642.61       1613.23        11.12 o                         
   0  11   3        543.71        525.74         4.64 o                         
   1  11   3        470.16        427.09         4.21 o                         
   2  11   3          1.25         -0.38         0.95 o                         
   3  11   3        307.44        312.67         4.24 o                         
   4  11   3       1297.06       1271.46        10.47 o                         
   5  11   3        424.84        414.13         5.21 o                         
   6  11   3         32.59         29.19         1.96 o                         
   7  11   3          1.54          4.51         1.77 o                         
   8  11   3        146.76        169.92         4.75 o                         
   9  11   3         49.06         47.52         3.17 o                         
  -7  12   3        179.67        176.91         6.51 o                         
  -6  12   3        605.01        632.75        12.08 o                         
  -5  12   3         47.71         52.68         3.91 o                         
  -4  12   3          0.22          3.22         1.61 o                         
  -3  12   3        340.37        357.73         5.27 o                         
  -2  12   3        285.09        285.01         4.85 o                         
  -1  12   3        413.50        406.92         4.77 o                         
   0  12   3          0.94          0.63         1.07 o                         
   1  12   3         10.94         14.93         1.37 o                         
   2  12   3        196.68        228.95         4.60 o                         
   3  12   3        572.28        553.23         6.09 o                         
   4  12   3         65.88         61.58         2.38 o                         
   5  12   3        208.24        219.82         4.16 o                         
   6  12   3        195.57        196.11         4.74 o                         
   7  12   3         57.39         54.83         3.42 o                         
   8  12   3         58.11         58.01         3.67 o                         
  -6  13   3         66.20         73.30         4.66 o                         
  -5  13   3          4.30          5.56         2.40 o                         
  -4  13   3        171.51        156.58         4.90 o                         
  -3  13   3         17.42         18.52         1.90 o                         
  -2  13   3          4.87          1.51         1.37 o                         
  -1  13   3         12.66         10.91         1.46 o                         
   0  13   3          0.61          2.44         1.43 o                         
   1  13   3          9.38          9.08         1.36 o                         
   2  13   3         40.96         48.32         2.28 o                         
   3  13   3         23.98         31.54         2.06 o                         
   4  13   3         44.90         43.80         2.55 o                         
   5  13   3        123.71        128.47         4.62 o                         
   6  13   3         69.24         64.35         3.67 o                         
   7  13   3         31.05         31.98         3.79 o                         
  -5  14   3          7.09          6.23         2.44 o                         
  -4  14   3         91.06         84.80         5.42 o                         
  -3  14   3        163.84        172.77         4.48 o                         
  -2  14   3         76.62         87.38         2.98 o                         
  -1  14   3         60.16         49.66         3.13 o                         
   0  14   3         12.86          9.39         1.64 o                         
   1  14   3         96.78         91.28         2.97 o                         
   2  14   3        444.85        482.02         7.45 o                         
   3  14   3        133.15        123.68         4.59 o                         
   4  14   3          3.18          7.24         2.63 o                         
   5  14   3         25.19         24.83         2.90 o                         
   6  14   3         33.87         30.08         3.04 o                         
  -3  15   3         57.04         60.52         3.50 o                         
  -2  15   3        172.10        164.58         4.65 o                         
  -1  15   3         16.97         24.57         2.31 o                         
   0  15   3         49.27         46.67         5.53 o                         
   1  15   3        213.32        238.30         5.54 o                         
   2  15   3          5.37          6.17         2.05 o                         
   3  15   3          8.34          4.16         2.34 o                         
   4  15   3         46.42         48.96         3.61 o                         
  -2 -13   4         14.67         13.82         3.24 o                         
  -1 -13   4        280.44        288.94         6.68 o                         
   0 -13   4        111.18        114.71         6.80 o                         
   1 -13   4          0.94         -2.43         2.14 o                         
  -4 -12   4         33.63         28.97         2.75 o                         
  -3 -12   4         91.45         85.86         4.10 o                         
  -2 -12   4        417.38        418.81         7.50 o                         
  -1 -12   4        309.64        316.53         6.58 o                         
   0 -12   4          2.67          0.95         1.80 o                         
   1 -12   4         27.73         28.43         2.50 o                         
   2 -12   4         41.90         36.20         3.41 o                         
   3 -12   4        260.46        303.66         7.76 o                         
   4 -12   4        186.91        185.57         7.21 o                         
  -6 -11   4          0.12          0.82         2.03 o                         
  -5 -11   4         83.54         77.47         3.74 o                         
  -4 -11   4        108.95        115.86         4.67 o                         
  -3 -11   4          3.52          3.57         1.79 o                         
  -2 -11   4          7.84          8.95         1.98 o                         
  -1 -11   4          7.45          7.87         1.69 o                         
   0 -11   4          2.41          2.33         1.37 o                         
   1 -11   4          1.15          2.02         1.88 o                         
   2 -11   4         97.28        107.79         4.73 o                         
   3 -11   4         27.90         21.11         2.87 o                         
   4 -11   4         16.05          7.98         3.03 o                         
   5 -11   4          3.82          7.67         2.67 o                         
  -7 -10   4        123.26        122.74         5.19 o                         
  -6 -10   4        175.70        168.09         4.89 o                         
  -5 -10   4         15.44         16.43         2.16 o                         
  -4 -10   4          7.49         12.47         1.71 o                         
  -3 -10   4        136.82        143.15         4.34 o                         
  -2 -10   4        563.68        566.90         6.43 o                         
  -1 -10   4         41.72         44.20         2.04 o                         
   0 -10   4         30.38         35.44         1.97 o                         
   1 -10   4         29.54         27.64         2.01 o                         
   2 -10   4        282.99        275.24         6.39 o                         
   3 -10   4        401.04        420.84         7.38 o                         
   4 -10   4          9.99         10.69         2.37 o                         
   5 -10   4        167.26        166.74         5.80 o                         
   6 -10   4         22.65         24.39         3.70 o                         
   7 -10   4        441.72        445.98         8.82 o                         
  -8  -9   4        183.67        175.92         8.38 o                         
  -7  -9   4        564.24        536.12         9.42 o                         
  -6  -9   4         75.21         76.84         3.82 o                         
  -5  -9   4          1.76         -0.46         1.20 o                         
  -4  -9   4          1.19          0.86         1.23 o                         
  -3  -9   4       1170.32       1122.52        10.48 o                         
  -2  -9   4        397.20        423.28         5.17 o                         
  -1  -9   4          3.39         -0.09         0.98 o                         
   0  -9   4        115.65        125.24         2.74 o                         
   1  -9   4          7.48          6.20         1.35 o                         
   2  -9   4        194.91        176.71         4.00 o                         
   3  -9   4        225.09        221.46         5.05 o                         
   4  -9   4         34.71         35.26         2.68 o                         
   5  -9   4        139.23        135.29         4.18 o                         
   6  -9   4          3.20         -0.80         1.92 o                         
   7  -9   4         56.12         67.98         4.02 o                         
   8  -9   4         14.25         18.15         2.94 o                         
  -8  -8   4          2.05          2.49         1.96 o                         
  -7  -8   4          8.46          8.30         1.98 o                         
  -6  -8   4        512.33        503.89         5.99 o                         
  -5  -8   4         82.23         85.21         3.71 o                         
  -4  -8   4         41.95         30.84         1.68 o                         
  -3  -8   4          1.37          3.36         1.07 o                         
  -2  -8   4        239.61        233.53         3.34 o                         
  -1  -8   4         11.79          6.05         1.03 o                         
   0  -8   4          1.46          1.21         1.04 o                         
   1  -8   4          3.29          2.85         1.20 o                         
   2  -8   4        620.49        584.06         6.72 o                         
   3  -8   4        182.49        183.24         4.15 o                         
   4  -8   4         85.20         88.39         3.25 o                         
   5  -8   4          0.26          1.00         1.58 o                         
   6  -8   4        111.62        122.62         4.03 o                         
   7  -8   4        435.97        434.42         8.02 o                         
   8  -8   4        519.43        544.46         9.49 o                         
  -9  -7   4         37.48         37.85         2.44 o                         
  -8  -7   4        355.16        356.55         7.89 o                         
  -7  -7   4          7.34          5.35         1.64 o                         
  -6  -7   4        158.93        152.26         3.00 o                         
  -5  -7   4         71.56         73.30         2.20 o                         
  -4  -7   4        964.46        948.65         9.49 o                         
  -3  -7   4       1232.84       1158.69         9.55 o                         
  -2  -7   4         54.15         43.15         1.67 o                         
  -1  -7   4        614.31        584.29         5.35 o                         
   0  -7   4        696.05        695.37         6.63 o                         
   1  -7   4       3156.18       3004.37        34.86 o                         
   2  -7   4       3252.25       3125.10        28.76 o                         
   3  -7   4        175.04        203.90         3.69 o                         
   4  -7   4         12.79         17.21         1.81 o                         
   5  -7   4         54.09         57.06         2.76 o                         
   6  -7   4       1081.46       1077.50        12.05 o                         
   7  -7   4        740.15        761.28         9.01 o                         
   8  -7   4          1.62          4.67         1.92 o                         
   9  -7   4          0.13          0.43         2.04 o                         
  -9  -6   4        135.65        145.13         4.42 o                         
  -8  -6   4        181.86        182.12         3.94 o                         
  -7  -6   4        845.48        840.60        12.23 o                         
  -6  -6   4         75.62         67.47         2.14 o                         
  -5  -6   4         93.92        102.68         2.28 o                         
  -4  -6   4        346.94        371.76         3.77 o                         
  -3  -6   4        156.93        166.51         2.81 o                         
  -2  -6   4        455.80        385.56         4.36 o                         
  -1  -6   4        102.70        131.19         2.24 o                         
   0  -6   4        138.54        137.26         2.52 o                         
   1  -6   4        344.15        354.36         4.32 o                         
   2  -6   4        266.54        253.35         4.14 o                         
   3  -6   4        120.87        131.11         2.87 o                         
   4  -6   4        218.94        225.53         3.61 o                         
   5  -6   4          0.76          1.56         1.07 o                         
   6  -6   4        373.81        354.48         4.93 o                         
   7  -6   4         80.38         77.01         2.99 o                         
   8  -6   4        360.51        383.25         6.16 o                         
   9  -6   4        562.69        557.53         8.59 o                         
 -10  -5   4        182.82        187.79         9.12 o                         
  -9  -5   4         17.14         18.05         2.31 o                         
  -8  -5   4         20.47         23.56         1.72 o                         
  -7  -5   4        898.29        852.58         9.90 o                         
  -6  -5   4        623.52        596.55         5.82 o                         
  -5  -5   4         37.60         35.64         1.42 o                         
  -4  -5   4       1423.25       1300.27         9.51 o                         
  -3  -5   4         15.05         20.01         1.10 o                         
  -2  -5   4          1.14         -0.55         0.65 o                         
  -1  -5   4          0.75          3.98         0.64 o                         
   0  -5   4       1254.53       1289.26         9.04 o                         
   1  -5   4        672.07        639.35         5.69 o                         
   2  -5   4         16.33         21.79         1.07 o                         
   3  -5   4        559.84        539.50         5.25 o                         
   4  -5   4        266.71        276.57         4.01 o                         
   5  -5   4        117.18        109.11         2.24 o                         
   6  -5   4        957.47        951.24         7.95 o                         
   7  -5   4        224.36        222.58         3.77 o                         
   8  -5   4        209.86        219.05         3.99 o                         
   9  -5   4        319.18        303.65         5.62 o                         
  10  -5   4        183.06        197.42         5.47 o                         
 -10  -4   4          6.24          8.92         2.22 o                         
  -9  -4   4        289.82        285.92         5.59 o                         
  -8  -4   4         34.29         34.54         2.14 o                         
  -7  -4   4         25.28         27.18         1.53 o                         
  -6  -4   4         54.08         57.14         1.93 o                         
  -5  -4   4       1800.70       1782.94        12.44 o                         
  -4  -4   4       2381.98       2409.96        16.73 o                         
  -3  -4   4       2067.61       2214.15        13.73 o                         
  -2  -4   4        690.41        723.98         6.87 o                         
  -1  -4   4        500.35        576.51         4.51 o                         
   0  -4   4       8746.59       8644.72        59.00 o                         
   1  -4   4       4479.38       4739.34        29.70 o                         
   2  -4   4        302.94        284.59         4.26 o                         
   3  -4   4          8.74          3.72         0.97 o                         
   4  -4   4          0.58          1.80         0.79 o                         
   5  -4   4       1905.26       1800.22        12.33 o                         
   6  -4   4       1471.67       1487.21        11.02 o                         
   7  -4   4         24.57         25.10         1.51 o                         
   8  -4   4         10.14          8.87         1.42 o                         
   9  -4   4         72.83         77.38         2.80 o                         
  10  -4   4        271.25        295.54         5.73 o                         
 -10  -3   4        554.06        551.64         8.28 o                         
  -9  -3   4        341.91        325.78         5.71 o                         
  -8  -3   4        251.82        266.40         4.51 o                         
  -7  -3   4         35.39         47.04         1.97 o                         
  -6  -3   4        336.89        355.70         3.98 o                         
  -5  -3   4        897.54        805.87         6.15 o                         
  -4  -3   4        705.06        751.16         6.52 o                         
  -3  -3   4       1440.40       1531.02        10.09 o                         
  -2  -3   4          4.90          2.33         0.48 o                         
  -1  -3   4        523.76        504.59         3.88 o                         
   0  -3   4         19.23         40.08         1.24 o                         
   1  -3   4          0.16          3.04         0.61 o                         
   2  -3   4        176.11        242.38         2.94 o                         
   3  -3   4        551.10        696.65         8.46 o                         
   4  -3   4         31.86         28.30         1.22 o                         
   5  -3   4        320.39        324.31         3.57 o                         
   6  -3   4         81.64         77.06         1.98 o                         
   7  -3   4         43.37         40.92         1.73 o                         
   8  -3   4        110.70        120.92         2.95 o                         
   9  -3   4        115.02        125.04         3.21 o                         
  10  -3   4         39.55         39.16         2.44 o                         
  11  -3   4         68.58         56.88         4.24 o                         
 -11  -2   4        105.30        109.49         4.72 o                         
 -10  -2   4          3.71          6.45         1.97 o                         
  -9  -2   4         38.38         40.47         2.15 o                         
  -8  -2   4        599.45        601.05         6.58 o                         
  -7  -2   4        114.34        121.06         2.70 o                         
  -6  -2   4          3.53          2.93         0.95 o                         
  -5  -2   4        306.38        287.81         3.32 o                         
  -4  -2   4         65.03         60.45         1.26 o                         
  -3  -2   4         45.57         48.70         1.01 o                         
  -2  -2   4          8.20         17.18         0.87 o                         
  -1  -2   4       1537.96       1697.14        11.12 o                         
   0  -2   4          2.23          9.51         1.44 o                         
   1  -2   4          1.24          2.12         0.52 o                         
   2  -2   4          6.63          4.31         0.67 o                         
   3  -2   4        744.12        729.80         8.06 o                         
   4  -2   4        608.55        559.93         4.68 o                         
   5  -2   4       1056.13        981.27         7.69 o                         
   6  -2   4        158.95        153.89         2.58 o                         
   7  -2   4          0.54          2.25         0.94 o                         
   8  -2   4        154.59        158.12         3.17 o                         
   9  -2   4        220.33        228.42         4.02 o                         
  10  -2   4        320.93        351.35         5.26 o                         
  11  -2   4          2.28          2.02         2.68 o                         
 -11  -1   4         29.55         36.04         3.19 o                         
 -10  -1   4        586.79        601.17         8.59 o                         
  -9  -1   4        103.43         96.68         3.17 o                         
  -8  -1   4        201.41        205.00         3.62 o                         
  -7  -1   4          0.14          0.76         1.01 o                         
  -6  -1   4       1460.41       1433.96        10.00 o                         
  -5  -1   4        820.65        887.05         7.29 o                         
  -4  -1   4         58.06         59.55         1.22 o                         
  -3  -1   4          8.01         12.67         0.67 o                         
  -2  -1   4        509.94        505.68         3.52 o                         
  -1  -1   4       1028.06        898.10         5.50 o                         
   0  -1   4       1702.77       1622.90        10.79 o                         
   1  -1   4        483.21        541.55         4.13 o                         
   2  -1   4        223.16        252.73         2.96 o                         
   3  -1   4       3870.26       3889.56        38.20 o                         
   4  -1   4       4331.04       4288.40        27.05 o                         
   5  -1   4       1564.67       1551.20        10.51 o                         
   6  -1   4       1236.61       1242.05         9.52 o                         
   7  -1   4         55.33         53.45         2.10 o                         
   8  -1   4        188.74        197.79         3.42 o                         
   9  -1   4        750.31        733.14         7.47 o                         
  10  -1   4         31.62         26.82         2.06 o                         
  11  -1   4        266.07        257.94         5.87 o                         
 -11   0   4        248.58        266.70         6.49 o                         
 -10   0   4        217.10        227.63         5.78 o                         
  -9   0   4        261.89        254.63         5.15 o                         
  -8   0   4         49.83         53.85         2.38 o                         
  -7   0   4        745.29        723.20         7.04 o                         
  -6   0   4        313.84        252.69         3.08 o                         
  -5   0   4         36.50         26.63         1.04 o                         
  -4   0   4        766.40        900.54         5.69 o                         
  -3   0   4       1395.62       1599.20         9.85 o                         
  -2   0   4          2.78         10.58         0.41 o                         
  -1   0   4        884.08       1063.28        15.94 o                         
   0   0   4        520.46        469.94         2.96 o                         
   1   0   4       9960.99      11208.92        67.16 o                         
   2   0   4       6505.13       6949.79        44.27 o                         
   3   0   4         12.42         16.92         1.20 o                         
   4   0   4       1220.92       1266.20        11.28 o                         
   5   0   4         53.12         46.84         1.55 o                         
   6   0   4        186.84        216.25         3.24 o                         
   7   0   4        111.03        142.41         2.95 o                         
   8   0   4        293.19        284.95         4.39 o                         
   9   0   4          5.67          4.18         1.58 o                         
  10   0   4         44.58         42.53         2.36 o                         
  11   0   4        335.90        347.56         6.76 o                         
 -11   1   4          1.15         -0.63         2.08 o                         
 -10   1   4         98.22         98.89         5.24 o                         
  -9   1   4        312.16        309.81         5.92 o                         
  -8   1   4        593.04        596.46         8.37 o                         
  -7   1   4         66.58         55.89         2.21 o                         
  -6   1   4         79.56         74.13         2.16 o                         
  -5   1   4          1.17          1.97         0.70 o                         
  -4   1   4         37.19         22.54         0.76 o                         
  -3   1   4         35.42         36.59         0.90 o                         
  -2   1   4         80.55        100.39         1.17 o                         
  -1   1   4        681.42        678.96        14.87 o                         
   0   1   4        839.43        811.76         5.99 o                         
   1   1   4       6386.92       6963.84        41.75 o                         
   2   1   4          1.40          1.41         0.42 o                         
   3   1   4       4635.58       4824.87        35.70 o                         
   4   1   4       1394.13       1449.41        10.66 o                         
   5   1   4          1.56          8.81         0.81 o                         
   6   1   4        388.15        368.92         3.85 o                         
   7   1   4        902.17        900.41         6.99 o                         
   8   1   4       1630.57       1625.06        12.59 o                         
   9   1   4       1306.21       1302.69        11.72 o                         
  10   1   4         12.34         10.70         1.72 o                         
  11   1   4        146.65        137.71         5.95 o                         
 -11   2   4         23.34         20.08         2.75 o                         
 -10   2   4         20.16         15.87         2.17 o                         
  -9   2   4        387.79        379.54         5.83 o                         
  -8   2   4         33.82         32.58         2.32 o                         
  -7   2   4       1314.86       1335.98        11.89 o                         
  -6   2   4       1184.12       1207.39        10.52 o                         
  -5   2   4          3.39          9.01         1.08 o                         
  -4   2   4       1146.41       1208.89         8.87 o                         
  -3   2   4        492.83        491.33         4.31 o                         
  -2   2   4      11917.50      12140.94        81.92 o                         
  -1   2   4       9394.62       9535.31        63.83 o                         
   0   2   4        680.20        639.53         5.13 o                         
   1   2   4        436.96        476.80         4.16 o                         
   2   2   4       1874.40       1700.17        12.21 o                         
   3   2   4       5651.21       5390.32        32.88 o                         
   4   2   4        744.25        700.89         5.85 o                         
   5   2   4        164.43        181.58         2.28 o                         
   6   2   4         98.62         97.33         1.83 o                         
   7   2   4        184.55        171.30         2.58 o                         
   8   2   4        210.69        240.23         3.35 o                         
   9   2   4          4.11          1.88         1.35 o                         
  10   2   4        410.71        416.83         6.35 o                         
  11   2   4         45.23         38.04         3.61 o                         
 -11   3   4        162.85        161.23         5.06 o                         
 -10   3   4          5.81          5.05         1.90 o                         
  -9   3   4         23.60         21.53         2.34 o                         
  -8   3   4        863.61        795.15         9.26 o                         
  -7   3   4         96.06         82.36         2.65 o                         
  -6   3   4        386.58        398.21         4.90 o                         
  -5   3   4        236.56        281.36         3.41 o                         
  -4   3   4        102.11         77.69         1.48 o                         
  -3   3   4        546.33        577.09         4.56 o                         
  -2   3   4       4348.30       4606.81        31.50 o                         
  -1   3   4          2.28          3.69         0.43 o                         
   0   3   4         10.46         -0.18         0.39 o                         
   1   3   4          0.30          6.22         0.49 o                         
   2   3   4        730.13        734.75         6.00 o                         
   3   3   4        110.34        127.23         1.80 o                         
   4   3   4        479.51        553.25         4.07 o                         
   5   3   4       1238.20       1353.69         8.90 o                         
   6   3   4        240.28        265.52         3.03 o                         
   7   3   4          0.14          0.37         0.90 o                         
   8   3   4        183.87        178.42         2.91 o                         
   9   3   4        475.83        473.44         6.59 o                         
  10   3   4        536.62        527.32         6.76 o                         
  11   3   4          0.41          0.13         1.97 o                         
 -11   4   4        666.64        631.71         9.55 o                         
 -10   4   4        719.80        701.82        11.26 o                         
  -9   4   4        280.90        267.58         5.86 o                         
  -8   4   4        833.73        856.71         9.97 o                         
  -7   4   4        763.17        754.12         8.63 o                         
  -6   4   4        171.46        164.23         3.43 o                         
  -5   4   4       1302.56       1276.71        10.81 o                         
  -4   4   4         36.64         34.61         1.26 o                         
  -3   4   4        254.81        211.11         2.51 o                         
  -2   4   4         48.77         27.24         1.89 o                         
  -1   4   4       1888.54       1814.90        12.93 o                         
   0   4   4        623.39        708.03         4.99 o                         
   1   4   4        348.25        306.97         3.04 o                         
   2   4   4        124.25        131.37         1.98 o                         
   3   4   4        711.84        741.46         6.45 o                         
   4   4   4          0.48          1.07         0.56 o                         
   5   4   4        888.02        925.98         6.64 o                         
   6   4   4        490.43        527.30         4.45 o                         
   7   4   4       2953.16       2889.39        17.88 o                         
   8   4   4          7.69          8.88         1.27 o                         
   9   4   4         74.84         71.05         2.52 o                         
  10   4   4          2.09          0.72         1.46 o                         
  11   4   4        129.08        133.64         4.50 o                         
 -10   5   4        171.56        180.79         7.53 o                         
  -9   5   4        250.49        257.26         6.40 o                         
  -8   5   4       1091.12       1071.32        18.15 o                         
  -7   5   4       1087.16       1046.27        11.00 o                         
  -6   5   4         16.48         16.17         1.48 o                         
  -5   5   4       1384.17       1254.97        27.05 o                         
  -4   5   4       1112.35       1111.62        10.91 o                         
  -3   5   4       4526.84       4376.61        33.51 o                         
  -2   5   4       2498.75       2381.57        17.24 o                         
  -1   5   4       2011.99       2177.08        13.94 o                         
   0   5   4          0.63          2.92         0.64 o                         
   1   5   4       2063.37       2198.62        14.04 o                         
   2   5   4       1077.64        996.10         8.11 o                         
   3   5   4         39.89         34.62         1.02 o                         
   4   5   4       1014.29       1084.54         7.35 o                         
   5   5   4        125.78        161.49         2.27 o                         
   6   5   4         23.77         20.25         1.20 o                         
   7   5   4        248.02        252.96         3.17 o                         
   8   5   4        215.53        203.00         3.49 o                         
   9   5   4         13.45         18.77         1.64 o                         
  10   5   4         47.14         52.78         3.00 o                         
  11   5   4        121.24        128.34         5.18 o                         
 -10   6   4        156.61        155.28        10.05 o                         
  -9   6   4        328.26        349.99         6.95 o                         
  -8   6   4         79.60         71.78         4.17 o                         
  -7   6   4        391.18        373.36         6.43 o                         
  -6   6   4         78.83         60.76         3.29 o                         
  -5   6   4         21.19         26.03         2.07 o                         
  -4   6   4        177.26        180.27         3.17 o                         
  -3   6   4        409.55        446.80         5.70 o                         
  -2   6   4         71.24         80.29         2.19 o                         
  -1   6   4        103.89        135.68         1.95 o                         
   0   6   4          3.02          2.46         0.72 o                         
   1   6   4          0.45          1.01         0.66 o                         
   2   6   4       1129.72       1157.34         6.92 o                         
   3   6   4        420.22        484.43         3.80 o                         
   4   6   4        540.65        551.10         4.31 o                         
   5   6   4       1040.16       1075.98         7.64 o                         
   6   6   4         49.44         55.67         1.71 o                         
   7   6   4       1002.64       1012.08         8.15 o                         
   8   6   4        103.22        104.27         2.72 o                         
   9   6   4        305.61        301.10         4.60 o                         
  10   6   4          1.56          2.76         1.99 o                         
  11   6   4        174.58        163.83         6.03 o                         
 -10   7   4         45.78         46.03         3.91 o                         
  -9   7   4        334.18        332.61         7.77 o                         
  -8   7   4        187.18        190.47         5.65 o                         
  -7   7   4          1.23          1.70         1.86 o                         
  -6   7   4        201.25        223.99         4.72 o                         
  -5   7   4         16.95         16.44         1.83 o                         
  -4   7   4        684.86        688.73         8.19 o                         
  -3   7   4        917.30        853.31         9.11 o                         
  -2   7   4        670.35        719.93         7.37 o                         
  -1   7   4       1396.85       1408.65         9.45 o                         
   0   7   4         95.85        143.14         1.78 o                         
   1   7   4       1093.32       1023.35         6.61 o                         
   2   7   4       1195.63       1225.52         7.74 o                         
   3   7   4       1061.70       1074.59         7.07 o                         
   4   7   4          0.47          3.17         0.73 o                         
   5   7   4        161.70        171.24         2.43 o                         
   6   7   4       3675.29       3556.63        21.42 o                         
   7   7   4        745.64        722.20         6.87 o                         
   8   7   4         14.29         19.82         1.54 o                         
   9   7   4         71.71         69.36         2.98 o                         
  10   7   4        123.03        121.79         5.21 o                         
  -9   8   4        249.13        228.02         6.77 o                         
  -8   8   4        219.48        209.96         6.16 o                         
  -7   8   4         30.35         23.42         2.64 o                         
  -6   8   4        139.61        132.17         4.51 o                         
  -5   8   4        776.93        723.09        10.32 o                         
  -4   8   4        383.67        387.81         5.38 o                         
  -3   8   4        480.39        476.64         5.47 o                         
  -2   8   4         24.52         17.92         1.16 o                         
  -1   8   4          8.68         18.30         1.06 o                         
   0   8   4       3387.91       3535.01        20.50 o                         
   1   8   4       1991.70       1880.74        11.26 o                         
   2   8   4        117.17        140.69         2.04 o                         
   3   8   4        130.85        115.51         1.94 o                         
   4   8   4          0.22         -0.45         0.78 o                         
   5   8   4       1410.91       1409.48         9.35 o                         
   6   8   4        447.42        433.65         4.24 o                         
   7   8   4          0.07          0.46         1.07 o                         
   8   8   4         26.17         29.40         1.94 o                         
   9   8   4         41.95         39.43         2.91 o                         
  10   8   4        148.13        134.81         5.53 o                         
  -9   9   4          0.36         -3.44         3.09 o                         
  -8   9   4        443.78        421.14         8.73 o                         
  -7   9   4        654.51        653.37        10.71 o                         
  -6   9   4        215.50        206.13         5.69 o                         
  -5   9   4          7.80         10.56         2.29 o                         
  -4   9   4          8.33          8.37         2.31 o                         
  -3   9   4       1070.97       1032.36         9.03 o                         
  -2   9   4       1231.89       1171.52         9.21 o                         
  -1   9   4          0.43          3.25         1.67 o                         
   0   9   4         16.11         16.43         1.11 o                         
   1   9   4         58.34         52.11         1.62 o                         
   2   9   4          4.09         13.60         0.98 o                         
   3   9   4       1559.86       1483.92         9.58 o                         
   4   9   4        103.32         88.90         2.03 o                         
   5   9   4          0.20          1.04         1.19 o                         
   6   9   4          3.81          0.64         1.15 o                         
   7   9   4        383.82        375.78         4.86 o                         
   8   9   4        712.14        673.92         8.98 o                         
   9   9   4        123.19        120.36         5.18 o                         
  10   9   4         11.62         10.67         2.67 o                         
  -8  10   4        113.49        115.11         5.34 o                         
  -7  10   4        355.69        349.70         7.77 o                         
  -6  10   4         10.04         13.54         2.55 o                         
  -5  10   4        542.83        501.70         8.80 o                         
  -4  10   4        246.82        253.14         5.19 o                         
  -3  10   4       1008.40        956.33         8.35 o                         
  -2  10   4        245.16        226.35         3.25 o                         
  -1  10   4        821.24        746.41         7.10 o                         
   0  10   4       3324.40       3328.59        19.98 o                         
   1  10   4        396.61        411.77         4.17 o                         
   2  10   4          7.93          7.62         1.06 o                         
   3  10   4        148.04        136.60         2.37 o                         
   4  10   4       1181.75       1124.48         9.15 o                         
   5  10   4       1584.34       1561.96        12.38 o                         
   6  10   4         17.99         14.54         1.47 o                         
   7  10   4          1.30          0.72         1.40 o                         
   8  10   4         28.38         25.19         2.65 o                         
   9  10   4        347.42        331.13         7.86 o                         
  -8  11   4         44.83         37.51         3.79 o                         
  -7  11   4        250.27        256.38         7.40 o                         
  -6  11   4        443.48        433.36         8.88 o                         
  -5  11   4        254.26        283.69         6.90 o                         
  -4  11   4         13.25         13.15         2.39 o                         
  -3  11   4         22.65         23.62         1.86 o                         
  -2  11   4        288.85        277.94         4.56 o                         
  -1  11   4       1927.88       1877.84        12.53 o                         
   0  11   4       1857.48       1889.20        12.51 o                         
   1  11   4          5.21          6.57         1.23 o                         
   2  11   4        108.73         96.60         2.11 o                         
   3  11   4         49.23         58.28         2.14 o                         
   4  11   4       1195.95       1152.30         9.21 o                         
   5  11   4        604.37        558.21         5.82 o                         
   6  11   4          0.00         -2.57         1.34 o                         
   7  11   4        296.57        296.02         5.30 o                         
   8  11   4        116.88        112.78         4.64 o                         
   9  11   4          0.35         -0.85         3.19 o                         
  -7  12   4        129.05        127.96         8.78 o                         
  -6  12   4         10.03         10.03         2.71 o                         
  -5  12   4         59.49         55.77         3.92 o                         
  -4  12   4        160.95        178.14         5.05 o                         
  -3  12   4         33.09         30.44         2.31 o                         
  -2  12   4          0.81          0.71         1.27 o                         
  -1  12   4         70.57         64.10         2.19 o                         
   0  12   4        178.04        178.33         3.14 o                         
   1  12   4          8.87         11.13         1.29 o                         
   2  12   4         40.71         44.01         1.87 o                         
   3  12   4         53.83         60.05         2.30 o                         
   4  12   4        128.64        141.28         3.32 o                         
   5  12   4        221.89        234.73         4.31 o                         
   6  12   4         65.97         62.51         2.93 o                         
   7  12   4         31.16         33.58         3.46 o                         
   8  12   4          4.21          2.20         2.17 o                         
  -6  13   4        139.80        160.13         5.58 o                         
  -5  13   4         39.00         39.60         3.22 o                         
  -4  13   4         36.43         35.36         2.99 o                         
  -3  13   4          0.42         -2.97         1.70 o                         
  -2  13   4         71.74         66.34         2.67 o                         
  -1  13   4        605.36        587.13         6.12 o                         
   0  13   4        291.10        297.16         5.67 o                         
   1  13   4        102.60         95.61         2.63 o                         
   2  13   4          0.67          0.29         1.21 o                         
   3  13   4        424.67        436.52         5.54 o                         
   4  13   4        659.60        668.84         7.66 o                         
   5  13   4         29.05         32.06         2.81 o                         
   6  13   4          0.14          2.57         2.23 o                         
   7  13   4         23.39         26.00         2.80 o                         
  -5  14   4          4.18          0.48         2.32 o                         
  -4  14   4          3.87          9.84         2.39 o                         
  -3  14   4        174.73        171.63         5.32 o                         
  -2  14   4        259.11        266.66         5.11 o                         
  -1  14   4         12.75          8.11         1.44 o                         
   0  14   4          0.92          1.19         1.30 o                         
   1  14   4         44.58         46.62         2.24 o                         
   2  14   4         23.05         28.25         1.83 o                         
   3  14   4        130.15        129.09         3.41 o                         
   4  14   4        105.58        108.60         4.57 o                         
   5  14   4         16.09         14.33         2.88 o                         
   6  14   4         61.81         57.24         4.09 o                         
  -3  15   4          3.76          1.29         2.19 o                         
  -2  15   4         15.67         13.54         2.34 o                         
  -1  15   4          5.84          6.72         1.90 o                         
   0  15   4        107.85        115.39         3.84 o                         
   1  15   4          5.61          5.25         1.96 o                         
   2  15   4        186.29        203.54         5.80 o                         
   3  15   4        367.70        405.97         9.38 o                         
   4  15   4         74.99         64.60         4.43 o                         
   0  16   4         16.03         13.27         2.36 o                         
   1  16   4         50.60         48.24         3.65 o                         
  -3 -12   5         18.62         16.88         2.74 o                         
  -2 -12   5         32.10         28.14         2.95 o                         
  -1 -12   5          7.38          7.29         2.12 o                         
   0 -12   5         10.43         12.90         2.30 o                         
   1 -12   5          0.01         -1.33         1.76 o                         
   2 -12   5          0.01         -0.67         1.97 o                         
   3 -12   5          0.33         -0.38         2.37 o                         
  -5 -11   5        316.70        341.63         6.92 o                         
  -4 -11   5         21.04         17.05         2.32 o                         
  -3 -11   5         83.84         75.39         3.95 o                         
  -2 -11   5          0.39          1.65         1.89 o                         
  -1 -11   5        267.90        268.15         5.82 o                         
   0 -11   5        179.76        177.82         5.03 o                         
   1 -11   5         24.58         27.95         3.58 o                         
   2 -11   5         87.08         90.86         4.62 o                         
   3 -11   5        105.99         99.39         4.88 o                         
   4 -11   5         76.53         78.45         6.74 o                         
   5 -11   5        133.25        122.00         7.29 o                         
  -6 -10   5        298.43        297.04        10.98 o                         
  -5 -10   5        120.95        126.95         4.31 o                         
  -4 -10   5          4.67          1.81         1.64 o                         
  -3 -10   5         29.21         30.61         2.00 o                         
  -2 -10   5        181.96        181.12         4.10 o                         
  -1 -10   5        201.54        224.18         4.58 o                         
   0 -10   5         73.27         63.17         2.68 o                         
   1 -10   5          3.08          0.71         1.38 o                         
   2 -10   5        120.83        113.21         3.99 o                         
   3 -10   5         91.45         90.78         4.43 o                         
   4 -10   5        520.34        524.49         9.83 o                         
   5 -10   5         85.53         87.87         4.78 o                         
   6 -10   5         19.52         17.52         3.09 o                         
  -7  -9   5          7.02          5.77         2.22 o                         
  -6  -9   5          4.34          1.35         1.96 o                         
  -5  -9   5         61.38         57.82         2.49 o                         
  -4  -9   5        258.23        259.32         4.38 o                         
  -3  -9   5         91.64         85.77         2.74 o                         
  -2  -9   5         76.19         71.65         2.30 o                         
  -1  -9   5          0.15         -0.49         1.08 o                         
   0  -9   5          9.68         10.32         1.31 o                         
   1  -9   5        124.16        116.17         3.46 o                         
   2  -9   5          0.87         -0.75         1.48 o                         
   3  -9   5         29.76         28.53         2.46 o                         
   4  -9   5         33.23         42.06         2.89 o                         
   5  -9   5         11.86         11.55         2.44 o                         
   6  -9   5          2.05          2.65         2.34 o                         
   7  -9   5        402.11        394.62         8.00 o                         
  -8  -8   5         48.01         55.74         3.06 o                         
  -7  -8   5        156.70        164.85         4.31 o                         
  -6  -8   5        188.46        191.66         4.10 o                         
  -5  -8   5         63.57         57.09         2.21 o                         
  -4  -8   5        365.79        396.64         6.37 o                         
  -3  -8   5        383.06        388.09         4.83 o                         
  -2  -8   5       1264.10       1281.67        10.05 o                         
  -1  -8   5         97.45        114.56         2.41 o                         
   0  -8   5        100.34        120.40         2.61 o                         
   1  -8   5        146.16        141.25         3.85 o                         
   2  -8   5        979.61        952.22        10.36 o                         
   3  -8   5        593.20        600.82         8.48 o                         
   4  -8   5        182.21        187.12         4.78 o                         
   5  -8   5        472.35        480.27         7.21 o                         
   6  -8   5        103.72        120.25         4.53 o                         
   7  -8   5        465.38        461.27         8.42 o                         
   8  -8   5        153.52        158.33         5.58 o                         
  -9  -7   5         10.03          7.24         2.62 o                         
  -8  -7   5         84.42         78.97         3.21 o                         
  -7  -7   5        401.13        379.83         4.98 o                         
  -6  -7   5         66.75         76.32         2.39 o                         
  -5  -7   5         32.73         31.70         1.71 o                         
  -4  -7   5         35.97         34.12         1.64 o                         
  -3  -7   5       1435.52       1396.60        11.15 o                         
  -2  -7   5       1123.69       1098.93         8.69 o                         
  -1  -7   5          5.90          1.83         0.83 o                         
   0  -7   5        328.05        334.00         3.58 o                         
   1  -7   5        383.90        378.21         4.74 o                         
   2  -7   5       1151.43       1077.61        10.99 o                         
   3  -7   5       2224.24       2191.07        21.32 o                         
   4  -7   5        297.66        302.75         6.26 o                         
   5  -7   5       1335.38       1320.49        13.67 o                         
   6  -7   5         45.78         55.25         2.91 o                         
   7  -7   5         55.20         55.50         3.51 o                         
   8  -7   5          8.62         13.02         2.59 o                         
   9  -7   5        288.04        310.50         7.37 o                         
  -9  -6   5         20.84         23.64         2.45 o                         
  -8  -6   5         20.71         24.46         2.39 o                         
  -7  -6   5          7.34          5.84         1.21 o                         
  -6  -6   5        417.07        418.23         4.86 o                         
  -5  -6   5        251.79        247.73         3.47 o                         
  -4  -6   5         47.42         51.80         1.70 o                         
  -3  -6   5        532.98        495.00         4.72 o                         
  -2  -6   5          0.95          0.92         0.84 o                         
  -1  -6   5        110.12         87.53         2.13 o                         
   0  -6   5        153.69        140.17         2.39 o                         
   1  -6   5          0.90          4.58         0.97 o                         
   2  -6   5         92.16         91.46         2.35 o                         
   3  -6   5        707.93        668.81         7.72 o                         
   4  -6   5        531.32        575.96         7.26 o                         
   5  -6   5          3.13          3.29         1.45 o                         
   6  -6   5        244.57        250.67         5.46 o                         
   7  -6   5        163.51        146.47         3.80 o                         
   8  -6   5        421.35        438.88         7.88 o                         
   9  -6   5        162.27        167.26         5.10 o                         
  -9  -5   5        155.05        162.90         4.49 o                         
  -8  -5   5        961.11        975.90         8.95 o                         
  -7  -5   5          0.61          1.37         1.34 o                         
  -6  -5   5         22.59         27.34         1.46 o                         
  -5  -5   5          6.59          7.31         1.10 o                         
  -4  -5   5       1366.41       1353.00         9.11 o                         
  -3  -5   5       2462.16       2447.27        15.40 o                         
  -2  -5   5        104.23         91.77         1.95 o                         
  -1  -5   5       1018.14       1018.66         7.89 o                         
   0  -5   5         71.92         69.42         1.85 o                         
   1  -5   5       2297.96       2308.31        19.18 o                         
   2  -5   5       3214.57       3137.91        21.98 o                         
   3  -5   5         13.67         14.59         1.56 o                         
   4  -5   5        408.41        384.40        11.16 o                         
   5  -5   5        334.41        332.62         4.79 o                         
   6  -5   5        632.49        641.09         8.98 o                         
   7  -5   5        456.75        447.44         8.41 o                         
   8  -5   5         73.04         71.04         3.04 o                         
   9  -5   5        189.35        189.18         6.16 o                         
  10  -5   5          5.78          4.23         2.25 o                         
 -10  -4   5         29.49         30.32         2.78 o                         
  -9  -4   5        302.62        309.32         6.17 o                         
  -8  -4   5        136.03        147.14         3.30 o                         
  -7  -4   5        527.39        503.18         5.62 o                         
  -6  -4   5        299.40        291.68         3.70 o                         
  -5  -4   5        236.06        250.89         3.14 o                         
  -4  -4   5        387.78        382.93         3.83 o                         
  -3  -4   5        301.20        317.38         3.21 o                         
  -2  -4   5          7.98          7.47         0.77 o                         
  -1  -4   5          2.19          1.58         0.58 o                         
   0  -4   5         37.58         17.30         0.86 o                         
   1  -4   5       1414.94       1401.99        10.42 o                         
   2  -4   5        610.79        648.51         5.47 o                         
   3  -4   5         80.74         59.12         1.89 o                         
   4  -4   5        607.77        599.51         7.37 o                         
   5  -4   5         26.82         27.65         1.51 o                         
   6  -4   5         60.44         61.27         2.43 o                         
   7  -4   5         69.00         67.73         2.72 o                         
   8  -4   5         46.75         52.24         2.59 o                         
   9  -4   5        601.18        619.56         8.84 o                         
  10  -4   5        179.66        169.99         6.00 o                         
 -10  -3   5        365.45        374.08         6.85 o                         
  -9  -3   5          6.39          8.57         1.72 o                         
  -8  -3   5         21.64         20.84         1.77 o                         
  -7  -3   5          0.58          2.79         1.20 o                         
  -6  -3   5         84.71         92.80         2.02 o                         
  -5  -3   5         14.56         17.49         1.06 o                         
  -4  -3   5        135.82        138.56         2.22 o                         
  -3  -3   5         26.08         33.83         1.10 o                         
  -2  -3   5        123.10        120.51         1.59 o                         
  -1  -3   5         16.44         17.60         0.74 o                         
   0  -3   5        858.33        919.57         8.43 o                         
   1  -3   5        821.02        847.44         6.29 o                         
   2  -3   5        216.96        219.25         2.55 o                         
   3  -3   5        123.77        179.23         2.61 o                         
   4  -3   5         83.10         84.62         2.17 o                         
   5  -3   5         79.36         86.35         2.03 o                         
   6  -3   5       2866.98       2876.03        18.74 o                         
   7  -3   5        544.08        543.76         5.86 o                         
   8  -3   5         35.37         40.26         2.16 o                         
   9  -3   5        105.78        111.98         3.98 o                         
  10  -3   5        341.84        354.94         6.72 o                         
 -10  -2   5        123.59        129.32         4.91 o                         
  -9  -2   5        683.46        678.62         8.05 o                         
  -8  -2   5        131.78        119.52         3.20 o                         
  -7  -2   5         20.17         19.15         1.45 o                         
  -6  -2   5         68.07         70.61         1.84 o                         
  -5  -2   5        623.35        582.49         6.61 o                         
  -4  -2   5        815.84        812.19         6.73 o                         
  -3  -2   5       1502.96       1729.47        11.06 o                         
  -2  -2   5         44.04         35.63         0.85 o                         
  -1  -2   5          8.43          2.84         0.39 o                         
   0  -2   5       1140.17       1093.06         7.92 o                         
   1  -2   5       8376.13       8810.03        59.94 o                         
   2  -2   5         15.04         25.24         1.01 o                         
   3  -2   5          0.21         -1.22         0.61 o                         
   4  -2   5         24.59         26.88         1.27 o                         
   5  -2   5       2625.42       2658.81        17.15 o                         
   6  -2   5       1987.06       2082.99        14.08 o                         
   7  -2   5         29.56         30.25         1.55 o                         
   8  -2   5         80.87         88.80         2.64 o                         
   9  -2   5          1.32         -0.07         1.36 o                         
  10  -2   5       1025.00       1065.95        11.63 o                         
  11  -2   5        132.57        138.47         4.82 o                         
 -10  -1   5        397.92        418.53         7.16 o                         
  -9  -1   5        203.44        201.02         4.28 o                         
  -8  -1   5        907.46        892.58         9.28 o                         
  -7  -1   5         12.32         17.89         1.32 o                         
  -6  -1   5        143.28        141.79         2.66 o                         
  -5  -1   5        158.31        180.03         2.75 o                         
  -4  -1   5       3578.23       3650.84        24.36 o                         
  -3  -1   5       1114.65       1196.97         7.37 o                         
  -2  -1   5        834.44        890.81         5.28 o                         
  -1  -1   5        518.91        520.35         3.94 o                         
   0  -1   5         30.04         20.86         0.67 o                         
   1  -1   5       1270.50       1335.05         8.81 o                         
   2  -1   5        634.00        807.15         6.19 o                         
   3  -1   5        207.04        228.01         2.66 o                         
   4  -1   5        301.70        333.30         3.98 o                         
   5  -1   5        617.87        594.73         5.10 o                         
   6  -1   5        724.49        737.69         6.52 o                         
   7  -1   5        433.05        446.34         4.72 o                         
   8  -1   5        924.69        929.57         8.44 o                         
   9  -1   5        314.68        327.97         4.75 o                         
  10  -1   5        153.93        157.31         3.82 o                         
  11  -1   5        219.14        210.13         5.92 o                         
 -11   0   5        304.45        304.42         8.14 o                         
 -10   0   5         50.22         48.98         3.04 o                         
  -9   0   5        144.90        147.75         4.01 o                         
  -8   0   5        436.93        475.78         6.62 o                         
  -7   0   5        256.93        259.76         3.62 o                         
  -6   0   5         76.49         84.75         2.03 o                         
  -5   0   5          0.12         -1.31         0.67 o                         
  -4   0   5        494.12        536.19         4.15 o                         
  -3   0   5        396.35        432.99         3.16 o                         
  -2   0   5        447.10        464.48         6.08 o                         
  -1   0   5       4613.42       4380.06        83.66 o                         
   0   0   5        444.54        403.42         2.87 o                         
   1   0   5       1277.30       1516.41         9.75 o                         
   2   0   5       2185.71       2306.72        15.41 o                         
   3   0   5       2631.48       2910.17        18.46 o                         
   4   0   5       4648.59       4781.48        36.95 o                         
   5   0   5       4472.40       4323.15        27.68 o                         
   6   0   5        222.58        221.63         3.37 o                         
   7   0   5         24.57         36.54         1.69 o                         
   8   0   5        682.56        701.84         7.40 o                         
   9   0   5          0.66          3.18         1.29 o                         
  10   0   5        322.22        334.26         5.38 o                         
  11   0   5          0.93          2.56         1.86 o                         
 -11   1   5         32.59         32.46         3.10 o                         
 -10   1   5        646.70        647.09         9.04 o                         
  -9   1   5        149.57        157.77         4.13 o                         
  -8   1   5        112.72        120.80         3.45 o                         
  -7   1   5          0.43          1.44         1.00 o                         
  -6   1   5        979.16        910.96         7.97 o                         
  -5   1   5       1442.89       1369.67        12.36 o                         
  -4   1   5        159.53        151.95         1.88 o                         
  -3   1   5          0.47          0.90         0.41 o                         
  -2   1   5       1238.09       1291.97        15.92 o                         
  -1   1   5       1598.26       1438.13        29.38 o                         
   0   1   5        902.58        790.60        10.08 o                         
   1   1   5        917.85        962.90         6.38 o                         
   2   1   5        358.68        451.37         3.71 o                         
   3   1   5       2530.20       2670.88        17.08 o                         
   4   1   5       3474.90       3617.39        28.04 o                         
   5   1   5       2562.93       2660.80        17.62 o                         
   6   1   5       1307.64       1292.44         9.82 o                         
   7   1   5          5.72         11.62         1.18 o                         
   8   1   5        122.10        131.07         3.09 o                         
   9   1   5        700.16        702.08         7.28 o                         
  10   1   5         88.13         77.94         3.06 o                         
  11   1   5        294.41        278.95         6.05 o                         
 -11   2   5        201.08        199.51         5.95 o                         
 -10   2   5        174.76        173.83         5.20 o                         
  -9   2   5        162.27        160.90         4.23 o                         
  -8   2   5        759.48        774.48         9.16 o                         
  -7   2   5        520.98        526.11         5.53 o                         
  -6   2   5       1470.69       1413.04        11.27 o                         
  -5   2   5        456.05        384.30         4.48 o                         
  -4   2   5        163.58        150.78         1.90 o                         
  -3   2   5       1053.11       1083.94         7.46 o                         
  -2   2   5        273.46        272.82         2.37 o                         
  -1   2   5        653.82        680.47         6.28 o                         
   0   2   5        164.15        200.38         1.71 o                         
   1   2   5         19.74         16.30         0.77 o                         
   2   2   5         29.11         33.26         0.89 o                         
   3   2   5          0.79          0.55         0.54 o                         
   4   2   5          0.49          0.48         0.63 o                         
   5   2   5        153.08        138.54         2.04 o                         
   6   2   5        252.14        222.11         2.85 o                         
   7   2   5          0.22          2.37         0.91 o                         
   8   2   5        233.30        220.44         3.42 o                         
   9   2   5          2.12          2.49         1.27 o                         
  10   2   5         71.75         77.00         3.20 o                         
  11   2   5         13.59         14.15         2.54 o                         
 -10   3   5          0.24         -0.87         1.78 o                         
  -9   3   5        436.68        453.31         7.16 o                         
  -8   3   5        418.29        404.31         6.24 o                         
  -7   3   5         61.78         57.23         2.04 o                         
  -6   3   5         64.27         62.41         2.17 o                         
  -5   3   5        237.76        199.64         3.59 o                         
  -4   3   5        854.27        841.66         6.76 o                         
  -3   3   5        129.22        144.22         1.80 o                         
  -2   3   5        276.62        308.42         2.70 o                         
  -1   3   5        453.28        341.74         2.92 o                         
   0   3   5         11.60         31.87         0.78 o                         
   1   3   5       1122.35       1113.28         9.77 o                         
   2   3   5        635.60        643.59         5.38 o                         
   3   3   5       1359.28       1370.07         9.46 o                         
   4   3   5       1501.71       1466.42         9.29 o                         
   5   3   5         31.66         27.89         1.13 o                         
   6   3   5        122.03        130.01         2.19 o                         
   7   3   5        433.65        450.07         4.77 o                         
   8   3   5        452.65        433.12         4.81 o                         
   9   3   5        185.25        173.31         3.71 o                         
  10   3   5         53.14         53.13         2.60 o                         
  11   3   5         75.19         72.44         4.03 o                         
 -10   4   5        108.62         94.67         5.91 o                         
  -9   4   5        391.69        405.83         7.34 o                         
  -8   4   5        485.27        459.79         6.72 o                         
  -7   4   5       1112.58       1094.23        15.52 o                         
  -6   4   5       1916.01       1905.21        15.54 o                         
  -5   4   5        262.45        287.22         4.49 o                         
  -4   4   5       1644.05       1623.92        11.91 o                         
  -3   4   5         36.40         60.18         1.42 o                         
  -2   4   5       6212.32       6347.07        38.16 o                         
  -1   4   5       8074.52       7900.23        46.86 o                         
   0   4   5        319.55        331.11         2.57 o                         
   1   4   5        757.01        727.23         5.22 o                         
   2   4   5        925.89        941.26         7.11 o                         
   3   4   5       1048.54        933.63         7.88 o                         
   4   4   5        330.56        351.88         3.24 o                         
   5   4   5        147.26        134.13         2.08 o                         
   6   4   5          7.05         12.71         0.98 o                         
   7   4   5        244.40        249.10         3.24 o                         
   8   4   5         70.15         70.51         2.20 o                         
   9   4   5         66.69         60.11         2.39 o                         
  10   4   5        592.49        626.02         7.53 o                         
  11   4   5         13.58         10.86         2.48 o                         
 -10   5   5         36.45         32.71         3.03 o                         
  -9   5   5        126.56        121.70         4.41 o                         
  -8   5   5        764.84        728.83        10.17 o                         
  -7   5   5        195.84        215.92         4.36 o                         
  -6   5   5         32.90         32.75         1.92 o                         
  -5   5   5        236.15        264.72         4.54 o                         
  -4   5   5        594.37        489.24         5.14 o                         
  -3   5   5         38.87         51.42         1.50 o                         
  -2   5   5       5456.04       5715.79        35.13 o                         
  -1   5   5        152.63        159.72         1.93 o                         
   0   5   5         15.48         23.37         0.83 o                         
   1   5   5        410.85        474.53         4.23 o                         
   2   5   5        249.01        293.74         2.82 o                         
   3   5   5        132.96        147.89         2.12 o                         
   4   5   5        355.89        333.24         3.19 o                         
   5   5   5         37.06         41.04         1.35 o                         
   6   5   5        437.35        418.72         4.12 o                         
   7   5   5        181.71        177.09         2.81 o                         
   8   5   5         46.26         44.18         1.99 o                         
   9   5   5         13.57         10.40         1.69 o                         
  10   5   5        290.25        295.03         5.12 o                         
  11   5   5         19.33         15.91         2.87 o                         
 -10   6   5        483.48        476.50         9.69 o                         
  -9   6   5        398.75        382.01         8.11 o                         
  -8   6   5        428.58        438.67         8.28 o                         
  -7   6   5        408.33        373.14         6.63 o                         
  -6   6   5          2.53          5.75         1.52 o                         
  -5   6   5       1197.22       1114.37        11.97 o                         
  -4   6   5         55.97         39.64         2.46 o                         
  -3   6   5        344.57        322.10         4.27 o                         
  -2   6   5        297.38        256.85         3.17 o                         
  -1   6   5         10.80          3.57         0.59 o                         
   0   6   5        177.34        182.44         2.01 o                         
   1   6   5       2035.65       2049.17        12.24 o                         
   2   6   5        934.43        977.81         7.29 o                         
   3   6   5       3405.53       3469.70        19.19 o                         
   4   6   5        552.26        597.85         4.81 o                         
   5   6   5        411.45        400.09         3.88 o                         
   6   6   5       1371.36       1308.23         9.19 o                         
   7   6   5       2009.59       1976.49        13.17 o                         
   8   6   5          9.28         11.36         1.49 o                         
   9   6   5        156.18        143.94         3.72 o                         
  10   6   5         41.17         45.52         3.15 o                         
  11   6   5        234.72        257.44         8.35 o                         
 -10   7   5        100.10         97.34         5.14 o                         
  -9   7   5         87.07         70.58         4.22 o                         
  -8   7   5        757.08        740.67        11.57 o                         
  -7   7   5         99.04         96.76         4.12 o                         
  -6   7   5          0.55         -0.62         1.60 o                         
  -5   7   5        865.75        815.57        10.92 o                         
  -4   7   5         19.39         25.45         2.54 o                         
  -3   7   5       2447.28       2459.38        24.67 o                         
  -2   7   5       3240.75       3271.49        25.98 o                         
  -1   7   5         18.58         37.20         1.59 o                         
   0   7   5         80.83         94.63         2.01 o                         
   1   7   5        146.88        160.50         2.12 o                         
   2   7   5       5545.92       5570.60        29.94 o                         
   3   7   5       1178.21       1090.25         7.19 o                         
   4   7   5          8.46         13.86         0.94 o                         
   5   7   5         84.95         87.42         1.89 o                         
   6   7   5          8.08         12.83         1.85 o                         
   7   7   5        179.57        188.00         3.51 o                         
   8   7   5         89.60         79.00         2.70 o                         
   9   7   5        242.86        240.95         5.77 o                         
  10   7   5        191.91        186.58         6.98 o                         
  -9   8   5        108.85        112.27         7.29 o                         
  -8   8   5        180.74        169.48         9.65 o                         
  -7   8   5        297.92        259.78         6.18 o                         
  -6   8   5         25.95         34.40         2.64 o                         
  -5   8   5          0.61          2.09         1.85 o                         
  -4   8   5        543.45        522.98         8.27 o                         
  -3   8   5         17.23         19.53         1.65 o                         
  -2   8   5          2.55          1.48         0.86 o                         
  -1   8   5          7.23          2.76         0.84 o                         
   0   8   5         21.51         23.95         1.04 o                         
   1   8   5          3.46          4.74         0.84 o                         
   2   8   5        132.60        132.85         2.00 o                         
   3   8   5        148.83        143.14         2.35 o                         
   4   8   5        802.97        784.68         5.88 o                         
   5   8   5        329.45        341.43         3.61 o                         
   6   8   5         45.85         43.77         1.61 o                         
   7   8   5        281.37        262.72         3.96 o                         
   8   8   5        295.16        301.28         5.12 o                         
   9   8   5        309.93        317.07         6.00 o                         
  10   8   5         93.18         97.07         8.74 o                         
  -9   9   5        188.10        187.14         9.15 o                         
  -8   9   5         33.61         37.41         4.04 o                         
  -7   9   5        656.62        647.35        10.58 o                         
  -6   9   5        299.95        300.15         6.69 o                         
  -5   9   5         23.90         28.04         2.48 o                         
  -4   9   5       1631.48       1606.34        18.19 o                         
  -3   9   5       1123.28       1155.63        11.72 o                         
  -2   9   5          0.41          2.68         1.01 o                         
  -1   9   5         37.01         34.63         1.35 o                         
   0   9   5        290.73        255.86         3.02 o                         
   1   9   5       4767.91       4747.42        26.15 o                         
   2   9   5       1166.07       1088.73         7.45 o                         
   3   9   5        309.01        339.25         3.48 o                         
   4   9   5         15.99         20.17         1.21 o                         
   5   9   5          8.71          7.46         1.03 o                         
   6   9   5        615.85        607.35         5.90 o                         
   7   9   5        393.56        409.04         5.47 o                         
   8   9   5         30.65         32.05         2.58 o                         
   9   9   5         22.93         17.34         2.52 o                         
  10   9   5         26.70         34.11         3.50 o                         
  -8  10   5        130.48        130.67         6.49 o                         
  -7  10   5         26.55         28.04         3.09 o                         
  -6  10   5          0.73         -1.34         2.79 o                         
  -5  10   5        159.13        157.13         7.53 o                         
  -4  10   5       1882.00       1890.49        27.10 o                         
  -3  10   5        366.25        344.14         5.51 o                         
  -2  10   5        181.78        175.19         3.42 o                         
  -1  10   5          3.19          8.67         1.17 o                         
   0  10   5       2474.80       2536.10        17.88 o                         
   1  10   5       3063.70       2980.12        18.07 o                         
   2  10   5         19.41         12.49         1.08 o                         
   3  10   5        588.48        558.34         4.90 o                         
   4  10   5        263.24        258.65         3.38 o                         
   5  10   5       1079.45       1058.23         8.59 o                         
   6  10   5        202.82        187.69         3.51 o                         
   7  10   5         82.70         62.85         2.78 o                         
   8  10   5        296.84        305.49         5.49 o                         
   9  10   5         26.38         29.10         4.44 o                         
  -8  11   5        263.24        264.16        16.17 o                         
  -7  11   5        648.77        637.33        11.67 o                         
  -6  11   5          0.31          4.53         2.39 o                         
  -5  11   5         16.50         16.22         3.04 o                         
  -4  11   5         29.71         24.66         2.72 o                         
  -3  11   5         64.19         62.16         3.08 o                         
  -2  11   5        655.67        635.38         7.25 o                         
  -1  11   5        112.61        117.37         2.41 o                         
   0  11   5         15.77         15.30         1.49 o                         
   1  11   5        255.35        263.08         3.58 o                         
   2  11   5          8.07          7.23         1.18 o                         
   3  11   5        890.66        883.49         7.50 o                         
   4  11   5         20.68         19.77         1.56 o                         
   5  11   5          2.84          0.62         1.21 o                         
   6  11   5         23.57         29.55         2.02 o                         
   7  11   5         26.07         27.99         2.02 o                         
   8  11   5        778.89        764.04        11.01 o                         
   9  11   5        159.11        158.54         6.94 o                         
  -7  12   5        142.01        132.85         5.77 o                         
  -6  12   5         97.76         92.33         5.18 o                         
  -5  12   5        472.42        483.14         8.87 o                         
  -4  12   5        289.21        316.28         7.17 o                         
  -3  12   5        146.70        144.33         4.91 o                         
  -2  12   5          1.50          1.74         1.32 o                         
  -1  12   5        304.44        309.17         3.93 o                         
   0  12   5       1009.07       1037.78         8.53 o                         
   1  12   5        209.68        227.36         3.60 o                         
   2  12   5         48.46         48.40         2.03 o                         
   3  12   5          1.70          1.49         1.28 o                         
   4  12   5        108.30         99.97         3.05 o                         
   5  12   5       1362.95       1357.27        11.62 o                         
   6  12   5         29.79         27.64         2.07 o                         
   7  12   5          5.81          8.00         2.49 o                         
   8  12   5          0.27          1.00         2.13 o                         
  -6  13   5        139.83        144.72         5.39 o                         
  -5  13   5        434.49        457.26         9.81 o                         
  -4  13   5         62.21         82.91         4.10 o                         
  -3  13   5         17.62         19.88         2.74 o                         
  -2  13   5        161.19        159.55         4.66 o                         
  -1  13   5        459.85        443.50         5.47 o                         
   0  13   5        621.30        658.73         6.48 o                         
   1  13   5         64.91         83.32         2.86 o                         
   2  13   5          0.20         -1.27         1.25 o                         
   3  13   5         50.12         47.84         2.36 o                         
   4  13   5        480.20        472.71         6.26 o                         
   5  13   5        341.53        346.36         6.06 o                         
   6  13   5          5.08          1.92         2.03 o                         
   7  13   5        129.80        136.08         5.06 o                         
  -5  14   5          6.26          2.61         2.44 o                         
  -4  14   5         72.01         79.64         4.15 o                         
  -3  14   5        212.27        199.88        10.38 o                         
  -2  14   5          4.41          6.49         2.30 o                         
  -1  14   5          0.59         -1.43         1.75 o                         
   0  14   5          9.96          5.62         1.46 o                         
   1  14   5         16.31         14.19         1.68 o                         
   2  14   5         51.22         51.35         2.48 o                         
   3  14   5         14.00         14.98         1.84 o                         
   4  14   5        118.02        117.39         5.05 o                         
   5  14   5         35.50         36.65         3.11 o                         
   6  14   5          0.75         -0.83         2.12 o                         
  -3  15   5         24.36         21.43         3.35 o                         
  -2  15   5         85.47         90.52         4.73 o                         
  -1  15   5        178.69        178.92         6.19 o                         
   0  15   5         20.31         22.82         3.11 o                         
   1  15   5         11.43          8.19         2.77 o                         
   2  15   5         47.79         46.72         3.03 o                         
   3  15   5        444.33        485.07         7.82 o                         
   4  15   5        426.40        430.81        13.80 o                         
   5  15   5          3.04         -0.01         6.34 o                         
  -1  16   5        223.68        212.20         8.02 o                         
   0  16   5          0.23          2.32         2.25 o                         
   1  16   5          5.22          7.70         2.57 o                         
   2  16   5          3.07          4.59         2.37 o                         
  -1 -12   6          5.59         10.16         2.25 o                         
   0 -12   6         33.03         33.07         2.98 o                         
   1 -12   6        418.36        409.05         7.30 o                         
  -4 -11   6        161.02        149.43         6.49 o                         
  -3 -11   6          6.44          5.85         2.22 o                         
  -2 -11   6         52.53         57.62         3.27 o                         
  -1 -11   6         59.07         50.97         3.81 o                         
   0 -11   6        633.01        646.61         9.60 o                         
   1 -11   6        591.75        571.28         8.28 o                         
   2 -11   6         20.60         21.14         3.04 o                         
   3 -11   6          0.15         -4.04         2.02 o                         
   4 -11   6         42.12         43.87         3.74 o                         
  -5 -10   6          0.05         -1.30         1.86 o                         
  -4 -10   6         52.10         43.05         3.25 o                         
  -3 -10   6         31.10         29.22         2.70 o                         
  -2 -10   6         16.63         13.91         2.19 o                         
  -1 -10   6         18.81         20.09         2.02 o                         
   0 -10   6         71.26         63.80         3.04 o                         
   1 -10   6         12.72         12.07         1.93 o                         
   2 -10   6          1.18          1.42         1.93 o                         
   3 -10   6         45.00         47.53         3.57 o                         
   4 -10   6         20.66         24.83         2.99 o                         
   5 -10   6         43.62         46.47         3.82 o                         
  -6  -9   6        251.99        268.02         9.36 o                         
  -5  -9   6        385.84        385.50         7.49 o                         
  -4  -9   6         16.20         17.25         1.67 o                         
  -3  -9   6        277.77        270.94         4.43 o                         
  -2  -9   6         32.24         28.35         1.90 o                         
  -1  -9   6        376.46        340.64         4.83 o                         
   0  -9   6        499.54        502.06         5.76 o                         
   1  -9   6         36.21         33.61         2.67 o                         
   2  -9   6          2.56          2.60         1.81 o                         
   3  -9   6        115.52        110.44         5.17 o                         
   4  -9   6        275.79        297.58         9.73 o                         
   5  -9   6        470.45        456.41         9.13 o                         
   6  -9   6        127.17        128.22         5.47 o                         
  -7  -8   6        293.07        297.46         5.67 o                         
  -6  -8   6        213.99        217.87         5.06 o                         
  -5  -8   6        327.94        347.43         5.04 o                         
  -4  -8   6          2.74          4.19         1.40 o                         
  -3  -8   6        260.03        241.24         4.62 o                         
  -2  -8   6        857.41        804.35         8.16 o                         
  -1  -8   6        363.56        385.34         4.95 o                         
   0  -8   6         80.42         76.39         2.34 o                         
   1  -8   6         41.59         47.30         2.27 o                         
   2  -8   6        211.75        200.50         4.24 o                         
   3  -8   6         77.86         73.51         3.29 o                         
   4  -8   6         17.30         22.68         2.25 o                         
   5  -8   6          1.03          2.90         2.15 o                         
   6  -8   6          2.63          0.48         2.13 o                         
   7  -8   6         20.54         23.16         2.81 o                         
  -8  -7   6        238.99        246.89         4.97 o                         
  -7  -7   6         52.45         53.13         2.63 o                         
  -6  -7   6         30.63         30.61         1.79 o                         
  -5  -7   6        340.79        335.22         5.11 o                         
  -4  -7   6        479.95        464.74         5.22 o                         
  -3  -7   6        396.97        390.88         4.63 o                         
  -2  -7   6        205.95        219.82         3.60 o                         
  -1  -7   6          1.12          1.11         1.02 o                         
   0  -7   6        212.80        208.44         3.22 o                         
   1  -7   6          5.10         10.36         1.27 o                         
   2  -7   6          3.19          8.87         1.45 o                         
   3  -7   6         34.79         29.37         2.18 o                         
   4  -7   6        364.25        364.75         6.43 o                         
   5  -7   6        430.89        428.12         6.63 o                         
   6  -7   6        121.67        116.48         3.90 o                         
   7  -7   6        104.56        101.89         4.37 o                         
   8  -7   6          4.22          0.33         2.25 o                         
  -9  -6   6         24.57         28.20         2.73 o                         
  -8  -6   6        111.81        107.80         3.70 o                         
  -7  -6   6        105.28        108.49         2.78 o                         
  -6  -6   6          0.93         -0.95         1.02 o                         
  -5  -6   6         36.49         34.94         1.61 o                         
  -4  -6   6        303.50        321.72         3.87 o                         
  -3  -6   6        674.19        635.79         6.06 o                         
  -2  -6   6        831.39        793.95         6.57 o                         
  -1  -6   6        317.17        329.91         3.61 o                         
   0  -6   6        295.15        283.53         3.99 o                         
   1  -6   6         76.48         79.17         2.16 o                         
   2  -6   6       2170.86       2089.71        17.02 o                         
   3  -6   6       1113.62       1054.59        11.86 o                         
   4  -6   6        701.91        684.55         8.22 o                         
   5  -6   6        115.73        118.24         3.56 o                         
   6  -6   6          0.67         -0.52         1.47 o                         
   7  -6   6        109.73        105.50         4.28 o                         
   8  -6   6         93.11         92.66         4.30 o                         
   9  -6   6          2.17          0.74         2.25 o                         
  -9  -5   6         38.85         39.01         2.89 o                         
  -8  -5   6        273.45        261.36         4.26 o                         
  -7  -5   6        793.38        764.77         7.23 o                         
  -6  -5   6         50.83         48.95         1.78 o                         
  -5  -5   6        541.86        523.12         4.97 o                         
  -4  -5   6        394.77        373.66         3.71 o                         
  -3  -5   6        966.47        920.57         6.38 o                         
  -2  -5   6         45.64         45.35         1.37 o                         
  -1  -5   6         18.25         11.88         0.89 o                         
   0  -5   6        539.95        580.57         6.32 o                         
   1  -5   6        280.04        315.02         4.11 o                         
   2  -5   6        825.30        867.33         7.72 o                         
   3  -5   6       1158.42       1062.99        10.96 o                         
   4  -5   6         70.32         81.47         2.79 o                         
   5  -5   6        985.39        937.18        10.24 o                         
   6  -5   6         13.70         12.95         1.74 o                         
   7  -5   6         56.27         57.50         2.90 o                         
   8  -5   6         55.07         56.50         3.46 o                         
   9  -5   6        165.08        173.63         5.04 o                         
  -9  -4   6         71.14         73.33         3.44 o                         
  -8  -4   6        166.32        177.19         3.40 o                         
  -7  -4   6         25.93         22.69         1.59 o                         
  -6  -4   6        101.17         97.74         2.44 o                         
  -5  -4   6        939.51        971.05         7.09 o                         
  -4  -4   6         28.85         30.79         1.26 o                         
  -3  -4   6       1614.90       1568.88        10.89 o                         
  -2  -4   6        525.86        521.61         4.26 o                         
  -1  -4   6        257.24        262.53         3.03 o                         
   0  -4   6        467.87        430.72         4.55 o                         
   1  -4   6         20.82         22.45         1.30 o                         
   2  -4   6        209.54        203.01         3.09 o                         
   3  -4   6        836.24        781.40         7.54 o                         
   4  -4   6       1491.54       1352.28        44.16 o                         
   5  -4   6         15.89         20.82         1.65 o                         
   6  -4   6        173.06        188.51         3.77 o                         
   7  -4   6         51.69         51.22         2.49 o                         
   8  -4   6        225.65        226.09         4.80 o                         
   9  -4   6        161.91        176.93         4.85 o                         
  10  -4   6         72.30         60.98         3.81 o                         
 -10  -3   6        348.24        360.24         7.69 o                         
  -9  -3   6          2.16          2.35         1.74 o                         
  -8  -3   6        158.83        154.45         3.28 o                         
  -7  -3   6        233.00        254.67         3.88 o                         
  -6  -3   6          7.59          4.95         1.06 o                         
  -5  -3   6        106.35         99.80         1.92 o                         
  -4  -3   6         97.18         99.23         1.87 o                         
  -3  -3   6       1072.24       1028.54         7.39 o                         
  -2  -3   6        759.02        740.45         6.12 o                         
  -1  -3   6        387.81        422.21         3.83 o                         
   0  -3   6         32.58         34.64         1.04 o                         
   1  -3   6       3384.63       3226.96        21.82 o                         
   2  -3   6       4681.78       4677.11        31.46 o                         
   3  -3   6          7.18          4.52         0.95 o                         
   4  -3   6        645.86        610.75         6.78 o                         
   5  -3   6        313.57        298.01         4.42 o                         
   6  -3   6       2550.44       2574.00        20.65 o                         
   7  -3   6        337.35        338.72         5.26 o                         
   8  -3   6         65.29         65.76         2.89 o                         
   9  -3   6        411.57        411.39         7.05 o                         
  10  -3   6         18.17         21.35         2.59 o                         
 -10  -2   6         50.83         44.85         3.50 o                         
  -9  -2   6        212.76        216.93         7.24 o                         
  -8  -2   6        108.74        106.03         3.07 o                         
  -7  -2   6        152.81        165.01         3.19 o                         
  -6  -2   6         53.20         45.02         1.69 o                         
  -5  -2   6        198.49        224.53         3.44 o                         
  -4  -2   6         93.16         93.16         1.70 o                         
  -3  -2   6       1451.02       1457.67        12.63 o                         
  -2  -2   6         51.74         40.37         0.87 o                         
  -1  -2   6        911.90        861.74         5.95 o                         
   0  -2   6          0.46          2.20         0.48 o                         
   1  -2   6        409.78        362.96         3.43 o                         
   2  -2   6         12.36          8.46         0.74 o                         
   3  -2   6         47.93         44.27         1.37 o                         
   4  -2   6         39.69         42.59         1.82 o                         
   5  -2   6         28.97         42.91         2.50 o                         
   6  -2   6         14.13         17.49         1.54 o                         
   7  -2   6          3.79          5.80         1.36 o                         
   8  -2   6        159.09        155.46         3.75 o                         
   9  -2   6        551.50        566.19         7.51 o                         
  10  -2   6         24.46         27.10         2.58 o                         
 -10  -1   6        465.00        472.57         8.62 o                         
  -9  -1   6          2.85          1.68         1.73 o                         
  -8  -1   6         23.26         23.10         2.03 o                         
  -7  -1   6          9.45          7.08         1.18 o                         
  -6  -1   6        228.33        228.66         3.00 o                         
  -5  -1   6          6.03          7.97         0.95 o                         
  -4  -1   6         13.23         10.31         0.78 o                         
  -3  -1   6        179.70        253.29         2.52 o                         
  -2  -1   6        190.29        165.45         2.70 o                         
  -1  -1   6        488.26        557.94         8.39 o                         
   0  -1   6       1735.82       1948.45        13.05 o                         
   1  -1   6        979.49        977.70         8.44 o                         
   2  -1   6       5244.79       5305.27        32.92 o                         
   3  -1   6        270.87        288.34         2.74 o                         
   4  -1   6        476.88        464.90         4.67 o                         
   5  -1   6        377.14        420.19         5.02 o                         
   6  -1   6       2198.41       2134.98        15.24 o                         
   7  -1   6        281.63        280.01         3.96 o                         
   8  -1   6         84.18         93.24         2.86 o                         
   9  -1   6         40.93         44.95         2.52 o                         
  10  -1   6        170.69        192.77         5.09 o                         
  11  -1   6        284.31        292.32         7.10 o                         
 -10   0   6         14.04         10.58         2.22 o                         
  -9   0   6        651.06        648.68         7.93 o                         
  -8   0   6        431.99        437.27         6.37 o                         
  -7   0   6         23.86         22.60         1.46 o                         
  -6   0   6       1053.29       1036.42         7.95 o                         
  -5   0   6        158.42        192.92         2.67 o                         
  -4   0   6       1104.05       1087.46        11.20 o                         
  -3   0   6       2438.98       2301.62        14.52 o                         
  -2   0   6         73.67        112.47         3.10 o                         
  -1   0   6       4140.51       4109.00        39.95 o                         
   0   0   6       1370.47       1374.36        10.94 o                         
   1   0   6      12506.51      13187.87        89.00 o                         
   2   0   6         26.36         40.18         1.85 o                         
   3   0   6        410.42        508.83         4.06 o                         
   4   0   6        873.05        864.35         8.71 o                         
   5   0   6       4459.42       4479.74        36.08 o                         
   6   0   6       1519.45       1432.21        11.51 o                         
   7   0   6       1110.84       1093.98         9.19 o                         
   8   0   6        730.94        736.22         7.73 o                         
   9   0   6         16.17         20.15         1.80 o                         
  10   0   6       1030.20       1056.15        12.37 o                         
  11   0   6         39.29         43.42         3.43 o                         
 -10   1   6        497.55        485.34         7.73 o                         
  -9   1   6        220.54        215.91         4.73 o                         
  -8   1   6        689.50        711.83        10.46 o                         
  -7   1   6         43.74         51.38         1.88 o                         
  -6   1   6         78.93         64.53         1.82 o                         
  -5   1   6         69.31         69.59         1.85 o                         
  -4   1   6       2580.63       2652.92        19.19 o                         
  -3   1   6       1676.77       1823.19        11.74 o                         
  -2   1   6        342.98        328.87         7.33 o                         
  -1   1   6        392.90        347.17         5.07 o                         
   0   1   6         34.03         56.19         2.15 o                         
   1   1   6       1084.45       1102.94         8.68 o                         
   2   1   6        110.10        165.73         1.75 o                         
   3   1   6        584.99        609.08         4.91 o                         
   4   1   6        819.89        871.19         7.74 o                         
   5   1   6        308.36        289.29         3.86 o                         
   6   1   6        428.18        461.49         4.84 o                         
   7   1   6        496.54        525.39         5.92 o                         
   8   1   6        928.80        941.43         9.05 o                         
   9   1   6        181.96        187.34         3.64 o                         
  10   1   6        217.10        211.01         4.20 o                         
  11   1   6        248.71        258.52         5.96 o                         
 -10   2   6         32.98         32.86         2.71 o                         
  -9   2   6          6.73          4.91         1.51 o                         
  -8   2   6        384.49        393.59         6.14 o                         
  -7   2   6        158.13        167.87         3.07 o                         
  -6   2   6          1.56          4.77         0.99 o                         
  -5   2   6        696.57        623.49         5.61 o                         
  -4   2   6         72.38         77.44         1.66 o                         
  -3   2   6         99.54        130.36         1.64 o                         
  -1   2   6        274.59        356.77        11.06 o                         
   0   2   6        473.40        451.10         3.67 o                         
   1   2   6        458.93        476.61         3.80 o                         
   2   2   6          3.29          8.49         0.63 o                         
   3   2   6        523.71        513.94         3.42 o                         
   4   2   6       1044.68       1024.93         9.35 o                         
   5   2   6        877.86        835.86         6.47 o                         
   6   2   6        684.98        679.21         5.87 o                         
   7   2   6         27.88         20.89         1.35 o                         
   8   2   6        124.03        134.15         2.81 o                         
   9   2   6         81.34         86.93         2.91 o                         
  10   2   6        665.91        688.00         9.38 o                         
  11   2   6         20.81         18.24         2.72 o                         
 -10   3   6        382.36        375.80         9.99 o                         
  -9   3   6          8.40          8.21         1.73 o                         
  -8   3   6         19.32         20.18         1.97 o                         
  -7   3   6         61.67         64.57         2.18 o                         
  -6   3   6        304.07        320.53         4.00 o                         
  -5   3   6       3135.86       2946.81        25.20 o                         
  -4   3   6        281.96        288.78         3.63 o                         
  -3   3   6        412.60        419.53         3.27 o                         
  -2   3   6        858.86        922.77         8.75 o                         
  -1   3   6       3509.45       3401.74        20.40 o                         
   0   3   6        282.55        249.29         2.23 o                         
   1   3   6         69.88         76.57         1.38 o                         
   2   3   6         35.32         45.11         1.12 o                         
   3   3   6       1834.65       1966.64        12.27 o                         
   4   3   6        462.20        370.75         3.93 o                         
   5   3   6        579.17        538.46         4.78 o                         
   6   3   6          0.30          2.28         0.89 o                         
   7   3   6        148.84        148.03         2.90 o                         
   8   3   6         33.70         27.36         1.77 o                         
   9   3   6        712.13        728.76         7.93 o                         
  10   3   6        242.56        241.43         4.99 o                         
  11   3   6         94.37         88.50         4.63 o                         
 -10   4   6         34.48         22.82         3.18 o                         
  -9   4   6        139.80        147.83         4.22 o                         
  -8   4   6        900.70        895.33        11.42 o                         
  -7   4   6        696.45        737.97         7.59 o                         
  -6   4   6        993.14        984.06         9.38 o                         
  -5   4   6          9.00          8.96         1.53 o                         
  -4   4   6         48.32         37.86         1.67 o                         
  -3   4   6       1684.52       1653.35        13.25 o                         
  -2   4   6        585.02        696.88         6.94 o                         
  -1   4   6       1893.98       1934.90        13.01 o                         
   0   4   6       2113.28       2187.04        14.52 o                         
   1   4   6         25.90         14.51         0.68 o                         
   2   4   6       1439.93       1469.22        10.40 o                         
   3   4   6        210.76        192.72         2.25 o                         
   4   4   6        193.49        201.03         2.48 o                         
   5   4   6        302.37        278.32         3.03 o                         
   6   4   6         13.30          8.09         0.96 o                         
   7   4   6          1.78          2.07         1.04 o                         
   8   4   6        410.27        398.85         5.26 o                         
   9   4   6         29.30         22.01         1.99 o                         
  10   4   6        175.16        177.81         4.42 o                         
  11   4   6        114.47        100.56         4.20 o                         
 -10   5   6          0.12         -1.35         2.20 o                         
  -9   5   6        157.73        159.30         5.40 o                         
  -8   5   6        214.31        227.74         5.30 o                         
  -7   5   6         11.23          8.57         1.67 o                         
  -6   5   6        190.65        182.00         3.94 o                         
  -5   5   6       1017.20        952.04        10.44 o                         
  -4   5   6        575.39        572.08         6.38 o                         
  -3   5   6        164.03        147.86         2.33 o                         
  -2   5   6        909.86       1019.24         7.99 o                         
  -1   5   6        262.92        189.47         2.49 o                         
   0   5   6        366.63        364.91         3.20 o                         
   1   5   6       2003.67       2273.81        13.78 o                         
   2   5   6         93.80         90.63         1.46 o                         
   3   5   6        129.49        134.66         2.19 o                         
   4   5   6        714.58        635.55         5.20 o                         
   5   5   6         73.49         83.19         1.86 o                         
   6   5   6          2.79          2.92         0.89 o                         
   7   5   6        132.40        140.13         2.69 o                         
   8   5   6       1159.86       1159.45        10.55 o                         
   9   5   6         63.66         71.50         2.93 o                         
  10   5   6         37.13         40.33         2.61 o                         
  11   5   6          2.60          5.23         2.21 o                         
 -10   6   6          0.94          1.12         2.42 o                         
  -9   6   6        397.17        386.22         8.22 o                         
  -8   6   6         46.89         49.50         3.02 o                         
  -7   6   6        289.77        299.10         5.31 o                         
  -6   6   6       1993.58       2023.60        26.01 o                         
  -5   6   6         48.64         63.74         2.67 o                         
  -4   6   6        757.37        748.83         8.67 o                         
  -3   6   6        538.09        477.78         5.39 o                         
  -2   6   6       1757.90       1696.34        12.83 o                         
  -1   6   6       7305.68       7361.77        40.17 o                         
   0   6   6          0.38          1.77         0.50 o                         
   1   6   6        247.59        281.47         3.58 o                         
   3   6   6       1075.65        921.31         5.93 o                         
   4   6   6         94.92         71.43         1.60 o                         
   5   6   6         68.11         86.30         1.90 o                         
   6   6   6        347.82        326.47         3.68 o                         
   7   6   6        101.91        114.21         2.51 o                         
   8   6   6         84.87         91.40         2.66 o                         
   9   6   6         21.62         27.45         2.10 o                         
  10   6   6        366.82        386.45         6.78 o                         
  11   6   6        116.15        103.24         4.66 o                         
 -10   7   6        152.35        148.27         6.02 o                         
  -9   7   6        675.27        661.48        11.34 o                         
  -8   7   6        274.90        267.70         6.68 o                         
  -7   7   6         47.85         45.61         2.82 o                         
  -6   7   6          9.00         15.33         1.79 o                         
  -5   7   6        124.07        114.35         3.54 o                         
  -4   7   6       2710.62       2606.02        26.43 o                         
  -3   7   6        223.59        231.68         5.17 o                         
  -2   7   6       1138.65       1202.45         8.89 o                         
  -1   7   6        584.54        572.11         4.28 o                         
   0   7   6          0.03          0.92         0.68 o                         
   1   7   6        643.46        711.95         6.22 o                         
   3   7   6        256.25        259.67         2.74 o                         
   4   7   6         24.29         24.83         1.12 o                         
   5   7   6        391.64        451.18         4.14 o                         
   6   7   6       1126.62       1094.35         8.21 o                         
   7   7   6        228.58        227.82         3.85 o                         
   8   7   6        108.31        105.74         3.03 o                         
   9   7   6         46.60         47.09         2.39 o                         
  10   7   6        161.65        164.08         4.68 o                         
  -9   8   6        330.89        349.71         8.22 o                         
  -8   8   6         48.49         44.20         3.79 o                         
  -7   8   6         26.61         25.54         2.63 o                         
  -6   8   6         53.23         59.51         2.82 o                         
  -5   8   6        328.95        335.88         8.23 o                         
  -4   8   6         10.29         14.78         1.77 o                         
  -3   8   6       1036.66        973.48        32.79 o                         
  -2   8   6        168.57        143.60         2.74 o                         
  -1   8   6        192.31        145.77         2.14 o                         
   0   8   6        447.16        452.69         4.11 o                         
   1   8   6        508.47        528.16         4.43 o                         
   2   8   6       1978.89       2008.84        11.99 o                         
   3   8   6       2168.91       2205.19        13.13 o                         
   4   8   6        150.55        147.75         2.29 o                         
   5   8   6         39.66         33.27         1.39 o                         
   6   8   6       1163.38       1150.69         8.60 o                         
   7   8   6        604.52        627.70         6.17 o                         
   8   8   6        114.17        124.07         3.29 o                         
   9   8   6         16.12         17.68         2.32 o                         
  10   8   6         28.62         23.42         3.01 o                         
  -9   9   6          1.52          2.44         2.52 o                         
  -8   9   6        678.39        633.61        11.83 o                         
  -7   9   6        266.25        276.85         6.77 o                         
  -6   9   6         21.07         24.35         2.34 o                         
  -5   9   6          2.20          3.10         2.05 o                         
  -4   9   6       1085.46       1027.97        11.79 o                         
  -3   9   6       2445.57       2409.19        22.85 o                         
  -2   9   6        489.25        497.47         6.94 o                         
  -1   9   6        407.82        391.62         5.15 o                         
   0   9   6        357.51        390.93         3.98 o                         
   1   9   6        689.02        635.95         5.01 o                         
   2   9   6       1049.40       1020.96         7.11 o                         
   3   9   6         22.13         29.97         1.31 o                         
   4   9   6        819.03        789.50         6.09 o                         
   5   9   6         72.60         76.12         2.07 o                         
   6   9   6         71.86         81.39         2.44 o                         
   7   9   6         15.88         19.41         1.47 o                         
   8   9   6         27.07         29.79         2.14 o                         
   9   9   6         16.85         20.25         2.29 o                         
  10   9   6         17.18         12.60         2.81 o                         
  -8  10   6        326.33        351.63         9.49 o                         
  -7  10   6        206.70        191.82         5.99 o                         
  -6  10   6        126.94        142.51         5.04 o                         
  -5  10   6          1.67          1.87         2.13 o                         
  -4  10   6        298.53        324.62         5.95 o                         
  -3  10   6         77.23         72.69         4.47 o                         
  -2  10   6          0.17         -0.11         1.54 o                         
  -1  10   6        303.96        282.39         3.89 o                         
   0  10   6         81.27         77.12         1.94 o                         
   1  10   6          0.39          0.85         0.86 o                         
   2  10   6         23.29         28.83         1.34 o                         
   3  10   6        570.57        519.90         4.89 o                         
   4  10   6        851.15        850.27         6.88 o                         
   5  10   6         30.05         32.76         1.63 o                         
   6  10   6        118.97        116.18         2.73 o                         
   7  10   6          0.52          0.15         1.27 o                         
   8  10   6        769.89        752.83         8.32 o                         
   9  10   6        120.55        124.08         4.72 o                         
  -8  11   6          1.50         -0.33         3.42 o                         
  -7  11   6        203.93        203.03         6.37 o                         
  -6  11   6        167.36        170.48         5.70 o                         
  -5  11   6         28.30         36.30         4.40 o                         
  -4  11   6       1075.56        987.32        13.39 o                         
  -3  11   6        770.69        725.75         9.63 o                         
  -2  11   6        161.55        181.21         4.37 o                         
  -1  11   6         30.16         22.98         1.64 o                         
   0  11   6          0.37         -2.51         1.26 o                         
   1  11   6       2467.42       2482.30        16.49 o                         
   2  11   6       2140.48       2072.26        15.60 o                         
   3  11   6         89.26         86.39         2.18 o                         
   4  11   6        171.81        157.38         3.66 o                         
   5  11   6         11.49         14.08         1.44 o                         
   6  11   6        307.86        315.47         5.15 o                         
   7  11   6        633.56        622.71         7.91 o                         
   8  11   6         99.86        104.43         4.06 o                         
   9  11   6         32.10         33.33         3.44 o                         
  -7  12   6         10.15         10.38         2.79 o                         
  -6  12   6          1.00         -1.64         2.25 o                         
  -5  12   6         20.58         19.16         3.85 o                         
  -4  12   6        969.84        995.22        13.78 o                         
  -3  12   6         97.02         98.48         3.86 o                         
  -2  12   6          8.44          7.04         2.09 o                         
  -1  12   6          9.18         11.10         2.69 o                         
   0  12   6        431.58        442.03         5.56 o                         
   1  12   6        808.50        853.01         7.43 o                         
   2  12   6         27.70         24.15         1.63 o                         
   3  12   6          4.15          4.57         1.17 o                         
   4  12   6         31.47         27.32         1.81 o                         
   5  12   6        196.94        214.41         3.91 o                         
   6  12   6        375.08        388.51         5.66 o                         
   7  12   6         30.76         38.67         2.79 o                         
   8  12   6        260.55        265.18         6.54 o                         
  -6  13   6         47.55         49.68         3.66 o                         
  -5  13   6          1.71          1.18         2.16 o                         
  -4  13   6          0.90          0.22         2.15 o                         
  -3  13   6         18.01         24.89         2.62 o                         
  -2  13   6         86.53         79.17         3.61 o                         
  -1  13   6          1.70          2.01         2.02 o                         
   0  13   6          5.80          2.40         1.66 o                         
   1  13   6        190.81        185.98         3.60 o                         
   2  13   6          6.76          6.65         1.42 o                         
   3  13   6         57.72         50.83         2.38 o                         
   4  13   6        111.26        120.55         3.37 o                         
   5  13   6         57.70         60.36         2.52 o                         
   6  13   6          9.72          9.71         2.03 o                         
   7  13   6         32.46         31.65         3.01 o                         
  -5  14   6        224.84        240.71         6.48 o                         
  -4  14   6        438.74        442.74         9.15 o                         
  -3  14   6          2.23         -1.82         2.30 o                         
  -2  14   6         23.49         24.99         2.93 o                         
  -1  14   6        106.69        110.00         4.79 o                         
   0  14   6        964.54       1007.04        14.30 o                         
   1  14   6        573.08        610.58         9.26 o                         
   2  14   6          2.22          1.37         1.98 o                         
   3  14   6          3.99          1.80         1.47 o                         
   4  14   6        251.15        274.60         4.89 o                         
   5  14   6        920.95        923.18        11.34 o                         
   6  14   6        165.69        188.34         7.25 o                         
  -3  15   6        149.44        162.78         7.10 o                         
  -2  15   6         44.78         38.59         4.29 o                         
  -1  15   6          1.97          2.77         2.76 o                         
   0  15   6        176.07        189.22         7.04 o                         
   1  15   6        145.00        173.49         6.90 o                         
   2  15   6          5.10         -0.72         1.97 o                         
   3  15   6         19.03         24.29         2.58 o                         
   4  15   6        211.18        209.25         5.41 o                         
   5  15   6        127.30        133.51         5.71 o                         
  -1  16   6         51.62         52.11         5.11 o                         
   0  16   6          1.38          2.13         2.86 o                         
   1  16   6         51.74         56.95         4.91 o                         
   2  16   6         71.90         73.99         4.16 o                         
  -2 -11   7         13.85         14.80         2.88 o                         
  -1 -11   7         38.03         37.65         2.88 o                         
   0 -11   7         71.41         72.17         3.65 o                         
   1 -11   7          2.83          1.38         2.00 o                         
   2 -11   7         19.88         15.84         2.55 o                         
  -4 -10   7        469.80        491.61         9.23 o                         
  -3 -10   7         50.11         52.86         4.34 o                         
  -2 -10   7         26.77         22.67         2.39 o                         
  -1 -10   7          1.86         -0.15         1.47 o                         
   0 -10   7        352.87        367.32         6.23 o                         
   1 -10   7        753.42        756.34         9.60 o                         
   2 -10   7        299.83        295.43         7.13 o                         
   3 -10   7         27.41         22.13         3.99 o                         
   4 -10   7        104.82        105.03         7.78 o                         
  -6  -9   7        101.46        105.44         4.20 o                         
  -5  -9   7        338.96        349.71         6.53 o                         
  -4  -9   7        431.22        423.30         7.24 o                         
  -3  -9   7        120.53        111.89         3.16 o                         
  -2  -9   7         29.49         31.65         2.07 o                         
  -1  -9   7         14.69         14.51         1.58 o                         
   0  -9   7       1206.10       1191.19        12.33 o                         
   1  -9   7        502.07        493.75         6.55 o                         
   2  -9   7         15.00         16.99         2.37 o                         
   3  -9   7          0.59          1.05         1.84 o                         
   4  -9   7         40.47         38.71         3.31 o                         
   5  -9   7        155.56        162.76         8.26 o                         
   6  -9   7          6.05          7.07         2.74 o                         
  -7  -8   7        171.46        172.96         5.00 o                         
  -6  -8   7         73.48         63.61         3.19 o                         
  -5  -8   7         25.24         22.89         1.77 o                         
  -4  -8   7          1.46          0.30         1.19 o                         
  -3  -8   7         63.78         57.68         2.30 o                         
  -2  -8   7          6.97          6.35         1.38 o                         
  -1  -8   7         42.43         43.08         2.04 o                         
   0  -8   7          3.85          4.60         1.30 o                         
   1  -8   7        351.55        353.21         5.28 o                         
   2  -8   7         10.42          7.09         1.62 o                         
   3  -8   7          2.11          4.36         1.60 o                         
   4  -8   7          1.36          0.33         1.89 o                         
   5  -8   7        151.20        143.46         5.29 o                         
   6  -8   7         86.84         89.40         6.24 o                         
   7  -8   7          9.31         10.13         2.81 o                         
  -7  -7   7         12.45         16.17         1.95 o                         
  -6  -7   7        340.46        348.22         4.77 o                         
  -5  -7   7        280.81        270.39         4.64 o                         
  -4  -7   7         10.12         13.96         1.70 o                         
  -3  -7   7         24.09         28.64         1.69 o                         
  -2  -7   7        392.27        403.63         5.06 o                         
  -1  -7   7        635.69        621.54         6.47 o                         
   0  -7   7       1406.03       1385.53        10.93 o                         
   1  -7   7         87.10         82.92         2.51 o                         
   2  -7   7          1.23          2.92         1.32 o                         
   3  -7   7          0.41         -0.46         1.43 o                         
   4  -7   7        145.27        149.71         4.87 o                         
   5  -7   7        398.24        387.97         7.01 o                         
   6  -7   7        255.57        258.75         6.07 o                         
   7  -7   7          5.48          5.54         2.24 o                         
   8  -7   7         65.59         58.61         3.79 o                         
  -8  -6   7         67.76         60.79         3.22 o                         
  -7  -6   7        335.43        328.91         4.46 o                         
  -6  -6   7          6.35          7.18         1.20 o                         
  -5  -6   7          5.36          7.12         1.13 o                         
  -4  -6   7         69.05         66.13         2.06 o                         
  -3  -6   7       1145.45       1077.03         9.58 o                         
  -2  -6   7       1289.71       1252.77        11.02 o                         
  -1  -6   7        313.64        330.43         4.17 o                         
   0  -6   7         11.43         27.33         1.45 o                         
   1  -6   7          1.30          1.71         1.04 o                         
   2  -6   7        294.95        280.72         4.07 o                         
   3  -6   7        235.44        212.77         4.53 o                         
   4  -6   7        233.89        247.15         5.06 o                         
   5  -6   7        144.55        135.25         3.85 o                         
   6  -6   7         88.31         84.02         3.46 o                         
   7  -6   7         76.76         73.71         3.82 o                         
   8  -6   7         57.72         57.18         3.67 o                         
  -9  -5   7        127.68        133.31         4.22 o                         
  -8  -5   7        113.65        100.92         3.51 o                         
  -7  -5   7         24.79         22.84         2.22 o                         
  -6  -5   7         26.74         27.27         1.94 o                         
  -5  -5   7        107.10        128.25         2.41 o                         
  -4  -5   7        165.13        155.90         2.51 o                         
  -3  -5   7        803.78        776.46         5.92 o                         
  -2  -5   7         15.07         17.37         1.10 o                         
  -1  -5   7         58.47         59.49         1.73 o                         
   0  -5   7        298.08        301.01         3.58 o                         
   1  -5   7        443.61        478.27         4.84 o                         
   2  -5   7         19.10         24.52         1.40 o                         
   3  -5   7        109.24        132.86         3.13 o                         
   4  -5   7        250.26        258.82         4.72 o                         
   5  -5   7        318.59        327.53         5.95 o                         
   6  -5   7         85.15         80.87         3.29 o                         
   7  -5   7         12.52         11.75         1.91 o                         
   8  -5   7         68.24         70.36         3.79 o                         
   9  -5   7        118.48        112.62         4.94 o                         
  -9  -4   7         45.28         47.73         2.81 o                         
  -8  -4   7         43.30         40.76         1.97 o                         
  -7  -4   7        170.54        173.66         3.32 o                         
  -6  -4   7         17.18         14.44         1.23 o                         
  -5  -4   7         19.89         20.98         1.17 o                         
  -4  -4   7        121.92        105.61         1.87 o                         
  -3  -4   7        294.76        269.86         3.58 o                         
  -2  -4   7       1187.86       1143.85         7.41 o                         
  -1  -4   7       1154.85       1131.77         8.42 o                         
   0  -4   7         26.28         22.78         1.21 o                         
   1  -4   7       1208.42       1185.35        10.17 o                         
   2  -4   7       1578.01       1566.76        12.18 o                         
   3  -4   7       1601.78       1590.92        14.25 o                         
   4  -4   7        763.55        735.63        11.79 o                         
   5  -4   7         64.20         70.72         2.99 o                         
   6  -4   7         63.94         65.43         2.85 o                         
   7  -4   7         29.12         23.47         2.17 o                         
   8  -4   7        164.88        164.40         5.46 o                         
   9  -4   7         50.86         55.05         3.27 o                         
  -9  -3   7         71.06         61.25         3.47 o                         
  -8  -3   7          3.26          0.91         1.17 o                         
  -7  -3   7        260.29        264.63         3.86 o                         
  -6  -3   7        610.83        607.74        10.03 o                         
  -5  -3   7         19.12         18.23         1.02 o                         
  -4  -3   7        185.56        206.37         2.41 o                         
  -3  -3   7        618.29        593.75         4.65 o                         
  -2  -3   7        303.47        323.76         3.39 o                         
  -1  -3   7        981.45       1000.65         7.70 o                         
   0  -3   7          0.50          3.72         0.76 o                         
   1  -3   7          1.16          1.59         0.77 o                         
   2  -3   7        481.96        464.39         4.97 o                         
   3  -3   7        250.29        217.93         3.36 o                         
   4  -3   7         15.99         17.69         1.46 o                         
   5  -3   7       1506.20       1461.62        13.93 o                         
   6  -3   7        104.63        111.16         2.99 o                         
   7  -3   7        113.12        114.03         3.25 o                         
   8  -3   7          3.88          7.30         1.64 o                         
   9  -3   7        467.89        470.15         8.48 o                         
  10  -3   7        407.40        402.23         7.34 o                         
 -10  -2   7        431.98        431.76         9.95 o                         
  -9  -2   7       1056.14       1060.58        13.57 o                         
  -8  -2   7         16.56         20.63         1.97 o                         
  -7  -2   7         77.98         84.60         2.50 o                         
  -6  -2   7          0.08          0.46         0.89 o                         
  -5  -2   7       2185.87       2144.45        13.85 o                         
  -4  -2   7        236.86        230.87         2.99 o                         
  -3  -2   7        528.57        480.88         3.78 o                         
  -2  -2   7        576.34        543.92         5.03 o                         
  -1  -2   7        259.66        253.43         2.68 o                         
   0  -2   7          0.62          6.00         0.65 o                         
   1  -2   7         69.23         65.39         1.67 o                         
   2  -2   7       1910.02       1921.60        14.94 o                         
   3  -2   7        182.67        195.59         3.05 o                         
   4  -2   7        365.77        350.52         4.35 o                         
   5  -2   7         16.44         23.71         1.51 o                         
   6  -2   7        220.93        220.63         3.92 o                         
   7  -2   7        921.59        915.84         9.51 o                         
   8  -2   7         78.13         76.81         3.52 o                         
   9  -2   7        211.64        222.06         5.27 o                         
  10  -2   7        129.91        114.23         4.40 o                         
 -10  -1   7        249.26        271.49         6.69 o                         
  -9  -1   7         41.40         40.86         2.69 o                         
  -8  -1   7          0.51          1.02         1.36 o                         
  -7  -1   7        745.65        719.86         9.43 o                         
  -6  -1   7          3.83          6.16         1.29 o                         
  -5  -1   7          8.74          6.95         0.97 o                         
  -4  -1   7        877.19        957.46         7.30 o                         
  -3  -1   7        957.33        881.27        13.39 o                         
  -2  -1   7        421.47        455.06         9.68 o                         
  -1  -1   7          6.85          9.45         1.47 o                         
   0  -1   7        877.98        991.92         8.63 o                         
   1  -1   7       3075.94       3173.91        23.99 o                         
   2  -1   7       1897.67       1798.59        12.13 o                         
   3  -1   7        443.12        515.70         4.95 o                         
   4  -1   7        102.77         86.80         2.26 o                         
   5  -1   7        211.26        185.50         3.98 o                         
   6  -1   7       2150.40       2110.72        18.81 o                         
   7  -1   7        182.78        180.25         3.78 o                         
   8  -1   7          0.16          2.11         1.34 o                         
   9  -1   7         30.76         35.29         2.38 o                         
  10  -1   7         10.56          8.84         2.13 o                         
 -10   0   7        131.77        124.74         6.33 o                         
  -9   0   7        288.17        291.36         5.58 o                         
  -8   0   7        362.61        358.43         5.52 o                         
  -7   0   7        629.00        661.52         6.95 o                         
  -6   0   7        241.36        257.63         3.29 o                         
  -5   0   7        249.18        265.62         3.23 o                         
  -4   0   7        297.43        337.52         3.75 o                         
  -3   0   7       3422.37       3578.52        41.89 o                         
  -2   0   7        146.15        155.38         4.27 o                         
  -1   0   7        138.21        128.43         2.95 o                         
   0   0   7          0.60          7.06         1.57 o                         
   1   0   7          3.27          1.10         0.64 o                         
   2   0   7       2127.98       2338.19        15.26 o                         
   3   0   7        127.63        153.19         1.92 o                         
   4   0   7        114.89         87.64         3.14 o                         
   5   0   7         40.94         33.01         1.81 o                         
   6   0   7         35.85         40.43         2.24 o                         
   7   0   7        263.74        265.81         4.39 o                         
   8   0   7        341.13        332.12         5.63 o                         
   9   0   7        184.50        207.97         4.89 o                         
  10   0   7        201.16        214.66         6.81 o                         
 -10   1   7        359.52        360.16         6.82 o                         
  -9   1   7         31.41         29.37         2.28 o                         
  -8   1   7          0.48         -0.25         1.27 o                         
  -7   1   7         78.99         72.46         2.23 o                         
  -6   1   7        139.79        143.51         2.41 o                         
  -5   1   7         44.56         38.34         1.51 o                         
  -4   1   7        197.31        200.41         2.45 o                         
  -3   1   7         38.62         59.92         1.64 o                         
  -2   1   7         50.39         57.06         3.42 o                         
  -1   1   7         34.35         42.21         1.98 o                         
   0   1   7       1841.55       1993.62        28.98 o                         
   1   1   7       1389.55       1426.57         9.06 o                         
   2   1   7       5431.23       5605.25        40.31 o                         
   3   1   7         71.52         76.35         1.40 o                         
   4   1   7         54.35         52.19         1.45 o                         
   5   1   7        321.48        340.70         4.82 o                         
   6   1   7       2722.09       2668.96        19.56 o                         
   7   1   7        291.99        285.86         4.95 o                         
   8   1   7         86.36         95.98         3.43 o                         
   9   1   7         26.46         25.27         2.28 o                         
  10   1   7        129.95        139.60         4.93 o                         
  11   1   7        372.56        386.94         9.00 o                         
 -10   2   7         14.13         11.65         2.14 o                         
  -9   2   7        633.03        618.49         7.73 o                         
  -8   2   7        197.31        195.09         3.75 o                         
  -7   2   7         96.61        101.66         3.12 o                         
  -6   2   7         82.06         76.35         1.96 o                         
  -5   2   7        434.42        411.39         4.34 o                         
  -4   2   7        651.72        618.30         5.09 o                         
  -3   2   7       1697.87       1844.79        13.41 o                         
  -2   2   7         35.75         44.67         2.24 o                         
  -1   2   7          4.32         12.74         1.17 o                         
   0   2   7        443.53        359.51         5.34 o                         
   1   2   7       5691.59       5775.56        33.40 o                         
   2   2   7       1255.57       1326.81        14.20 o                         
   3   2   7        339.12        318.53         2.71 o                         
   4   2   7         33.10         34.05         1.25 o                         
   5   2   7       1414.28       1441.21        11.23 o                         
   6   2   7       2526.59       2544.82        16.61 o                         
   7   2   7          0.72          0.15         0.94 o                         
   8   2   7        160.95        166.74         3.51 o                         
   9   2   7         32.46         36.12         2.32 o                         
  10   2   7        758.68        765.91        12.15 o                         
  11   2   7        156.35        151.69         6.12 o                         
 -10   3   7        252.11        259.78         5.76 o                         
  -9   3   7        284.05        276.97         7.60 o                         
  -8   3   7         80.96         89.16         3.12 o                         
  -7   3   7        164.73        172.51         3.20 o                         
  -6   3   7        205.92        223.54         3.29 o                         
  -5   3   7        408.86        365.41         5.28 o                         
  -4   3   7          7.20          7.37         0.92 o                         
  -3   3   7       2535.69       2624.31        19.81 o                         
  -2   3   7          1.49          0.77         0.34 o                         
  -1   3   7          8.17         15.70         0.64 o                         
   0   3   7         45.37         71.03         1.06 o                         
   1   3   7          0.07         -1.01         0.50 o                         
   2   3   7          0.28          0.31         0.44 o                         
   3   3   7        875.42       1070.40         6.43 o                         
   4   3   7          1.35          0.26         0.72 o                         
   5   3   7         16.21         14.58         1.17 o                         
   6   3   7        134.33        120.10         2.41 o                         
   7   3   7        161.32        146.23         2.88 o                         
   8   3   7         98.10         98.24         2.88 o                         
   9   3   7         59.44         56.25         2.56 o                         
  10   3   7          2.47          1.45         1.97 o                         
  11   3   7         52.61         55.50         4.27 o                         
 -10   4   7         11.98         10.03         2.71 o                         
  -9   4   7         70.57         67.02         4.70 o                         
  -8   4   7        257.52        266.43         5.46 o                         
  -7   4   7        604.65        607.52         6.78 o                         
  -6   4   7       1179.96       1138.20         9.89 o                         
  -5   4   7        709.75        732.66         8.49 o                         
  -4   4   7       1913.58       1847.22        16.88 o                         
  -3   4   7          0.19          3.27         1.13 o                         
  -2   4   7        339.77        380.10         3.03 o                         
  -1   4   7        445.74        507.43         3.39 o                         
   0   4   7       4992.48       4968.83        28.76 o                         
   1   4   7       2091.00       2250.72        13.14 o                         
   2   4   7        465.63        462.23         3.80 o                         
   3   4   7         62.92         60.34         1.42 o                         
   4   4   7        805.09        787.84         6.45 o                         
   5   4   7        177.35        147.66         2.74 o                         
   6   4   7       1039.35        988.39         7.82 o                         
   7   4   7         26.13         27.34         1.55 o                         
   8   4   7        152.51        152.26         3.39 o                         
   9   4   7        808.87        777.95         8.41 o                         
  10   4   7        556.00        565.58         8.97 o                         
  11   4   7          1.21          3.32         2.20 o                         
 -10   5   7         52.07         48.30         3.87 o                         
  -9   5   7          5.91          3.76         1.92 o                         
  -8   5   7        128.43        126.57         4.54 o                         
  -7   5   7        102.00         99.23         3.36 o                         
  -6   5   7         47.55         51.20         2.46 o                         
  -5   5   7       2093.85       2001.34        18.98 o                         
  -4   5   7        322.44        309.78         4.37 o                         
  -3   5   7        646.55        694.48         7.71 o                         
  -2   5   7         74.42         68.00         1.40 o                         
  -1   5   7       3269.83       3176.06        17.92 o                         
   0   5   7       4074.26       3956.54        22.40 o                         
   1   5   7       1349.13       1408.77         8.66 o                         
   2   5   7         83.02         79.87         1.50 o                         
   3   5   7        108.98        126.73         2.16 o                         
   4   5   7        779.35        701.42         5.39 o                         
   5   5   7        649.95        665.45         6.24 o                         
   6   5   7        398.27        400.18         4.14 o                         
   7   5   7        221.82        209.05         3.49 o                         
   8   5   7         35.65         34.34         1.93 o                         
   9   5   7        472.50        457.73         6.10 o                         
  10   5   7         84.30         89.98         3.55 o                         
  11   5   7        312.63        324.46         8.28 o                         
 -10   6   7        247.55        244.84         7.18 o                         
  -9   6   7          1.04          1.16         2.11 o                         
  -8   6   7        156.67        175.83         4.80 o                         
  -7   6   7        414.35        404.14         6.29 o                         
  -6   6   7        659.31        641.36         8.57 o                         
  -5   6   7        666.92        599.02         9.84 o                         
  -4   6   7        227.55        197.80         3.59 o                         
  -3   6   7        335.15        286.13         4.43 o                         
  -2   6   7         57.80         86.57         3.04 o                         
  -1   6   7       1258.13       1307.61         7.93 o                         
   0   6   7          0.61          0.23         0.54 o                         
   1   6   7        143.30        105.21         1.50 o                         
   2   6   7       1355.90       1418.21         8.61 o                         
   3   6   7          0.03          2.76         0.75 o                         
   4   6   7         76.40         75.07         1.80 o                         
   5   6   7         25.76         29.26         1.31 o                         
   6   6   7        134.48        136.48         2.60 o                         
   7   6   7          2.99          5.68         1.10 o                         
   8   6   7          3.93          5.60         1.37 o                         
   9   6   7         52.44         49.38         2.64 o                         
  10   6   7        119.93        117.58         4.22 o                         
  -9   7   7        407.73        418.41         8.83 o                         
  -8   7   7       1007.07       1008.03        15.62 o                         
  -7   7   7         70.27         63.32         3.05 o                         
  -6   7   7         79.69         86.33         3.40 o                         
  -5   7   7        203.66        228.40         4.79 o                         
  -4   7   7        153.10        156.62         3.69 o                         
  -3   7   7          0.78          3.67         1.44 o                         
  -2   7   7         71.85         77.14         2.41 o                         
  -1   7   7        709.19        668.34         6.45 o                         
   0   7   7       2281.02       2139.86        12.31 o                         
   1   7   7       1303.39       1398.22        10.53 o                         
   2   7   7        504.17        513.43         4.77 o                         
   3   7   7        186.20        173.57         2.41 o                         
   4   7   7         32.53         18.46         1.10 o                         
   5   7   7         26.87         28.78         1.35 o                         
   6   7   7        312.03        308.10         3.85 o                         
   7   7   7          8.21          6.14         1.23 o                         
   8   7   7        333.29        319.57         4.60 o                         
   9   7   7          2.46          1.23         1.51 o                         
  10   7   7         17.26         23.24         2.40 o                         
  -9   8   7         23.44         24.55         3.22 o                         
  -8   8   7          9.98          8.90         2.29 o                         
  -7   8   7        136.33        135.02         4.34 o                         
  -6   8   7        956.50        978.42        13.73 o                         
  -5   8   7        404.41        418.86         7.33 o                         
  -4   8   7         61.53         63.51         3.79 o                         
  -3   8   7       1021.79        976.37        10.66 o                         
  -2   8   7        261.88        264.55         6.84 o                         
  -1   8   7        811.74        822.97         8.45 o                         
   0   8   7        179.63        163.28         2.99 o                         
   1   8   7         32.01         26.48         1.16 o                         
   2   8   7        303.25        374.47         5.39 o                         
   3   8   7        780.45        735.45         5.84 o                         
   4   8   7        119.06        107.36         2.05 o                         
   5   8   7          1.13          0.54         0.90 o                         
   6   8   7        566.51        556.04         5.27 o                         
   7   8   7         49.89         52.17         2.15 o                         
   8   8   7        233.43        220.50         3.94 o                         
   9   8   7         12.20         10.89         1.66 o                         
  10   8   7         50.53         62.04         3.43 o                         
  -9   9   7        451.15        478.17        10.00 o                         
  -8   9   7        361.54        365.56         8.27 o                         
  -7   9   7         17.58         19.88         2.60 o                         
  -6   9   7         15.74         11.31         1.94 o                         
  -5   9   7         79.76         64.57         3.99 o                         
  -4   9   7        755.20        701.28         9.07 o                         
  -3   9   7        652.39        613.82         8.18 o                         
  -2   9   7        268.00        226.10         4.44 o                         
  -1   9   7        173.16        119.06         3.33 o                         
   0   9   7         79.26         91.51         2.10 o                         
   1   9   7        398.52        356.82         3.99 o                         
   2   9   7          2.07          1.16         0.81 o                         
   3   9   7          0.15          0.42         0.81 o                         
   4   9   7          0.25          2.90         0.94 o                         
   5   9   7        178.86        186.59         2.90 o                         
   6   9   7          1.06          1.06         1.06 o                         
   7   9   7          1.27          2.60         1.20 o                         
   8   9   7        253.56        247.98         4.50 o                         
   9   9   7        139.38        153.79         5.20 o                         
  10   9   7         99.38         96.87         4.11 o                         
  -8  10   7          1.43          5.36         2.97 o                         
  -7  10   7         89.14         86.79         4.40 o                         
  -6  10   7          8.23         10.67         1.97 o                         
  -5  10   7          9.17         12.90         3.34 o                         
  -4  10   7         99.47         94.95         3.28 o                         
  -3  10   7       1008.42       1000.51        11.64 o                         
  -2  10   7         51.35         56.88         3.08 o                         
  -1  10   7        160.29        153.84         5.49 o                         
   0  10   7         14.29         14.20         1.61 o                         
   1  10   7          1.17          1.58         0.91 o                         
   2  10   7        804.96        860.06         6.82 o                         
   3  10   7        122.86        135.05         2.48 o                         
   4  10   7         77.59         89.24         2.19 o                         
   5  10   7        148.79        157.33         2.79 o                         
   6  10   7         95.83         94.79         2.58 o                         
   7  10   7        670.71        642.54         6.52 o                         
   8  10   7        239.11        269.60         4.79 o                         
   9  10   7        182.54        180.64         5.36 o                         
  -7  11   7        101.26        111.05         5.96 o                         
  -6  11   7          9.45          5.83         2.69 o                         
  -5  11   7         65.57         63.17         3.79 o                         
  -4  11   7        564.12        547.20         8.29 o                         
  -3  11   7        797.83        810.97        11.74 o                         
  -2  11   7        287.76        288.77         6.69 o                         
  -1  11   7         27.58         11.34         1.98 o                         
   0  11   7        375.96        363.22         6.83 o                         
   1  11   7       1292.28       1251.44        10.15 o                         
   2  11   7        711.52        709.74         6.82 o                         
   3  11   7        117.24        131.45         2.55 o                         
   4  11   7        197.78        187.82         3.08 o                         
   5  11   7        190.59        190.78         3.70 o                         
   6  11   7        120.01        129.87         2.97 o                         
   7  11   7        114.10        132.33         3.67 o                         
   8  11   7         89.26         83.75         3.73 o                         
   9  11   7         43.94         42.23         3.39 o                         
  -7  12   7          2.36          2.23         3.19 o                         
  -6  12   7         20.58         16.03         3.51 o                         
  -5  12   7        195.01        202.83         5.99 o                         
  -4  12   7        139.64        148.76         4.62 o                         
  -3  12   7          5.80          6.48         2.22 o                         
  -2  12   7         39.82         41.29         3.64 o                         
  -1  12   7         56.48         63.91         3.58 o                         
   0  12   7          0.01          2.70         1.78 o                         
   1  12   7          9.28         12.70         2.12 o                         
   2  12   7         93.82         96.09         2.76 o                         
   3  12   7         20.33         17.06         1.50 o                         
   4  12   7        121.80        127.19         3.46 o                         
   5  12   7         46.20         49.98         2.27 o                         
   6  12   7        170.84        168.68         3.65 o                         
   7  12   7         17.85         22.17         2.22 o                         
   8  12   7        271.37        265.65         7.29 o                         
  -6  13   7        146.48        145.28         5.43 o                         
  -5  13   7          2.02          8.02         2.22 o                         
  -4  13   7        517.24        498.27        13.25 o                         
  -3  13   7        612.51        622.21        10.62 o                         
  -2  13   7          1.63          2.09         2.03 o                         
  -1  13   7          8.09         10.33         2.30 o                         
   0  13   7         55.96         74.37         3.93 o                         
   1  13   7        816.68        831.41        12.18 o                         
   2  13   7        771.32        759.51         9.53 o                         
   3  13   7        162.85        144.49         3.32 o                         
   4  13   7         44.40         39.68         2.94 o                         
   5  13   7         65.35         73.36         2.78 o                         
   6  13   7        507.88        533.34         6.65 o                         
   7  13   7        285.02        272.83         5.97 o                         
  -5  14   7         62.91         70.85         4.14 o                         
  -4  14   7        443.90        439.58        10.57 o                         
  -3  14   7        483.69        502.03         9.71 o                         
  -2  14   7          7.74          5.34         2.28 o                         
  -1  14   7         22.44         18.05         2.66 o                         
   0  14   7        269.29        285.80         6.99 o                         
   1  14   7        597.63        610.48        11.87 o                         
   2  14   7         33.99         36.69         6.04 o                         
   3  14   7         31.63         35.12         2.93 o                         
   4  14   7         21.88         26.02         2.71 o                         
   5  14   7         46.52         41.43         2.94 o                         
   6  14   7         78.82         91.41         6.31 o                         
  -3  15   7          3.71          7.76         4.52 o                         
  -2  15   7          7.63          9.95         3.29 o                         
  -1  15   7         24.00         16.46         2.69 o                         
   0  15   7         27.07         39.73         3.54 o                         
   1  15   7         60.25         57.02         4.57 o                         
   2  15   7         16.87         10.94         3.18 o                         
   3  15   7         14.31         12.06         3.38 o                         
   4  15   7        162.54        162.79         5.50 o                         
   5  15   7        168.48        181.79         5.78 o                         
  -1  16   7         16.62         11.07         3.30 o                         
   0  16   7        311.87        336.78         9.57 o                         
   1  16   7        204.79        212.46         7.90 o                         
   2  16   7          1.54          0.45         2.94 o                         
   3  16   7          1.15          2.34         3.93 o                         
  -3 -10   8        165.51        140.00         6.67 o                         
  -2 -10   8         35.80         41.77         2.78 o                         
  -1 -10   8          1.69          2.11         1.62 o                         
   0 -10   8        138.35        151.22         4.34 o                         
   1 -10   8        203.48        202.69         5.42 o                         
   2 -10   8          6.32          6.42         2.37 o                         
   3 -10   8          0.51          2.91         2.31 o                         
  -5  -9   8        300.68        330.65         7.41 o                         
  -4  -9   8         17.43         21.33         2.34 o                         
  -3  -9   8         90.10         84.56         3.40 o                         
  -2  -9   8          0.05          1.52         1.57 o                         
  -1  -9   8         21.52         21.03         2.38 o                         
   0  -9   8          7.50          5.44         1.62 o                         
   1  -9   8         45.88         43.19         2.47 o                         
   2  -9   8         24.45         16.35         3.87 o                         
   3  -9   8        124.10        122.15         4.95 o                         
   4  -9   8        119.34        118.07         5.11 o                         
   5  -9   8        102.08         97.67         5.01 o                         
  -6  -8   8          6.85          4.63         2.02 o                         
  -5  -8   8         53.83         53.19         2.97 o                         
  -4  -8   8        709.35        694.32         7.65 o                         
  -3  -8   8        377.29        370.85         5.40 o                         
  -2  -8   8         64.20         62.70         2.50 o                         
  -1  -8   8         55.53         64.05         2.39 o                         
   0  -8   8        321.07        300.90         4.56 o                         
   1  -8   8        972.60        955.55         9.95 o                         
   2  -8   8        232.38        225.89         5.11 o                         
   3  -8   8         16.46         16.04         2.35 o                         
   4  -8   8         24.85         25.83         2.80 o                         
   5  -8   8        459.37        443.04        10.47 o                         
   6  -8   8        884.61        907.31        14.17 o                         
  -7  -7   8         28.94         26.50         3.54 o                         
  -6  -7   8        107.76        111.26         3.52 o                         
  -5  -7   8        213.18        194.11         3.63 o                         
  -4  -7   8        370.79        378.25         5.00 o                         
  -3  -7   8        121.92        111.49         3.04 o                         
  -2  -7   8        148.96        127.46         3.01 o                         
  -1  -7   8          0.31         -0.45         1.06 o                         
   0  -7   8        343.90        339.69         4.61 o                         
   1  -7   8         31.69         28.83         1.83 o                         
   2  -7   8          4.79          1.19         1.39 o                         
   3  -7   8          1.18         -0.57         1.72 o                         
   4  -7   8          0.23          0.51         1.60 o                         
   5  -7   8        180.19        184.83         5.68 o                         
   6  -7   8         93.78         86.55         4.64 o                         
   7  -7   8         10.18         11.14         2.66 o                         
  -7  -6   8        293.15        311.38         6.75 o                         
  -6  -6   8         19.27         18.68         1.98 o                         
  -5  -6   8          0.14          0.88         1.37 o                         
  -4  -6   8          7.02          5.01         1.42 o                         
  -3  -6   8        406.28        386.85         4.53 o                         
  -2  -6   8        181.06        177.24         3.26 o                         
  -1  -6   8          2.37          2.85         1.06 o                         
   0  -6   8        390.79        354.83         5.66 o                         
   1  -6   8       1018.83        954.18         8.84 o                         
   2  -6   8          6.17          4.93         1.27 o                         
   3  -6   8          4.11          1.13         1.35 o                         
   4  -6   8          0.21          3.26         1.49 o                         
   5  -6   8        528.14        515.26         8.13 o                         
   6  -6   8        237.19        233.39         5.61 o                         
   7  -6   8         23.83         21.04         3.04 o                         
   8  -6   8          4.75          3.53         2.35 o                         
  -8  -5   8         96.63         94.62         3.74 o                         
  -7  -5   8         89.24         89.93         3.28 o                         
  -6  -5   8        115.40        121.46         3.45 o                         
  -5  -5   8        309.37        301.95         3.66 o                         
  -4  -5   8         67.13         63.88         1.79 o                         
  -3  -5   8        112.04        121.48         2.09 o                         
  -2  -5   8          6.98         11.53         1.36 o                         
  -1  -5   8        617.48        626.90         5.41 o                         
   0  -5   8       3939.41       3739.15        23.31 o                         
   1  -5   8        334.90        337.15         4.31 o                         
   2  -5   8          0.18          1.07         1.00 o                         
   3  -5   8          4.45          4.31         1.47 o                         
   4  -5   8        900.34        868.86        10.61 o                         
   5  -5   8       1070.35       1050.49        11.41 o                         
   6  -5   8         14.57         15.61         2.42 o                         
   7  -5   8         11.25          9.61         2.09 o                         
   8  -5   8          0.84          3.00         2.03 o                         
  -8  -4   8         16.62         19.42         2.40 o                         
  -7  -4   8        194.20        206.32         5.21 o                         
  -6  -4   8        178.46        189.66         3.14 o                         
  -5  -4   8          0.70          0.63         0.82 o                         
  -4  -4   8        145.53        140.79         2.08 o                         
  -3  -4   8       1093.74       1022.48         9.02 o                         
  -2  -4   8       1175.62       1153.31         8.31 o                         
  -1  -4   8        570.24        569.49         5.06 o                         
   0  -4   8          3.12          4.36         0.93 o                         
   1  -4   8          1.95          1.38         0.94 o                         
   2  -4   8        128.45        129.97         2.44 o                         
   3  -4   8         63.61         68.28         2.31 o                         
   4  -4   8       1181.00       1092.40        10.36 o                         
   5  -4   8         55.73         52.08         2.90 o                         
   6  -4   8        283.02        296.53         5.64 o                         
   7  -4   8         64.22         62.42         3.04 o                         
   8  -4   8          6.39          6.99         2.06 o                         
   9  -4   8          7.23          3.68         2.22 o                         
  -9  -3   8        578.68        556.27        10.49 o                         
  -8  -3   8        291.38        290.85         5.93 o                         
  -7  -3   8          1.80          2.30         1.33 o                         
  -6  -3   8         44.35         40.11         2.03 o                         
  -5  -3   8        468.73        477.99         4.75 o                         
  -4  -3   8        378.45        380.42         3.43 o                         
  -3  -3   8          1.06          0.88         0.61 o                         
  -2  -3   8         10.42          8.21         0.93 o                         
  -1  -3   8         79.65         95.47         2.03 o                         
   0  -3   8        222.29        212.17         2.96 o                         
   1  -3   8          0.52          0.37         0.82 o                         
   2  -3   8         75.99         72.83         2.05 o                         
   3  -3   8        246.96        261.55         3.82 o                         
   4  -3   8        349.89        338.17         5.08 o                         
   5  -3   8        371.52        351.45         5.49 o                         
   6  -3   8         29.28         28.67         2.09 o                         
   7  -3   8          1.67          0.84         1.45 o                         
   8  -3   8         30.94         29.38         2.70 o                         
   9  -3   8        343.26        337.11         6.45 o                         
  -9  -2   8        483.23        478.11         8.50 o                         
  -8  -2   8        109.27        101.50         3.99 o                         
  -7  -2   8        131.69        129.57         2.77 o                         
  -6  -2   8       1086.06       1024.08        10.09 o                         
  -5  -2   8        228.71        217.12         2.85 o                         
  -4  -2   8         30.54         25.29         0.95 o                         
  -3  -2   8        220.45        204.92         3.17 o                         
  -2  -2   8       2551.99       2331.49        24.45 o                         
  -1  -2   8       2361.64       2390.13        15.51 o                         
   0  -2   8        315.41        358.81         3.79 o                         
   1  -2   8        276.57        276.18         3.63 o                         
   2  -2   8        129.06         99.32         2.12 o                         
   3  -2   8       1001.81        995.43         8.43 o                         
   4  -2   8        620.65        601.42         6.07 o                         
   5  -2   8         68.46         74.99         2.48 o                         
   6  -2   8          0.23          0.03         1.12 o                         
   7  -2   8          0.30          1.81         1.29 o                         
   8  -2   8        135.06        128.72         4.12 o                         
   9  -2   8         66.70         72.17         3.92 o                         
  10  -2   8         21.04         30.05         3.07 o                         
  -9  -1   8        106.72        111.16         4.82 o                         
  -8  -1   8         57.79         71.59         2.86 o                         
  -7  -1   8         85.01         79.15         2.39 o                         
  -6  -1   8        555.10        573.92         5.60 o                         
  -5  -1   8       1056.65       1019.16         7.92 o                         
  -4  -1   8        111.40        127.55         2.70 o                         
  -3  -1   8        193.08        162.63         4.38 o                         
  -2  -1   8        161.94        163.34         6.91 o                         
  -1  -1   8        101.58        146.88         5.36 o                         
   0  -1   8        350.41        369.63         3.61 o                         
   1  -1   8          4.09          9.91         1.08 o                         
   2  -1   8         22.41         19.50         1.10 o                         
   3  -1   8         74.77         96.39         2.18 o                         
   4  -1   8        266.91        290.09         3.72 o                         
   5  -1   8        213.62        198.46         3.29 o                         
   6  -1   8         41.87         41.76         2.20 o                         
   7  -1   8         41.04         45.01         2.43 o                         
   8  -1   8         99.14         91.28         3.53 o                         
   9  -1   8        113.50        106.41         4.40 o                         
  10  -1   8        518.85        518.16         9.17 o                         
 -10   0   8        267.91        264.99         6.64 o                         
  -9   0   8       1612.67       1658.62        16.74 o                         
  -8   0   8         26.19         23.06         1.92 o                         
  -7   0   8        254.62        244.20         4.24 o                         
  -6   0   8        105.01        105.00         3.37 o                         
  -5   0   8        984.45        952.82         7.06 o                         
  -4   0   8          0.04          0.33         0.90 o                         
  -3   0   8         23.63         27.10         1.58 o                         
  -2   0   8        631.74        618.23         8.79 o                         
  -1   0   8          1.86         13.26         2.07 o                         
   0   0   8        739.48        777.94         8.25 o                         
   1   0   8         18.50         41.99         1.02 o                         
   2   0   8       1019.88       1034.01         8.67 o                         
   3   0   8        285.55        290.05         4.52 o                         
   4   0   8          8.32          2.74         1.03 o                         
   5   0   8        121.01        115.95         3.86 o                         
   6   0   8         93.81        114.89         3.22 o                         
   7   0   8       1573.43       1530.85        15.03 o                         
   8   0   8        272.45        292.16         5.53 o                         
   9   0   8         75.06         78.77         3.85 o                         
  10   0   8         67.17         64.11         3.83 o                         
 -10   1   8        173.10        183.58         5.18 o                         
  -9   1   8         42.75         46.83         2.61 o                         
  -8   1   8          0.26          0.51         1.37 o                         
  -7   1   8        413.09        426.70         8.84 o                         
  -6   1   8        107.95        122.52         2.29 o                         
  -5   1   8         24.98         26.74         1.20 o                         
  -4   1   8        329.58        378.21         4.34 o                         
  -3   1   8        999.37        920.48        13.58 o                         
  -2   1   8        785.71        795.09        10.24 o                         
  -1   1   8          2.30          3.00         0.96 o                         
   0   1   8        612.92        673.28         7.59 o                         
   1   1   8       1993.86       2068.97        15.10 o                         
   2   1   8       2306.27       2249.10        16.25 o                         
   3   1   8        495.24        595.63         6.17 o                         
   4   1   8          0.20          2.01         1.11 o                         
   5   1   8        357.51        302.90        12.29 o                         
   6   1   8       1261.20       1226.67        12.21 o                         
   7   1   8        495.21        476.47         8.00 o                         
   8   1   8          5.91          6.24         1.68 o                         
   9   1   8         13.69         12.80         2.01 o                         
  10   1   8          0.41         -1.55         2.09 o                         
 -10   2   8         45.31         46.73         3.47 o                         
  -9   2   8        244.92        262.40         4.96 o                         
  -8   2   8          0.65          0.64         1.60 o                         
  -7   2   8        133.90        136.28         6.77 o                         
  -6   2   8          0.43          1.56         0.80 o                         
  -5   2   8        352.13        385.40         3.86 o                         
  -4   2   8        161.37        146.99         2.03 o                         
  -3   2   8        226.13        237.16         3.16 o                         
  -2   2   8         60.40         46.73         1.99 o                         
  -1   2   8        630.69        568.78         6.90 o                         
   0   2   8         57.13         72.41         1.96 o                         
   1   2   8         54.81         45.12         0.98 o                         
   2   2   8         16.00         26.71         0.89 o                         
   3   2   8        198.39        202.45         2.56 o                         
   4   2   8         62.67         62.26         1.96 o                         
   5   2   8        257.42        295.42         4.97 o                         
   6   2   8          0.03          0.53         1.32 o                         
   7   2   8        107.95        108.54         3.33 o                         
   8   2   8         23.68         20.63         1.99 o                         
   9   2   8        787.79        804.84        13.87 o                         
  10   2   8        132.24        129.21         4.81 o                         
 -10   3   8        291.35        286.31         8.06 o                         
  -9   3   8         16.65         19.09         2.42 o                         
  -8   3   8        221.66        210.60         4.26 o                         
  -7   3   8          1.28          2.19         1.40 o                         
  -6   3   8         57.15         47.08         1.75 o                         
  -5   3   8        241.23        227.08         3.14 o                         
  -4   3   8        490.29        437.11         4.33 o                         
  -3   3   8        629.48        675.41         7.32 o                         
  -2   3   8         23.91         29.57         1.71 o                         
  -1   3   8        973.17       1042.31        11.02 o                         
   0   3   8        545.34        619.12         5.82 o                         
   1   3   8       2619.68       2709.57        19.58 o                         
   2   3   8       1339.49       1392.83         9.04 o                         
   3   3   8         22.58          8.78         0.70 o                         
   4   3   8         60.48         63.93         3.15 o                         
   5   3   8         33.84         35.34         1.99 o                         
   6   3   8       3955.99       4014.60        35.89 o                         
   7   3   8       1274.41       1283.72        14.27 o                         
   8   3   8         46.94         48.91         3.10 o                         
   9   3   8          2.02          4.19         1.96 o                         
  10   3   8        142.75        139.74         4.93 o                         
  11   3   8        516.67        511.00        10.40 o                         
 -10   4   8        225.74        235.45         6.22 o                         
  -9   4   8        235.86        242.20         5.88 o                         
  -8   4   8        211.78        218.36         6.10 o                         
  -7   4   8         26.33         29.80         2.19 o                         
  -6   4   8          6.22          7.27         1.55 o                         
  -5   4   8        476.37        482.05         5.63 o                         
  -4   4   8       2357.61       2304.00        17.96 o                         
  -3   4   8       2106.87       2117.41        17.42 o                         
  -2   4   8        299.39        310.75         3.99 o                         
  -1   4   8       1399.26       1343.60         9.91 o                         
   0   4   8       1738.85       1593.41         9.52 o                         
   1   4   8       5292.06       5259.35        32.93 o                         
   2   4   8       1809.87       1835.60        12.48 o                         
   3   4   8        113.22        100.19         1.70 o                         
   4   4   8        266.07        227.95         3.31 o                         
   5   4   8        547.76        494.51         5.58 o                         
   6   4   8       1438.53       1428.20        12.62 o                         
   7   4   8         94.21         92.11         3.44 o                         
   8   4   8          0.36          5.82         1.72 o                         
   9   4   8        108.50        115.93         4.67 o                         
  10   4   8         15.12         19.09         2.61 o                         
  -9   5   8         37.13         33.86         2.92 o                         
  -8   5   8          2.06          0.30         1.63 o                         
  -7   5   8        968.35        984.46        10.95 o                         
  -6   5   8        749.22        716.45         8.63 o                         
  -5   5   8       1191.56       1148.40        10.60 o                         
  -4   5   8         92.66         75.19         2.37 o                         
  -3   5   8        726.86        783.46         7.20 o                         
  -2   5   8        311.39        259.67         3.22 o                         
  -1   5   8         41.70         47.67         1.22 o                         
   0   5   8         40.66         35.96         1.10 o                         
   1   5   8          0.10          0.73         0.78 o                         
   2   5   8         12.96          9.78         0.69 o                         
   3   5   8         51.66         53.33         1.55 o                         
   4   5   8         31.53         41.61         1.52 o                         
   5   5   8         52.18         48.85         1.76 o                         
   6   5   8         50.00         49.00         2.26 o                         
   7   5   8        124.67        136.36         3.35 o                         
   8   5   8        131.49        136.90         3.93 o                         
   9   5   8        419.94        424.27         7.60 o                         
  10   5   8         92.61         90.16         4.87 o                         
  -9   6   8        228.09        233.50         5.90 o                         
  -8   6   8         70.99         80.47         3.44 o                         
  -7   6   8        294.50        285.17         5.30 o                         
  -6   6   8        251.94        251.28         4.70 o                         
  -5   6   8         61.07         59.57         2.27 o                         
  -4   6   8       1929.33       1825.68        16.13 o                         
  -3   6   8         66.22         62.63         2.05 o                         
  -2   6   8         52.01         57.98         2.05 o                         
  -1   6   8        248.39        255.97         4.27 o                         
   0   6   8       3418.62       3458.43        23.64 o                         
   1   6   8       1881.84       1870.30        12.47 o                         
   2   6   8         97.23         83.88         1.72 o                         
   3   6   8        139.67        169.43         2.67 o                         
   4   6   8        232.39        257.90         3.26 o                         
   5   6   8        975.24        982.75         8.50 o                         
   6   6   8        615.08        634.98         6.67 o                         
   7   6   8          5.64          4.81         1.27 o                         
   8   6   8         25.23         30.53         2.30 o                         
   9   6   8        355.15        343.63         6.83 o                         
  10   6   8        679.12        663.82        11.54 o                         
  -9   7   8        138.95        153.36         5.11 o                         
  -8   7   8         75.77         82.93         3.54 o                         
  -7   7   8         98.50         92.88         3.49 o                         
  -6   7   8        823.41        794.42        10.17 o                         
  -5   7   8       3089.98       3095.87        26.26 o                         
  -4   7   8        313.73        273.76         5.56 o                         
  -3   7   8          3.19          1.81         1.07 o                         
  -2   7   8         21.81         32.89         1.41 o                         
  -1   7   8       1909.30       1966.99        15.49 o                         
   0   7   8       2272.09       2280.31        20.47 o                         
   1   7   8         44.70         48.50         1.46 o                         
   2   7   8         73.01         73.04         2.06 o                         
   3   7   8        274.53        252.52         2.90 o                         
   4   7   8        145.79        123.41         2.19 o                         
   5   7   8        472.38        463.16         4.71 o                         
   6   7   8         54.56         58.97         2.24 o                         
   7   7   8          4.55          3.74         1.27 o                         
   8   7   8         91.02         81.43         3.02 o                         
   9   7   8         58.96         51.73         3.01 o                         
  10   7   8         89.26         93.11         4.91 o                         
  -9   8   8        219.70        229.05         6.91 o                         
  -8   8   8         56.59         57.56         3.40 o                         
  -7   8   8         40.51         30.92         2.68 o                         
  -6   8   8         77.75         72.39         3.34 o                         
  -5   8   8        708.06        690.11         8.41 o                         
  -4   8   8        810.70        800.84        14.02 o                         
  -3   8   8         54.38         43.15         2.10 o                         
  -2   8   8        119.99        122.81         2.88 o                         
  -1   8   8        141.62        178.17         3.65 o                         
   0   8   8        151.19        139.76         3.29 o                         
   1   8   8        590.77        567.26         7.03 o                         
   2   8   8        110.68         99.22         2.39 o                         
   3   8   8         67.23         65.58         1.81 o                         
   4   8   8         16.86         13.76         1.10 o                         
   5   8   8        268.04        262.27         3.71 o                         
   6   8   8        326.91        349.67         4.50 o                         
   7   8   8          8.70         10.09         1.59 o                         
   8   8   8         26.05         28.52         2.13 o                         
   9   8   8         29.32         23.02         2.36 o                         
  10   8   8        281.35        300.22         7.77 o                         
  -8   9   8        200.90        189.61         5.46 o                         
  -7   9   8          0.05          0.80         1.95 o                         
  -6   9   8        179.07        186.12         4.88 o                         
  -5   9   8        103.59        113.93         3.86 o                         
  -4   9   8         57.07         56.50         3.16 o                         
  -3   9   8         57.57         50.42         2.61 o                         
  -2   9   8        284.64        287.17         4.56 o                         
  -1   9   8        154.52        141.55         3.29 o                         
   0   9   8       1421.30       1414.76        13.21 o                         
   1   9   8          5.05          6.80         1.78 o                         
   2   9   8        229.17        225.23         4.50 o                         
   3   9   8         27.65         35.14         1.94 o                         
   4   9   8       1388.65       1337.51        10.51 o                         
   5   9   8        769.04        759.55         7.14 o                         
   6   9   8         60.33         48.97         2.21 o                         
   7   9   8         13.93         18.87         1.64 o                         
   8   9   8        215.42        200.82         4.45 o                         
   9   9   8        439.24        426.46         7.70 o                         
  -8  10   8         17.92         17.48         3.01 o                         
  -7  10   8        208.21        206.05         6.02 o                         
  -6  10   8        165.96        175.77         4.91 o                         
  -5  10   8        588.81        589.73        10.23 o                         
  -4  10   8         17.30         16.59         2.11 o                         
  -3  10   8         36.10         33.01         2.33 o                         
  -2  10   8        215.32        247.25         4.93 o                         
  -1  10   8          0.68          1.07         1.41 o                         
   0  10   8         83.59         87.13         3.23 o                         
   1  10   8        171.19        161.29         4.20 o                         
   2  10   8        124.40        130.94         4.07 o                         
   3  10   8        179.23        184.52         4.36 o                         
   4  10   8        528.91        518.38         6.05 o                         
   5  10   8        156.80        155.48         3.18 o                         
   6  10   8         21.25         17.74         1.62 o                         
   7  10   8          2.53          2.35         1.51 o                         
   8  10   8        121.36        104.44         4.29 o                         
   9  10   8        107.23        112.20         4.71 o                         
  -7  11   8          5.03          4.13         2.46 o                         
  -6  11   8          3.78          3.50         1.98 o                         
  -5  11   8        429.53        473.19         8.97 o                         
  -4  11   8        398.67        375.83         6.82 o                         
  -3  11   8        306.78        280.63         6.45 o                         
  -2  11   8        564.36        555.39         9.05 o                         
  -1  11   8        178.11        155.29         4.61 o                         
   0  11   8         21.55         22.58         2.03 o                         
   1  11   8        193.15        184.99         4.47 o                         
   2  11   8         21.66         22.07         2.10 o                         
   3  11   8         36.52         40.01         2.50 o                         
   4  11   8        143.43        144.27         4.25 o                         
   5  11   8        465.48        486.62         6.87 o                         
   6  11   8          0.83          1.40         1.59 o                         
   7  11   8          0.86          6.59         1.68 o                         
   8  11   8        144.93        135.25         5.09 o                         
   9  11   8        164.66        174.50         5.68 o                         
  -7  12   8         68.49         63.00         5.05 o                         
  -6  12   8         24.28         18.28         2.56 o                         
  -5  12   8         42.02         36.01         3.66 o                         
  -4  12   8        158.75        170.30         8.73 o                         
  -3  12   8        259.29        249.88         6.33 o                         
  -2  12   8        550.51        552.73        13.02 o                         
  -1  12   8        101.78        126.78         4.61 o                         
   0  12   8         22.19         30.15         2.89 o                         
   1  12   8         12.48         11.16         2.00 o                         
   2  12   8        768.54        729.15        14.55 o                         
   3  12   8        220.74        217.82         5.09 o                         
   4  12   8        173.01        196.37         5.00 o                         
   5  12   8          3.19          5.65         2.26 o                         
   6  12   8         40.53         40.97         2.53 o                         
   7  12   8        926.57        927.28        11.41 o                         
   8  12   8         99.22         95.14         4.54 o                         
  -6  13   8         94.77         88.00         4.91 o                         
  -5  13   8          2.04          6.92         2.78 o                         
  -4  13   8         26.10         25.43         3.10 o                         
  -3  13   8        456.98        469.63         9.00 o                         
  -2  13   8        340.86        362.93         7.76 o                         
  -1  13   8         34.59         33.61         3.07 o                         
   0  13   8        202.59        192.35         5.57 o                         
   1  13   8        195.68        198.74         5.61 o                         
   2  13   8        264.90        272.11         5.90 o                         
   3  13   8         45.76         37.55         2.80 o                         
   4  13   8          1.83          3.24         1.84 o                         
   5  13   8        152.87        148.12         5.49 o                         
   6  13   8          6.72          9.58         2.86 o                         
   7  13   8         15.61         22.70         3.70 o                         
  -5  14   8         46.76         47.96         4.56 o                         
  -4  14   8          1.83          2.14         2.78 o                         
  -3  14   8         22.80         25.10         3.85 o                         
  -2  14   8          0.05         -3.24         2.54 o                         
  -1  14   8         43.63         52.53         4.19 o                         
   0  14   8         62.01         69.42         4.06 o                         
   1  14   8          5.62          8.33         2.54 o                         
   2  14   8         15.98         18.10         2.61 o                         
   3  14   8         40.40         45.01         3.40 o                         
   4  14   8        320.88        329.37         7.73 o                         
   5  14   8         40.45         59.19         4.10 o                         
   6  14   8         58.39         54.53         4.08 o                         
  -3  15   8        344.15        342.07         8.32 o                         
  -2  15   8        168.69        177.42         6.22 o                         
  -1  15   8          1.12          1.47         2.19 o                         
   0  15   8         37.04         50.53         3.79 o                         
   1  15   8        302.19        308.71         7.51 o                         
   2  15   8        100.80        100.07         7.86 o                         
   3  15   8         65.57         63.14         4.85 o                         
   4  15   8         22.71         28.55         4.11 o                         
   5  15   8        178.76        210.79         7.98 o                         
  -1  16   8          1.09          0.48         2.54 o                         
   0  16   8         54.32         60.80         5.02 o                         
   1  16   8        140.22        128.68         8.33 o                         
   2  16   8         99.18        116.52         6.43 o                         
   3  16   8         18.04         13.76         5.23 o                         
  -3  -9   9        206.59        205.21         4.77 o                         
  -2  -9   9        398.16        434.11         6.79 o                         
  -1  -9   9         69.88         70.73         3.76 o                         
   0  -9   9          0.30         -0.76         1.48 o                         
   1  -9   9         89.29         77.71         3.39 o                         
   2  -9   9        302.79        325.75         7.49 o                         
   3  -9   9         68.49         66.89         4.10 o                         
  -5  -8   9         82.30         85.04         4.65 o                         
  -4  -8   9        106.93        106.12         4.87 o                         
  -3  -8   9        131.33        127.44         5.31 o                         
  -2  -8   9         25.99         24.79         2.12 o                         
  -1  -8   9          1.72          2.41         1.32 o                         
   0  -8   9         18.62         19.88         1.67 o                         
   1  -8   9        185.45        175.24         4.90 o                         
   2  -8   9        151.81        153.91         4.99 o                         
   3  -8   9         29.48         30.14         3.66 o                         
   4  -8   9          0.01         -2.67         2.15 o                         
   5  -8   9          2.04          7.35         2.44 o                         
  -6  -7   9        130.47        132.46         5.30 o                         
  -5  -7   9         59.80         64.74         4.47 o                         
  -4  -7   9          0.17          2.43         1.92 o                         
  -3  -7   9        241.74        231.24         4.98 o                         
  -2  -7   9          4.41          5.06         1.29 o                         
  -1  -7   9        120.23        117.89         3.83 o                         
   0  -7   9         16.78         17.98         1.55 o                         
   1  -7   9        489.03        477.60         5.91 o                         
   2  -7   9         28.66         32.68         2.20 o                         
   3  -7   9         45.96         49.30         2.88 o                         
   4  -7   9         12.00          8.41         3.39 o                         
   5  -7   9         69.03         67.70         4.07 o                         
   6  -7   9        585.55        605.14        10.98 o                         
  -7  -6   9         24.02         26.05         2.83 o                         
  -6  -6   9         30.64         36.96         2.81 o                         
  -5  -6   9         58.87         59.90         3.39 o                         
  -4  -6   9       1033.58       1012.54        14.71 o                         
  -3  -6   9        466.90        486.00         5.85 o                         
  -2  -6   9          7.91          7.46         1.22 o                         
  -1  -6   9          9.39          4.54         1.14 o                         
   0  -6   9        551.40        507.32         5.70 o                         
   1  -6   9       1625.53       1609.39        13.74 o                         
   2  -6   9        142.36        155.87         3.30 o                         
   3  -6   9         75.16         73.48         4.17 o                         
   4  -6   9        112.01        104.48         3.69 o                         
   5  -6   9        605.45        592.30        10.04 o                         
   6  -6   9       1239.88       1243.75        20.26 o                         
   7  -6   9        111.40         86.69         5.54 o                         
  -7  -5   9        167.32        171.09         4.91 o                         
  -6  -5   9         38.29         41.34         3.40 o                         
  -5  -5   9        245.10        241.33         5.09 o                         
  -4  -5   9       1113.23       1092.47        12.08 o                         
  -3  -5   9         92.91         96.70         2.46 o                         
  -2  -5   9        510.37        532.20         6.16 o                         
  -1  -5   9         38.20         48.41         1.78 o                         
   0  -5   9        156.71        157.14         2.85 o                         
   1  -5   9        349.19        327.14         4.36 o                         
   2  -5   9        104.55         90.56         2.58 o                         
   3  -5   9        162.08        147.24         3.55 o                         
   4  -5   9         50.96         46.65         2.66 o                         
   5  -5   9         80.99         83.36         3.45 o                         
   6  -5   9         43.77         40.94         2.57 o                         
   7  -5   9          7.21          5.42         2.08 o                         
   8  -5   9         57.82         59.16         3.69 o                         
  -8  -4   9        147.09        147.20         4.32 o                         
  -7  -4   9        411.46        418.11         7.00 o                         
  -6  -4   9          2.53          2.25         1.58 o                         
  -5  -4   9         52.23         52.72         2.99 o                         
  -4  -4   9         77.82         73.97         2.56 o                         
  -3  -4   9         79.11         70.39         2.81 o                         
  -2  -4   9        485.89        512.80         5.16 o                         
  -1  -4   9         22.51         19.83         1.12 o                         
   0  -4   9        645.13        662.57         5.32 o                         
   1  -4   9       1032.27        989.34         8.09 o                         
   2  -4   9          0.47          0.49         0.97 o                         
   3  -4   9         18.19         20.81         1.88 o                         
   4  -4   9          9.36         10.98         1.43 o                         
   5  -4   9        741.22        723.78         8.07 o                         
   6  -4   9        245.24        249.83         5.62 o                         
   7  -4   9         93.13         86.08         3.88 o                         
   8  -4   9         48.29         49.24         3.82 o                         
  -8  -3   9        161.80        179.47         4.89 o                         
  -7  -3   9          1.02          3.33         1.58 o                         
  -6  -3   9        552.06        516.08         7.35 o                         
  -5  -3   9       1489.27       1419.92        14.10 o                         
  -4  -3   9        213.70        216.98         3.68 o                         
  -3  -3   9        237.20        210.18         3.69 o                         
  -2  -3   9        129.91        135.63         2.25 o                         
  -1  -3   9        795.34        789.39         6.91 o                         
   0  -3   9       2493.40       2376.33        20.83 o                         
   1  -3   9        178.75        209.49         3.21 o                         
   2  -3   9         30.49         23.41         1.42 o                         
   3  -3   9          8.31          7.50         1.24 o                         
   4  -3   9        535.11        520.17         5.78 o                         
   5  -3   9        850.79        805.63         8.07 o                         
   6  -3   9          0.22         -0.01         2.28 o                         
   7  -3   9          0.06         -1.38         1.83 o                         
   8  -3   9         23.57         19.15         2.78 o                         
   9  -3   9         85.18         82.53         4.78 o                         
  -9  -2   9         46.14         43.44         3.12 o                         
  -8  -2   9        140.53        140.91         5.00 o                         
  -7  -2   9        233.28        231.11         4.91 o                         
  -6  -2   9       1509.53       1464.85        14.67 o                         
  -5  -2   9        560.91        551.57         6.68 o                         
  -4  -2   9          1.13          1.13         1.08 o                         
  -3  -2   9         30.23         49.71         1.78 o                         
  -2  -2   9        190.39        186.46         3.58 o                         
  -1  -2   9        894.83        920.70        10.08 o                         
   0  -2   9        587.39        571.41         5.42 o                         
   1  -2   9        140.09        113.29         2.76 o                         
   2  -2   9          8.92          4.71         0.91 o                         
   3  -2   9          0.36          2.20         0.91 o                         
   4  -2   9        415.68        392.47         5.10 o                         
   5  -2   9          1.32         -0.09         1.16 o                         
   6  -2   9         62.82         59.08         3.59 o                         
   7  -2   9          0.39         -1.27         1.50 o                         
   8  -2   9          8.50          9.91         2.39 o                         
   9  -2   9         41.41         32.80         3.41 o                         
  -9  -1   9        367.45        352.68         6.76 o                         
  -8  -1   9        177.28        201.76         4.59 o                         
  -7  -1   9         22.66         19.65         1.91 o                         
  -6  -1   9         16.33         17.46         1.71 o                         
  -5  -1   9          0.08          1.75         1.18 o                         
  -4  -1   9        565.82        595.15         6.88 o                         
  -3  -1   9          0.14         -0.72         1.16 o                         
  -2  -1   9        279.93        260.40         5.22 o                         
  -1  -1   9        182.22        159.45         3.26 o                         
   0  -1   9         19.96         25.19         1.23 o                         
   1  -1   9          1.71          3.46         0.67 o                         
   2  -1   9        343.88        399.87         5.26 o                         
   3  -1   9         17.35         12.14         1.10 o                         
   4  -1   9       1035.67       1098.61         9.41 o                         
   5  -1   9        500.40        480.34         5.90 o                         
   6  -1   9        128.77        126.14         3.77 o                         
   7  -1   9        125.94        122.80         3.66 o                         
   8  -1   9        385.41        397.56         7.74 o                         
   9  -1   9        607.21        602.77         9.70 o                         
  10  -1   9        201.91        216.19         6.14 o                         
  -9   0   9        404.82        436.33         7.49 o                         
  -8   0   9          9.86          3.82         1.68 o                         
  -7   0   9         60.56         51.73         2.38 o                         
  -6   0   9       1852.00       1813.18        14.88 o                         
  -5   0   9        841.74        887.01         8.34 o                         
  -4   0   9          1.71          0.86         1.06 o                         
  -3   0   9       1475.89       1349.50        11.98 o                         
  -2   0   9        427.13        364.05         7.50 o                         
  -1   0   9       2589.44       2353.39        22.84 o                         
   0   0   9       1051.17       1013.78        11.53 o                         
   1   0   9          5.95          2.39         0.83 o                         
   2   0   9        530.95        569.82         5.34 o                         
   3   0   9         10.29         13.18         1.10 o                         
   4   0   9       1327.51       1336.91        10.86 o                         
   5   0   9        401.88        423.95         5.01 o                         
   6   0   9         30.35         30.92         2.04 o                         
   7   0   9         33.97         33.31         2.22 o                         
   8   0   9        392.61        386.58         6.48 o                         
   9   0   9        652.94        681.00        10.28 o                         
  10   0   9        129.59        126.45         5.03 o                         
  -9   1   9        162.87        163.36         4.54 o                         
  -8   1   9         65.41         71.56         2.99 o                         
  -7   1   9         48.21         45.49         2.34 o                         
  -6   1   9        359.60        392.67         5.10 o                         
  -5   1   9       1216.95       1175.03         9.22 o                         
  -4   1   9        394.83        393.17         4.96 o                         
  -3   1   9          2.43          1.33         1.05 o                         
  -2   1   9        330.21        328.33         4.73 o                         
  -1   1   9         59.99         68.48         2.12 o                         
   0   1   9        237.87        275.91         3.59 o                         
   1   1   9         19.65         25.89         1.04 o                         
   2   1   9          6.95          6.49         0.85 o                         
   3   1   9         22.38         27.94         1.22 o                         
   4   1   9         47.52         58.35         1.85 o                         
   5   1   9         96.31         90.75         3.72 o                         
   6   1   9         53.09         57.10         2.50 o                         
   7   1   9          7.97          6.62         1.53 o                         
   8   1   9        131.38        124.09         3.80 o                         
   9   1   9        127.68        135.53         4.69 o                         
  10   1   9        606.02        603.75         9.97 o                         
  -9   2   9       1064.14       1073.58        12.73 o                         
  -8   2   9          0.11          0.05         1.56 o                         
  -7   2   9        175.20        185.76         4.24 o                         
  -6   2   9          0.20          7.02         1.09 o                         
  -5   2   9       1580.53       1554.37        11.36 o                         
  -4   2   9        498.27        471.96         4.80 o                         
  -3   2   9        318.35        279.74         4.97 o                         
  -2   2   9       1843.06       1693.72        17.41 o                         
  -1   2   9         31.76         33.62         1.63 o                         
   0   2   9         99.13        118.61         2.60 o                         
   1   2   9         66.47         48.76         1.26 o                         
   2   2   9       1382.53       1325.23         9.52 o                         
   3   2   9       1373.55       1428.98        15.03 o                         
   4   2   9        102.72         94.41         2.36 o                         
   5   2   9         51.36         62.01         2.16 o                         
   6   2   9        208.19        206.87         4.10 o                         
   7   2   9        724.12        725.66         8.82 o                         
   8   2   9        294.18        298.81         5.72 o                         
   9   2   9         61.17         55.61         3.41 o                         
  10   2   9         35.46         30.97         3.04 o                         
  -9   3   9         31.14         27.37         2.58 o                         
  -8   3   9        328.46        330.12         5.31 o                         
  -7   3   9        158.14        169.68         3.59 o                         
  -6   3   9        220.30        216.64         3.18 o                         
  -5   3   9         93.33         90.12         2.57 o                         
  -4   3   9          2.09          4.17         0.93 o                         
  -3   3   9        941.90        864.20        10.21 o                         
  -2   3   9       1140.39       1091.36         8.61 o                         
  -1   3   9         13.66          8.36         1.00 o                         
   0   3   9         15.39         14.45         0.93 o                         
   1   3   9        545.34        519.84         4.31 o                         
   2   3   9       5035.31       5018.08        33.42 o                         
   3   3   9        308.68        267.93         3.64 o                         
   4   3   9        191.08        178.88         4.13 o                         
   5   3   9         63.47         63.59         2.45 o                         
   6   3   9        659.16        646.54         8.60 o                         
   7   3   9        580.53        575.57         8.34 o                         
   8   3   9         43.87         49.67         2.99 o                         
   9   3   9        314.09        310.99         6.61 o                         
  10   3   9        275.87        289.83         6.70 o                         
  -9   4   9         49.30         51.03         3.15 o                         
  -8   4   9          7.36          9.44         2.71 o                         
  -7   4   9        536.34        512.75         7.20 o                         
  -6   4   9        684.78        641.50         7.85 o                         
  -5   4   9         96.78        111.47         2.14 o                         
  -4   4   9        226.28        229.23         3.35 o                         
  -3   4   9         39.31         33.86         1.56 o                         
  -2   4   9        139.93        134.72         2.26 o                         
  -1   4   9          7.95          7.04         0.82 o                         
   0   4   9         24.94         14.58         1.16 o                         
   1   4   9         19.57         13.40         1.01 o                         
   2   4   9        394.41        405.36         4.22 o                         
   3   4   9          0.52          5.16         0.94 o                         
   4   4   9       1255.13       1174.61        13.21 o                         
   5   4   9        646.83        650.61         8.08 o                         
   6   4   9          8.42          5.19         1.73 o                         
   7   4   9          6.16          8.27         1.83 o                         
   8   4   9          0.63          1.19         1.66 o                         
   9   4   9        454.35        457.56        11.53 o                         
  10   4   9        477.77        469.24         8.55 o                         
  -9   5   9          0.15         -1.10         2.59 o                         
  -8   5   9        391.72        414.29         7.37 o                         
  -7   5   9        118.98        109.86         3.57 o                         
  -6   5   9        283.59        280.60         4.98 o                         
  -5   5   9        166.54        162.59         2.83 o                         
  -4   5   9       1419.80       1400.42        11.92 o                         
  -3   5   9       2598.17       2473.46        17.76 o                         
  -2   5   9        200.19        198.92         2.57 o                         
  -1   5   9        665.76        684.13         5.95 o                         
   0   5   9         34.84         43.38         1.57 o                         
   1   5   9       2987.75       2925.50        23.78 o                         
   2   5   9        810.78        798.98         8.13 o                         
   3   5   9        310.62        284.53         5.57 o                         
   4   5   9         39.00         46.98         2.41 o                         
   5   5   9         24.79         20.97         1.69 o                         
   6   5   9       1293.77       1226.93        13.55 o                         
   7   5   9        997.44        960.75        11.79 o                         
   8   5   9        167.55        156.13         4.72 o                         
   9   5   9          4.13          4.57         1.93 o                         
  10   5   9         23.17         15.91         2.76 o                         
  -9   6   9        119.43        124.41         4.73 o                         
  -8   6   9        346.59        366.39         6.54 o                         
  -7   6   9        201.03        204.31         4.63 o                         
  -6   6   9         61.79         54.74         3.74 o                         
  -5   6   9         63.27         58.00         2.52 o                         
  -4   6   9       1499.96       1549.48        13.05 o                         
  -3   6   9        389.94        406.31         4.23 o                         
  -2   6   9        529.90        480.74         4.58 o                         
  -1   6   9          8.13         15.76         1.04 o                         
   0   6   9         97.30         96.18         2.11 o                         
   1   6   9       1070.41        978.71         8.12 o                         
   2   6   9       1130.57       1089.36        10.89 o                         
   3   6   9          0.18          1.12         1.07 o                         
   4   6   9        141.86        123.83         3.41 o                         
   5   6   9        450.12        436.82         5.95 o                         
   6   6   9       1086.95       1087.75        12.50 o                         
   7   6   9        327.56        305.79         5.93 o                         
   8   6   9          4.47          4.04         1.82 o                         
   9   6   9        209.74        225.02         7.23 o                         
  10   6   9          0.10         -1.76         2.24 o                         
  -9   7   9         30.79         34.21         3.05 o                         
  -8   7   9         59.88         68.27         4.10 o                         
  -7   7   9        448.31        454.00         6.98 o                         
  -6   7   9        333.31        307.70         5.89 o                         
  -5   7   9        660.67        652.75         9.22 o                         
  -4   7   9          6.75          3.34         1.15 o                         
  -3   7   9        544.67        472.32         5.11 o                         
  -2   7   9         28.43         19.63         1.28 o                         
  -1   7   9        111.31         95.42         2.04 o                         
   0   7   9        116.39        116.77         2.47 o                         
   1   7   9          3.41          3.15         1.01 o                         
   2   7   9         22.10         28.65         1.74 o                         
   3   7   9          0.13          0.65         1.62 o                         
   4   7   9         26.69         27.12         1.66 o                         
   5   7   9        161.85        155.12         3.55 o                         
   6   7   9         29.00         26.05         2.21 o                         
   7   7   9        127.57        131.29         4.07 o                         
   8   7   9         49.66         52.09         3.07 o                         
   9   7   9        484.95        456.49         8.09 o                         
  10   7   9        365.90        353.10         8.42 o                         
  -8   8   9         73.84         69.01         3.48 o                         
  -7   8   9        140.13        139.39         4.41 o                         
  -6   8   9          6.67          5.51         1.81 o                         
  -5   8   9          9.85          9.34         1.86 o                         
  -4   8   9        639.08        616.38        12.52 o                         
  -3   8   9          0.10          2.56         1.16 o                         
  -2   8   9          1.61          0.44         1.01 o                         
  -1   8   9        273.22        246.32         3.72 o                         
   0   8   9       1374.42       1324.43        12.11 o                         
   1   8   9       1237.24       1234.12        12.62 o                         
   2   8   9         54.12         45.38         2.10 o                         
   3   8   9        454.16        485.86         7.23 o                         
   4   8   9        569.68        564.93         7.73 o                         
   5   8   9       3730.29       3573.62        32.64 o                         
   6   8   9        805.68        781.27        10.09 o                         
   7   8   9         97.62        100.82         3.86 o                         
   8   8   9          3.48          2.90         1.81 o                         
   9   8   9         54.12         50.85         3.29 o                         
  10   8   9        660.58        673.34        11.96 o                         
  -8   9   9         45.77         48.72         3.39 o                         
  -7   9   9          1.51         -0.06         2.72 o                         
  -6   9   9          6.99          4.93         2.21 o                         
  -5   9   9        951.67        984.50        14.65 o                         
  -4   9   9        546.39        549.64         8.01 o                         
  -3   9   9          2.21          2.91         1.46 o                         
  -2   9   9         26.22         25.06         1.91 o                         
  -1   9   9        320.89        315.78         4.47 o                         
   0   9   9       2278.49       2167.75        22.23 o                         
   1   9   9       1035.36        982.82        14.64 o                         
   2   9   9        110.17        102.50         4.10 o                         
   3   9   9          2.65          4.56         1.47 o                         
   4   9   9        342.33        324.46         5.80 o                         
   5   9   9       1786.04       1770.59        24.40 o                         
   6   9   9         10.70          8.79         1.96 o                         
   7   9   9        297.92        295.45         7.07 o                         
   8   9   9         69.78         78.43         3.76 o                         
   9   9   9         45.76         50.58         3.82 o                         
  -8  10   9        128.42        122.82         4.94 o                         
  -7  10   9          5.57          4.69         2.19 o                         
  -6  10   9         12.37         15.34         3.58 o                         
  -5  10   9         70.59         73.42         3.60 o                         
  -4  10   9        282.80        274.88         5.67 o                         
  -3  10   9        434.29        393.72         7.19 o                         
  -2  10   9         35.38         44.69         2.48 o                         
  -1  10   9         31.01         28.95         1.95 o                         
   0  10   9         64.49         66.53         2.91 o                         
   1  10   9        363.63        323.82         5.67 o                         
   2  10   9        891.45        868.79        10.55 o                         
   3  10   9         29.58         41.54         2.49 o                         
   4  10   9        295.89        285.33         5.53 o                         
   5  10   9        370.99        354.15         6.42 o                         
   6  10   9         87.47        102.00         4.43 o                         
   7  10   9          6.49          5.22         1.91 o                         
   8  10   9        154.67        149.65         5.47 o                         
   9  10   9         72.31         62.51         5.11 o                         
  -7  11   9         17.60         21.20         3.64 o                         
  -6  11   9         85.50         88.13         4.56 o                         
  -5  11   9        213.70        233.29         5.66 o                         
  -4  11   9         56.48         65.28         3.36 o                         
  -3  11   9          8.08          7.30         1.80 o                         
  -2  11   9         45.43         46.90         3.23 o                         
  -1  11   9        496.60        511.73         8.54 o                         
   0  11   9        521.75        506.83         7.62 o                         
   1  11   9          6.89          7.26         1.69 o                         
   2  11   9        111.81        115.67         3.82 o                         
   3  11   9         89.21        113.03         4.08 o                         
   4  11   9       1443.50       1403.29        15.59 o                         
   5  11   9       1065.84       1081.29        15.01 o                         
   6  11   9          4.75          4.70         2.30 o                         
   7  11   9          3.99          8.87         2.09 o                         
   8  11   9          4.93          5.52         2.22 o                         
  -6  12   9        333.99        337.64         7.34 o                         
  -5  12   9        486.58        488.17         9.45 o                         
  -4  12   9         83.73         81.53         4.28 o                         
  -3  12   9         35.12         36.73         3.09 o                         
  -2  12   9        539.14        539.74        10.73 o                         
  -1  12   9        782.67        790.67        11.68 o                         
   0  12   9         47.37         48.46         2.89 o                         
   1  12   9          0.18         -0.34         1.62 o                         
   2  12   9         42.78         39.99         3.00 o                         
   3  12   9        114.06        117.89         4.10 o                         
   4  12   9        129.98        136.77         4.44 o                         
   5  12   9          8.84         11.12         2.48 o                         
   6  12   9          3.45          0.99         1.94 o                         
   7  12   9         26.52         22.85         2.67 o                         
   8  12   9          0.57         10.31         3.06 o                         
  -6  13   9          0.32          2.64         2.57 o                         
  -5  13   9         55.41         51.08         4.50 o                         
  -4  13   9        102.46        108.26         9.60 o                         
  -3  13   9         90.91         84.73         4.37 o                         
  -2  13   9         11.64          8.55         2.25 o                         
  -1  13   9         34.90         33.06         4.39 o                         
   0  13   9         21.02         19.97         2.63 o                         
   1  13   9          0.27         -0.68         1.66 o                         
   2  13   9          0.40         -1.79         1.67 o                         
   3  13   9          9.20         10.24         2.06 o                         
   4  13   9        162.29        177.74         5.05 o                         
   5  13   9        109.76        104.76         4.31 o                         
   6  13   9          1.76          4.05         2.27 o                         
   7  13   9         17.14         19.56         2.98 o                         
  -4  14   9         37.67         31.78         3.50 o                         
  -3  14   9         77.73         70.68         5.54 o                         
  -2  14   9        303.69        299.86         7.38 o                         
  -1  14   9         24.88         37.20         3.30 o                         
   0  14   9         32.81         40.89         3.41 o                         
   1  14   9          0.71          1.60         2.99 o                         
   2  14   9         16.71          8.45         2.29 o                         
   3  14   9        225.20        235.86         5.86 o                         
   4  14   9        135.13        151.59         5.00 o                         
   5  14   9         13.22         19.94         3.08 o                         
   6  14   9          1.81          2.75         2.54 o                         
  -3  15   9        178.28        157.59        10.33 o                         
  -2  15   9        380.35        407.00        14.32 o                         
  -1  15   9        237.36        239.74         7.04 o                         
   0  15   9          1.15         -0.04         2.16 o                         
   1  15   9         62.03         62.40         6.04 o                         
   2  15   9         47.37         50.25         3.82 o                         
   3  15   9         68.32         72.22         5.25 o                         
   4  15   9         23.22         17.82         3.14 o                         
   5  15   9          0.17         -1.89         2.51 o                         
  -1  16   9         43.66         41.37         3.85 o                         
   0  16   9         66.12         88.00         4.92 o                         
   1  16   9          4.26          4.40         2.55 o                         
   2  16   9         44.79         49.41         4.71 o                         
   0  -9  10         25.40         21.81         2.23 o                         
   1  -9  10         55.16         67.00         3.41 o                         
  -3  -8  10         82.77         76.53         4.49 o                         
  -2  -8  10         73.02         70.88         4.27 o                         
  -1  -8  10         59.46         52.99         2.71 o                         
   0  -8  10         27.64         27.22         2.41 o                         
   1  -8  10          7.22          3.51         1.64 o                         
   2  -8  10         22.84         20.84         2.62 o                         
   3  -8  10         50.50         56.43         3.71 o                         
   4  -8  10         91.32         86.95         5.09 o                         
  -5  -7  10         32.84         35.93         3.37 o                         
  -4  -7  10         23.02         19.11         2.76 o                         
  -3  -7  10        173.01        169.68         5.42 o                         
  -2  -7  10        151.58        173.98         5.49 o                         
  -1  -7  10         22.51         16.25         1.59 o                         
   0  -7  10          9.54          6.53         1.26 o                         
   1  -7  10        125.65        121.66         3.04 o                         
   2  -7  10        624.41        653.15        10.18 o                         
   3  -7  10        137.36        132.24         4.70 o                         
   4  -7  10         29.91         36.85         3.18 o                         
   5  -7  10         61.71         54.74         3.85 o                         
  -6  -6  10        115.82        104.95         5.63 o                         
  -5  -6  10          7.54          5.73         2.09 o                         
  -4  -6  10        109.88        102.07         3.99 o                         
  -3  -6  10        175.03        206.90         5.63 o                         
  -2  -6  10         57.49         59.39         3.51 o                         
  -1  -6  10          1.56          2.42         1.10 o                         
   0  -6  10          0.19          0.28         1.01 o                         
   1  -6  10        106.41         97.36         2.77 o                         
   2  -6  10          5.23          7.26         1.40 o                         
   3  -6  10         11.33          3.98         1.59 o                         
   4  -6  10          1.71          0.80         1.89 o                         
   5  -6  10          0.65          0.68         2.45 o                         
   6  -6  10         37.83         41.22         3.12 o                         
  -7  -5  10        188.64        192.41         5.67 o                         
  -6  -5  10        414.21        447.04         8.04 o                         
  -5  -5  10         20.76         23.45         2.82 o                         
  -4  -5  10         79.60         93.77         3.81 o                         
  -3  -5  10        141.99        147.57         4.41 o                         
  -2  -5  10          0.12          0.20         2.16 o                         
  -1  -5  10         69.09         58.29         1.98 o                         
   0  -5  10          2.06          6.55         1.10 o                         
   1  -5  10        625.16        610.28         6.51 o                         
   2  -5  10        337.80        349.86         4.78 o                         
   3  -5  10          7.25          9.22         2.41 o                         
   4  -5  10          9.22          7.17         1.66 o                         
   5  -5  10        226.54        230.68         5.42 o                         
   6  -5  10        241.65        247.40         7.00 o                         
   7  -5  10        180.53        180.43         7.07 o                         
  -7  -4  10          3.81          4.41         2.21 o                         
  -6  -4  10         40.72         42.55         3.09 o                         
  -5  -4  10         31.10         28.98         5.56 o                         
  -4  -4  10        898.32        890.45        13.32 o                         
  -3  -4  10        315.12        328.00         5.85 o                         
  -2  -4  10         77.42         86.29         2.91 o                         
  -1  -4  10         92.56         79.69         2.22 o                         
   0  -4  10        250.94        219.69         2.96 o                         
   1  -4  10       1437.16       1425.31        11.69 o                         
   2  -4  10        365.58        405.53         4.99 o                         
   3  -4  10         34.20         42.67         2.17 o                         
   4  -4  10         52.75         52.71         2.52 o                         
   5  -4  10        606.49        590.15         8.59 o                         
   6  -4  10        891.47        882.95        11.57 o                         
   7  -4  10        281.92        277.74         7.15 o                         
   8  -4  10         51.27         54.70         4.05 o                         
  -8  -3  10         40.58         41.97         3.20 o                         
  -7  -3  10         80.60         87.82         3.71 o                         
  -6  -3  10        237.41        244.12         5.50 o                         
  -5  -3  10        347.76        357.32         6.39 o                         
  -4  -3  10        251.57        238.57         4.96 o                         
  -3  -3  10         27.71         22.89         2.03 o                         
  -2  -3  10        115.45        109.50         3.41 o                         
  -1  -3  10        156.01        150.77         3.40 o                         
   0  -3  10         47.99         49.12         1.31 o                         
   1  -3  10         41.18         32.20         1.39 o                         
   2  -3  10        294.83        288.91         4.16 o                         
   3  -3  10          0.40          1.09         1.14 o                         
   4  -3  10          9.14          5.63         1.34 o                         
   5  -3  10          0.08          2.49         1.33 o                         
   6  -3  10         49.16         48.75         2.59 o                         
   7  -3  10         24.75         18.83         3.19 o                         
   8  -3  10         35.52         27.86         3.15 o                         
  -8  -2  10          5.16          6.17         2.18 o                         
  -7  -2  10        317.41        344.33         6.61 o                         
  -6  -2  10        188.54        199.34         4.88 o                         
  -5  -2  10          6.27          7.11         1.81 o                         
  -4  -2  10        560.63        591.79         7.14 o                         
  -3  -2  10        295.30        266.32         4.44 o                         
  -2  -2  10         89.88         81.17         2.57 o                         
  -1  -2  10         86.82         87.95         2.79 o                         
   0  -2  10          4.21         16.89         1.01 o                         
   1  -2  10        391.00        372.70         4.09 o                         
   2  -2  10        175.76        164.61         2.95 o                         
   3  -2  10         66.30         63.15         2.18 o                         
   4  -2  10         64.41         84.90         2.96 o                         
   5  -2  10        389.65        410.12         5.66 o                         
   6  -2  10        120.36        119.40         4.00 o                         
   7  -2  10         24.03         26.60         2.84 o                         
   8  -2  10         54.72         49.59         3.79 o                         
   9  -2  10        448.42        432.89        10.43 o                         
  -8  -1  10          5.89          4.74         2.62 o                         
  -7  -1  10          1.99          2.90         1.65 o                         
  -6  -1  10        143.45        136.11         3.76 o                         
  -5  -1  10       1676.72       1678.01        16.66 o                         
  -4  -1  10        587.36        564.14         6.77 o                         
  -3  -1  10        666.19        645.78         7.28 o                         
  -2  -1  10         24.13         25.69         1.87 o                         
  -1  -1  10       1528.45       1427.85        15.13 o                         
   0  -1  10       2811.00       2844.31        26.27 o                         
   1  -1  10        202.38        192.94         2.68 o                         
   2  -1  10        230.01        211.92         2.86 o                         
   3  -1  10        355.74        337.25         3.94 o
[truncated: 151,797 more chars]
