# Supplementary material for: Crystal structures of two ansa-titanocene tri­fluoro­methane­sulfonate complexes bearing the Me2Si(C5Me4)2 ligand
Source: Acta Crystallogr E Crystallogr Commun. 2016 Nov 22;72(Pt 12):1833–5. doi: 10.1107/S2056989016018363 (PMC5137621; doi:10.1107/S2056989016018363)
Supplement: Supplementary file 3 [file e-72-01833-2sup3.hkl]

data_2                                                                          
_shelx_title ' AX0703_multiscan_m in P2(1)/n'                                   
_shelx_refln_list_code          4                                               
_shelx_F_calc_maximum      288.33                                               
_exptl_crystal_F_000      1104.00                                               
_reflns_d_resolution_high  0.7570                                               
                                                                                
loop_                                                                           
 _space_group_symop_operation_xyz                                               
 'x, y, z'                                                                      
 '-x+1/2, y+1/2, -z+1/2'                                                        
 '-x, -y, -z'                                                                   
 'x-1/2, -y-1/2, z-1/2'                                                         
                                                                                
_cell_length_a    10.0958                                                       
_cell_length_b    15.8656                                                       
_cell_length_c    14.5544                                                       
_cell_angle_alpha  90.000                                                       
_cell_angle_beta   91.984                                                       
_cell_angle_gamma  90.000                                                       
                                                                                
_shelx_F_squared_multiplier     1.000                                           
                                                                                
loop_                                                                           
 _refln_index_h                                                                 
 _refln_index_k                                                                 
 _refln_index_l                                                                 
 _refln_F_squared_calc                                                          
 _refln_F_squared_meas                                                          
 _refln_F_squared_sigma                                                         
 _refln_observed_status                                                         
   2   0   0       5479.74       5649.93        55.14 o                         
   4   0   0       7327.08       7407.97        44.95 o                         
   6   0   0        484.25        415.42         5.83 o                         
   8   0   0       2528.05       2599.90        28.49 o                         
  10   0   0        607.25        605.22        15.14 o                         
  12   0   0         59.83         74.63        14.89 o                         
   1   1   0       1572.06       1411.95        16.95 o                         
   2   1   0        673.71        715.71         5.03 o                         
   3   1   0        119.85        153.35         2.36 o                         
   4   1   0       3530.89       3333.04        16.40 o                         
   5   1   0       2042.62       2050.05        11.10 o                         
   6   1   0       4455.46       4125.92        20.09 o                         
   7   1   0        133.26        152.44         3.78 o                         
   8   1   0        885.21        853.80        10.42 o                         
   9   1   0         12.51          2.47         2.68 o                         
  10   1   0         26.66         29.40         3.76 o                         
  11   1   0         97.89         88.43         7.05 o                         
  12   1   0         56.80         55.31         6.43 o                         
  13   1   0         30.34         31.70         6.23 o                         
   0   2   0      12876.25      13530.34       162.23 o                         
   1   2   0        153.72        176.33        10.50 o                         
   2   2   0        176.21        149.08         2.99 o                         
   3   2   0       7975.67       8572.57        47.09 o                         
   4   2   0         40.63         50.82         1.96 o                         
   5   2   0       4143.80       4727.21        23.08 o                         
   6   2   0         24.55         38.16         1.70 o                         
   7   2   0        903.20        914.16        11.40 o                         
   8   2   0       1454.62       1360.75        13.13 o                         
   9   2   0        414.06        399.55         7.81 o                         
  10   2   0          0.17         -0.42         3.03 o                         
  11   2   0         59.11         56.69         6.32 o                         
  12   2   0        146.61        164.62        12.49 o                         
  13   2   0        234.23        248.63        12.12 o                         
   1   3   0      11011.74      11769.81        61.90 o                         
   2   3   0      17685.18      19352.16        92.02 o                         
   3   3   0      13004.03      14020.75        64.95 o                         
   4   3   0         33.52          7.74         1.53 o                         
   5   3   0        431.03        424.95         4.11 o                         
   6   3   0       2403.14       2523.44        15.01 o                         
   7   3   0       5069.72       4916.80        33.38 o                         
   8   3   0       1457.40       1304.92        12.83 o                         
   9   3   0          1.01          3.77         2.59 o                         
  10   3   0       1439.33       1480.76        16.50 o                         
  11   3   0         47.06         49.13         5.05 o                         
  12   3   0        526.53        519.25        14.86 o                         
  13   3   0          1.04          0.04         5.18 o                         
   0   4   0       2016.04       1981.88        60.02 o                         
   1   4   0       1019.88        942.48         6.77 o                         
   2   4   0       1833.65       2351.50        13.61 o                         
   3   4   0       4723.49       5218.85        26.82 o                         
   4   4   0       3133.70       3582.89        19.62 o                         
   5   4   0        208.87        198.90         3.72 o                         
   6   4   0       7235.62       7499.47        42.76 o                         
   7   4   0        427.81        418.93         7.19 o                         
   8   4   0        698.91        716.45         9.96 o                         
   9   4   0        270.09        260.47         6.74 o                         
  10   4   0          4.58          6.76         3.09 o                         
  11   4   0         66.58         67.41         5.77 o                         
  12   4   0        837.32        840.43        18.38 o                         
  13   4   0        244.13        239.87        14.09 o                         
   1   5   0       3150.30       3137.20        17.62 o                         
   2   5   0      26923.53      28754.31       149.70 o                         
   3   5   0       7097.36       8111.66        42.48 o                         
   4   5   0       6967.31       6989.12        37.47 o                         
   5   5   0       5296.63       5619.96        32.68 o                         
   6   5   0       2516.20       2393.46        21.74 o                         
   7   5   0        186.10        138.11         5.54 o                         
   8   5   0       1145.81       1109.23        14.26 o                         
   9   5   0        351.03        359.33         7.38 o                         
  10   5   0        821.39        847.68        12.43 o                         
  11   5   0         15.03         10.95         4.05 o                         
  12   5   0          8.73         19.64         5.43 o                         
   0   6   0       2071.59       1858.74        17.02 o                         
   1   6   0       7408.68       6867.66        36.22 o                         
   2   6   0      10594.96      10180.47        52.56 o                         
   3   6   0        307.89        209.23         3.86 o                         
   4   6   0          1.14          3.39         1.50 o                         
   5   6   0        804.60        860.88         8.05 o                         
   6   6   0        421.71        392.34         9.58 o                         
   7   6   0         30.99         46.56         3.55 o                         
   8   6   0        764.19        777.64        12.15 o                         
   9   6   0         66.65         54.37         4.03 o                         
  10   6   0       1232.32       1223.35        16.68 o                         
  11   6   0         72.37         61.85         5.35 o                         
  12   6   0        107.90         99.74         8.03 o                         
   1   7   0       1649.43       1836.64        12.39 o                         
   2   7   0      18596.65      19032.50        96.11 o                         
   3   7   0        167.13        176.32         3.44 o                         
   4   7   0       3591.22       3572.50        20.44 o                         
   5   7   0       2988.68       3003.17        19.79 o                         
   6   7   0       2565.91       2487.90        18.89 o                         
   7   7   0        392.33        419.90         7.63 o                         
   8   7   0        563.57        541.38        12.78 o                         
   9   7   0        314.90        301.84         8.11 o                         
  10   7   0        278.07        294.08         8.82 o                         
  11   7   0          5.40          6.45         3.98 o                         
  12   7   0        312.05        319.34        11.35 o                         
   0   8   0        793.60        691.70        10.03 o                         
   1   8   0       3444.66       3401.00        22.00 o                         
   2   8   0        812.39        849.55         6.71 o                         
   3   8   0       1415.53       1322.34        10.03 o                         
   4   8   0        453.50        373.45         4.88 o                         
   5   8   0       4982.22       5226.59        29.02 o                         
   6   8   0        955.82       1028.88        10.46 o                         
   7   8   0          1.15          3.33         2.60 o                         
   8   8   0         19.89         22.54         3.46 o                         
   9   8   0        169.79        181.43         8.82 o                         
  10   8   0        209.69        220.73         8.33 o                         
  11   8   0        103.95        106.43         6.52 o                         
  12   8   0         24.38         22.83         5.17 o                         
   1   9   0         50.54         72.17         2.57 o                         
   2   9   0        291.78        334.41         4.57 o                         
   3   9   0          2.97          2.32         1.51 o                         
   4   9   0        574.64        635.92         6.65 o                         
   5   9   0         38.76         76.72         3.12 o                         
   6   9   0        176.80        167.37         5.33 o                         
   7   9   0       2499.71       2375.02        21.21 o                         
   8   9   0        228.06        234.71         7.42 o                         
   9   9   0       1019.79       1008.87        14.64 o                         
  10   9   0        342.13        356.09         9.78 o                         
  11   9   0         43.21         48.51         6.00 o                         
  12   9   0        360.14        350.56        13.24 o                         
   0  10   0       3607.50       3639.37        32.48 o                         
   1  10   0       5831.59       5902.05        35.34 o                         
   2  10   0        527.05        437.12         6.67 o                         
   3  10   0         78.83         81.65         2.90 o                         
   4  10   0         36.88         39.26         2.57 o                         
   5  10   0        112.24        113.20         4.37 o                         
   6  10   0       1977.47       2054.43        17.17 o                         
   7  10   0        148.59        118.91         5.01 o                         
   8  10   0        232.28        231.59         8.36 o                         
   9  10   0        150.25        123.76         6.75 o                         
  10  10   0        123.86        130.63         8.50 o                         
  11  10   0        241.00        255.94        13.75 o                         
   1  11   0        738.94        721.80         9.07 o                         
   2  11   0         93.59         78.67         3.61 o                         
   3  11   0         77.47         67.57         3.06 o                         
   4  11   0       1434.35       1393.16        10.90 o                         
   5  11   0        908.05        893.52         9.77 o                         
   6  11   0         61.39         76.01         4.40 o                         
   7  11   0       3842.14       3835.28        33.97 o                         
   8  11   0          9.20          8.35         3.86 o                         
   9  11   0        354.37        355.97        10.66 o                         
  10  11   0        638.25        656.07        16.37 o                         
  11  11   0         26.87         27.41         5.66 o                         
   0  12   0        884.30        974.57        15.93 o                         
   1  12   0         36.49         32.62         3.13 o                         
   2  12   0       2335.30       2135.72        20.14 o                         
   3  12   0       1033.50       1077.07        16.39 o                         
   4  12   0        295.55        304.90         6.23 o                         
   5  12   0         57.19         61.71         4.44 o                         
   6  12   0        184.32        167.99         5.74 o                         
   7  12   0          0.80          3.19         3.23 o                         
   8  12   0        315.54        328.61        10.23 o                         
   9  12   0          0.29          2.90         4.14 o                         
  10  12   0         29.70         34.73         5.60 o                         
   1  13   0        738.61        698.95        10.61 o                         
   2  13   0       4273.39       4017.93        37.60 o                         
   3  13   0       1253.01       1258.32        14.75 o                         
   4  13   0       2784.10       2697.57        24.92 o                         
   5  13   0        437.18        452.04         8.40 o                         
   6  13   0        275.48        272.52         7.06 o                         
   7  13   0       1181.32       1129.78        14.67 o                         
   8  13   0         23.51         27.40         4.19 o                         
   9  13   0          9.49         10.68         4.34 o                         
  10  13   0        116.82        126.44         8.39 o                         
   0  14   0         71.76         81.59         7.05 o                         
   1  14   0        392.69        440.68         9.54 o                         
   2  14   0          8.07         17.38         3.19 o                         
   3  14   0        724.77        717.47        11.66 o                         
   4  14   0         28.71         30.25         4.28 o                         
   5  14   0         44.87         48.16         3.86 o                         
   6  14   0         87.27         91.76         5.46 o                         
   7  14   0         17.82          9.95         3.77 o                         
   8  14   0        307.60        320.17        10.68 o                         
   9  14   0         14.95         10.40         4.72 o                         
   1  15   0         35.82         42.10         6.73 o                         
   2  15   0         10.64          7.43         3.29 o                         
   3  15   0       1375.48       1368.56        20.51 o                         
   4  15   0         32.69         32.47         6.74 o                         
   5  15   0        392.09        370.19         9.94 o                         
   6  15   0        220.16        234.27         8.11 o                         
   7  15   0        315.39        316.09         9.39 o                         
   8  15   0        204.35        216.62         9.62 o                         
   9  15   0        532.58        536.76        13.73 o                         
   0  16   0       2689.35       2524.40        37.63 o                         
   1  16   0        469.76        479.10        10.73 o                         
   2  16   0        589.91        575.10        11.67 o                         
   3  16   0        191.72        183.76         9.00 o                         
   4  16   0        472.25        403.74        11.80 o                         
   5  16   0        438.79        433.74        17.07 o                         
   6  16   0         68.48         72.53         6.48 o                         
   7  16   0         70.23         67.16         7.11 o                         
   8  16   0        349.24        344.47        11.79 o                         
   1  17   0        179.22        172.54         7.60 o                         
   2  17   0        111.71        109.84         7.04 o                         
   3  17   0        789.38        862.57        21.16 o                         
   4  17   0       1903.28       1905.20        31.63 o                         
   5  17   0        207.31        210.90        20.71 o                         
   6  17   0        547.65        526.08        14.49 o                         
   7  17   0        219.46        193.84        11.92 o                         
   0  18   0        127.26        130.25         9.89 o                         
   1  18   0          0.83          0.83         3.89 o                         
   2  18   0        500.74        495.88        15.67 o                         
   3  18   0        821.88        818.26        20.18 o                         
   4  18   0          5.28         14.24         6.25 o                         
   5  18   0        426.36        455.47        15.81 o                         
   6  18   0          0.94         -3.89         5.21 o                         
   1  19   0          9.67         18.54         6.23 o                         
   2  19   0        207.04        216.69        15.14 o                         
   3  19   0        546.40        547.49        17.33 o                         
   4  19   0        135.29        134.61        10.35 o                         
   5  19   0        447.05        459.46        16.63 o                         
   0  20   0        132.67        121.83        12.34 o                         
   1  20   0        613.63        624.17        18.95 o                         
   2  20   0          4.53          3.21         6.03 o                         
   3  20   0         67.21         69.99         8.25 o                         
 -13   0   1         50.64         33.05        15.77 o                         
 -11   0   1        115.67        126.26         8.87 o                         
  -9   0   1       1971.98       1901.18        28.18 o                         
  -7   0   1       2791.24       2645.35        23.52 o                         
  -5   0   1       7018.53       6471.89        46.71 o                         
  -3   0   1      14321.33      15158.55       120.55 o                         
  -1   0   1        584.58        685.16        10.53 o                         
   3   0   1        416.22        375.50         4.04 o                         
   5   0   1        649.16        846.91         8.22 o                         
   7   0   1       2254.30       1982.05        19.72 o                         
   9   0   1       1022.88        974.03        30.21 o                         
  11   0   1         21.96         18.95         9.20 o                         
  13   0   1        240.11        220.57        17.96 o                         
 -13   1   1        492.92        534.86        15.91 o                         
 -12   1   1        185.88        185.26         9.06 o                         
 -11   1   1          4.36          8.23         3.65 o                         
 -10   1   1         32.92         42.68         4.18 o                         
  -9   1   1        166.71        189.56         6.66 o                         
  -8   1   1        595.71        633.35         9.19 o                         
  -7   1   1         41.70         41.73         2.31 o                         
  -6   1   1        399.03        445.44         4.53 o                         
  -5   1   1         73.26         74.54         2.09 o                         
  -4   1   1        751.31        802.97         6.33 o                         
  -3   1   1       3170.39       3208.24        16.96 o                         
  -2   1   1       4251.45       4434.04        23.17 o                         
  -1   1   1      63456.44      62465.52       625.24 o                         
   0   1   1          7.29          2.09         4.38 o                         
   1   1   1      34961.36      34410.42       292.65 o                         
   2   1   1      10054.26      10134.46        48.50 o                         
   3   1   1       6769.10       7090.87        35.34 o                         
   4   1   1       4760.25       5067.75        23.82 o                         
   5   1   1       1813.07       1716.15         9.38 o                         
   6   1   1        422.94        431.45         3.97 o                         
   7   1   1       1999.06       1989.83        13.97 o                         
   8   1   1         34.25         53.58         3.05 o                         
   9   1   1       1125.35       1080.08        12.59 o                         
  10   1   1       1740.78       1738.35        24.43 o                         
  11   1   1         93.15         89.66         7.33 o                         
  12   1   1        258.93        254.53        11.89 o                         
  13   1   1        196.22        161.28         9.82 o                         
 -13   2   1        213.24        212.12        11.41 o                         
 -12   2   1          0.69          2.63         4.82 o                         
 -11   2   1          0.55         -3.88         3.73 o                         
 -10   2   1       1087.99       1100.20        14.82 o                         
  -9   2   1        829.66        876.01        11.43 o                         
  -8   2   1        202.44        160.26         5.88 o                         
  -7   2   1        724.43        776.82         8.05 o                         
  -6   2   1        631.14        676.11         7.89 o                         
  -5   2   1       6502.73       6754.15        36.10 o                         
  -4   2   1          3.18          6.28         1.30 o                         
  -3   2   1          5.96         19.82         1.29 o                         
  -2   2   1       7583.63       8221.93        43.83 o                         
  -1   2   1        551.30        542.57         7.41 o                         
   0   2   1       3478.76       3748.67        41.40 o                         
   1   2   1       2847.11       2956.08        17.26 o                         
   2   2   1        153.23        117.88         1.94 o                         
   3   2   1        536.36        553.35         5.96 o                         
   4   2   1         19.19         54.00         1.63 o                         
   5   2   1       2539.92       2826.70        14.16 o                         
   6   2   1       2760.63       2734.77        15.31 o                         
   7   2   1          3.95          4.22         1.85 o                         
   8   2   1       3086.53       2966.93        25.79 o                         
   9   2   1       4284.86       4179.89        43.91 o                         
  10   2   1        188.66        178.18         8.76 o                         
  11   2   1        216.72        214.13         9.81 o                         
  12   2   1         18.93         21.30         5.19 o                         
  13   2   1         29.74         31.66         6.37 o                         
 -13   3   1       1392.72       1472.33        25.99 o                         
 -12   3   1          0.14          0.85         3.92 o                         
 -11   3   1        258.44        267.25         8.38 o                         
 -10   3   1       1141.86       1121.31        15.12 o                         
  -9   3   1       1283.78       1290.49        14.50 o                         
  -8   3   1       1648.01       1599.65        15.91 o                         
  -7   3   1       5132.03       5016.23        34.20 o                         
  -6   3   1         83.28         97.85         3.85 o                         
  -5   3   1       3360.71       3604.21        20.77 o                         
  -4   3   1       4310.28       4268.18        24.87 o                         
  -3   3   1        682.44        959.44         7.34 o                         
  -2   3   1       8028.27       8238.60        46.50 o                         
  -1   3   1        501.38        527.90         7.22 o                         
   0   3   1       8336.76       8683.85        59.37 o                         
   1   3   1         43.78         22.83         1.25 o                         
   2   3   1       2814.26       3207.71        18.41 o                         
   3   3   1       4459.03       4665.90        26.10 o                         
   4   3   1       5554.47       5774.31        27.18 o                         
   5   3   1       2089.25       2220.98        11.82 o                         
   6   3   1        196.71        211.79         3.31 o                         
   7   3   1         15.71         14.53         2.18 o                         
   8   3   1       1158.11       1157.32        11.80 o                         
   9   3   1        130.99        151.41         7.31 o                         
  10   3   1        798.75        808.51        17.42 o                         
  11   3   1         97.30         84.11         6.91 o                         
  12   3   1          0.10         -1.96         4.52 o                         
  13   3   1        531.02        599.71        16.35 o                         
 -13   4   1         56.06         78.48         8.02 o                         
 -12   4   1          0.44         -1.61         4.22 o                         
 -11   4   1        424.62        414.98         9.97 o                         
 -10   4   1        152.71        142.92         5.82 o                         
  -9   4   1       3672.05       3650.49        51.66 o                         
  -8   4   1       2344.14       2308.48        22.35 o                         
  -7   4   1        872.34        816.21         9.06 o                         
  -6   4   1       4655.76       4327.12        26.58 o                         
  -5   4   1       1080.70       1218.95        10.28 o                         
  -4   4   1         17.00          4.58         1.40 o                         
  -3   4   1       1536.75       1822.30        12.63 o                         
  -2   4   1      18922.02      19437.06       107.15 o                         
  -1   4   1       1309.41       1301.73         9.78 o                         
   0   4   1       9596.72       9846.12        73.74 o                         
   1   4   1        104.63         45.03         1.76 o                         
   2   4   1       6009.70       6794.85        32.37 o                         
   3   4   1        944.36        918.00         6.36 o                         
   4   4   1         85.92         88.66         1.94 o                         
   5   4   1        669.84        685.52         5.15 o                         
   6   4   1        587.69        754.66         9.41 o                         
   7   4   1       1458.92       1432.59        13.10 o                         
   8   4   1         21.20         21.23         2.92 o                         
   9   4   1       1438.69       1394.55        15.47 o                         
  10   4   1        122.74        148.94         6.31 o                         
  11   4   1        165.53        173.87         9.12 o                         
  12   4   1        154.88        158.29         9.20 o                         
  13   4   1          0.00         -0.05         5.31 o                         
 -12   5   1        891.08        946.92        17.42 o                         
 -11   5   1         52.64         51.12         4.86 o                         
 -10   5   1       1208.80       1155.31        16.53 o                         
  -9   5   1         16.63         21.91         3.53 o                         
  -8   5   1        737.76        646.13        11.56 o                         
  -7   5   1         10.79         17.79         2.69 o                         
  -6   5   1        236.04        223.45         4.57 o                         
  -5   5   1       2700.04       2880.19        24.75 o                         
  -4   5   1       8314.43       8646.43        47.87 o                         
  -3   5   1       2941.25       2944.90        19.09 o                         
  -2   5   1      16488.08      17383.24        91.54 o                         
  -1   5   1        579.50        690.64         7.42 o                         
   0   5   1        825.11        830.75         7.67 o                         
   1   5   1       7912.20       8066.30        46.01 o                         
   2   5   1        803.89        759.43         6.21 o                         
   3   5   1      17018.63      18110.73        83.74 o                         
   4   5   1        313.68        304.22         3.62 o                         
   5   5   1          2.18         24.57         1.77 o                         
   6   5   1       4401.73       4100.02        25.93 o                         
   7   5   1        594.24        508.35         8.65 o                         
   8   5   1        173.57        173.35         5.25 o                         
   9   5   1        205.40        239.23         7.62 o                         
  10   5   1         40.08         31.34         4.06 o                         
  11   5   1        510.87        507.73        12.30 o                         
  12   5   1        199.11        188.75        16.69 o                         
 -12   6   1          0.22          9.12         4.65 o                         
 -11   6   1        135.58        137.27         6.33 o                         
 -10   6   1          0.43          0.83         3.30 o                         
  -9   6   1        291.47        290.23         7.87 o                         
  -8   6   1         44.21         62.94         5.42 o                         
  -7   6   1       2706.20       2692.23        22.03 o                         
  -6   6   1       3942.99       4191.66        26.40 o                         
  -5   6   1       2774.84       2455.67        17.41 o                         
  -4   6   1       4710.31       4310.40        27.30 o                         
  -3   6   1        281.26        316.45         4.48 o                         
  -2   6   1       3190.57       3220.78        19.53 o                         
  -1   6   1        116.76        107.42         2.68 o                         
   0   6   1      13428.99      13757.03        77.19 o                         
   1   6   1        455.90        459.09         4.97 o                         
   2   6   1       3027.00       2913.98        15.71 o                         
   3   6   1      11071.06      11448.39        54.35 o                         
   4   6   1        165.18         91.22         3.07 o                         
   5   6   1        969.46        904.39         7.44 o                         
   6   6   1        108.36        113.64         3.56 o                         
   7   6   1        549.27        593.61         9.45 o                         
   8   6   1        967.20        911.08        13.38 o                         
   9   6   1        549.78        555.15        11.08 o                         
  10   6   1        151.58        156.78         6.75 o                         
  11   6   1         49.38         49.08         5.40 o                         
  12   6   1        304.82        294.99        13.91 o                         
 -12   7   1        259.22        273.38        10.81 o                         
 -11   7   1        173.24        171.41         6.97 o                         
 -10   7   1          1.73          3.41         3.42 o                         
  -9   7   1        142.43        149.59         6.36 o                         
  -8   7   1        600.39        559.54        10.03 o                         
  -7   7   1       1106.84       1033.37        12.48 o                         
  -6   7   1        725.74        761.00         8.80 o                         
  -5   7   1        536.42        502.63         6.34 o                         
  -4   7   1        350.12        322.03         6.78 o                         
  -3   7   1       1450.55       1259.77        10.46 o                         
  -2   7   1         82.08         66.19         2.32 o                         
  -1   7   1       6394.64       5989.20        33.94 o                         
   0   7   1       2354.46       2185.87        15.16 o                         
   1   7   1       2999.14       3080.27        23.33 o                         
   2   7   1       1010.33        839.51         6.52 o                         
   3   7   1        758.16        922.23         7.27 o                         
   4   7   1        150.90        189.99         3.48 o                         
   5   7   1        643.67        665.55         6.85 o                         
   6   7   1        192.51        219.48         4.90 o                         
   7   7   1         24.66         38.90         3.99 o                         
   8   7   1        133.03        143.23         5.63 o                         
   9   7   1        316.81        297.46         7.76 o                         
  10   7   1        269.57        280.26         8.78 o                         
  11   7   1        210.49        197.13         8.13 o                         
  12   7   1         51.61         35.96         5.73 o                         
 -12   8   1        342.68        352.63        12.84 o                         
 -11   8   1          3.91          2.54         3.82 o                         
 -10   8   1        674.98        679.49        12.44 o                         
  -9   8   1          7.16          1.38         3.53 o                         
  -8   8   1        531.78        535.43        10.71 o                         
  -7   8   1       2834.07       2864.25        24.69 o                         
  -6   8   1        786.00        714.12         9.81 o                         
  -5   8   1         50.47         53.44         2.80 o                         
  -4   8   1       1253.06       1149.02        10.59 o                         
  -3   8   1       7236.20       7528.98        42.87 o                         
  -2   8   1         95.18        118.72         3.15 o                         
  -1   8   1        491.15        499.71         5.77 o                         
   0   8   1       1274.27       1324.27        10.43 o                         
   1   8   1       2197.21       2471.47        17.24 o                         
   2   8   1        377.35        344.24         5.59 o                         
   3   8   1       4226.46       4270.23        22.00 o                         
   4   8   1       2170.13       2241.69        14.39 o                         
   5   8   1        162.51        167.29         4.44 o                         
   6   8   1        352.22        309.30         6.95 o                         
   7   8   1       1626.46       1559.12        15.71 o                         
   8   8   1       3818.28       3659.61        46.55 o                         
   9   8   1         26.60         32.38         4.05 o                         
  10   8   1       1518.27       1499.23        17.70 o                         
  11   8   1         71.42         62.23         5.64 o                         
  12   8   1         17.66         26.18         5.46 o                         
 -12   9   1         51.56         52.91         7.41 o                         
 -11   9   1         69.92         79.75         7.19 o                         
 -10   9   1        126.76        143.37         8.47 o                         
  -9   9   1         12.77         17.33         4.49 o                         
  -8   9   1        469.75        494.18         8.99 o                         
  -7   9   1          1.17          6.44         2.84 o                         
  -6   9   1        851.19        888.38        10.68 o                         
  -5   9   1       1035.41       1045.36        10.14 o                         
  -4   9   1       1283.05       1284.75        11.65 o                         
  -3   9   1       2988.69       3145.70        19.67 o                         
  -2   9   1         98.61        106.23         2.86 o                         
  -1   9   1         63.53         58.79         2.73 o                         
   0   9   1      12789.07      12998.93        70.52 o                         
   1   9   1       3889.18       3846.64        27.91 o                         
   2   9   1       8085.48       7726.60        57.84 o                         
   3   9   1         27.15         26.84         1.96 o                         
   4   9   1        457.03        450.28         5.21 o                         
   5   9   1       1412.33       1517.01        12.58 o                         
   6   9   1        100.82         86.20         3.80 o                         
   7   9   1        207.42        217.66         6.21 o                         
   8   9   1        696.80        704.04        17.11 o                         
   9   9   1        336.17        350.60         9.90 o                         
  10   9   1       1447.26       1429.40        17.58 o                         
  11   9   1        282.56        282.37         9.71 o                         
 -11  10   1       1178.37       1231.07        20.48 o                         
 -10  10   1        524.17        538.04        19.37 o                         
  -9  10   1        442.19        455.04        11.40 o                         
  -8  10   1       1730.78       1658.37        19.09 o                         
  -7  10   1         70.71         56.97         4.00 o                         
  -6  10   1       1268.73       1157.86        12.83 o                         
  -5  10   1       1927.52       1662.38        14.95 o                         
  -4  10   1        552.32        559.47         7.16 o                         
  -3  10   1         97.23        134.78         3.67 o                         
  -2  10   1         22.28         40.31         2.20 o                         
  -1  10   1        255.50        328.62         4.98 o                         
   0  10   1        675.77        629.06         6.75 o                         
   1  10   1        521.67        585.57         8.78 o                         
   2  10   1       2820.69       2811.30        21.39 o                         
   3  10   1         25.18         36.02         2.36 o                         
   4  10   1         33.62         30.85         2.30 o                         
   5  10   1          0.46          1.41         2.03 o                         
   6  10   1       2146.30       2184.64        21.07 o                         
   7  10   1        880.54        870.21        11.77 o                         
   8  10   1       1566.09       1532.07        18.25 o                         
   9  10   1          0.54         -3.10         3.59 o                         
  10  10   1        310.45        342.82        11.23 o                         
  11  10   1        502.89        520.40        13.75 o                         
 -11  11   1         26.32         48.04         6.19 o                         
 -10  11   1        902.00        854.40        16.30 o                         
  -9  11   1         85.41         99.21         9.35 o                         
  -8  11   1          3.43          4.10         3.27 o                         
  -7  11   1        288.04        278.31         7.97 o                         
  -6  11   1       1521.18       1555.05        15.63 o                         
  -5  11   1         82.61         82.33         4.03 o                         
  -4  11   1        979.09        992.31        10.86 o                         
  -3  11   1        653.80        684.76         7.79 o                         
  -2  11   1        963.03        979.43        10.23 o                         
  -1  11   1        122.12        139.46         4.20 o                         
   0  11   1        222.32        200.80         4.76 o                         
   1  11   1        113.25        152.44         6.82 o                         
   2  11   1        149.81        160.21         4.89 o                         
   3  11   1        325.00        335.73         6.50 o                         
   4  11   1         11.11         22.36         2.42 o                         
   5  11   1        927.20        950.02         9.80 o                         
   6  11   1       1364.71       1325.76        12.44 o                         
   7  11   1         52.40         61.80         4.38 o                         
   8  11   1        475.57        448.80        10.14 o                         
   9  11   1        154.71        158.78        10.43 o                         
  10  11   1        173.73        165.50         8.00 o                         
  11  11   1        135.63        138.98         8.48 o                         
 -10  12   1        299.22        300.13        16.06 o                         
  -9  12   1        137.17        135.98         7.86 o                         
  -8  12   1       2653.61       2615.10        30.33 o                         
  -7  12   1          0.93          0.10         3.25 o                         
  -6  12   1       1879.01       1929.23        18.55 o                         
  -5  12   1        328.82        326.05         7.25 o                         
  -4  12   1         33.93         47.28         4.44 o                         
  -3  12   1         11.93         12.85         2.83 o                         
  -2  12   1         30.67         36.78         3.43 o                         
  -1  12   1        973.12        858.85        14.86 o                         
   0  12   1       2078.03       2025.98        17.97 o                         
   1  12   1        257.79        256.51         5.94 o                         
   2  12   1        696.60        661.35         9.01 o                         
   3  12   1        929.22        900.83        10.93 o                         
   4  12   1        640.01        628.43         8.70 o                         
   5  12   1       1642.37       1676.28        13.87 o                         
   6  12   1       1246.95       1219.72        12.98 o                         
   7  12   1         19.20         15.27         3.36 o                         
   8  12   1        189.30        205.28        10.28 o                         
   9  12   1         49.82         66.53         5.86 o                         
  10  12   1          2.17         -3.31         3.70 o                         
 -10  13   1          1.73          4.83         5.37 o                         
  -9  13   1        201.37        208.74        10.24 o                         
  -8  13   1         11.89         10.41         4.63 o                         
  -7  13   1        527.12        540.90        11.89 o                         
  -6  13   1        867.14        850.49        12.42 o                         
  -5  13   1          4.81          6.73         2.77 o                         
  -4  13   1        328.39        369.15         7.31 o                         
  -3  13   1       1795.29       1587.27        17.12 o                         
  -2  13   1       1745.83       1765.09        18.17 o                         
  -1  13   1        476.47        461.11         8.89 o                         
   0  13   1         49.52         62.63         4.14 o                         
   1  13   1        127.94        125.47         6.32 o                         
   2  13   1         74.62         74.29         5.05 o                         
   3  13   1         11.54         11.25         3.05 o                         
   4  13   1         80.12         74.60         4.41 o                         
   5  13   1        359.49        358.46         6.91 o                         
   6  13   1         41.28         52.73         3.80 o                         
   7  13   1         55.91         51.96         4.84 o                         
   8  13   1        374.65        389.98        13.71 o                         
   9  13   1         47.45         58.44         5.96 o                         
  10  13   1         15.73         17.01         4.71 o                         
  -9  14   1          0.97         -0.43         4.79 o                         
  -8  14   1         69.68         74.37         6.43 o                         
  -7  14   1         27.51         22.40         3.96 o                         
  -6  14   1        278.81        240.40         7.02 o                         
  -5  14   1         12.41         16.71         3.26 o                         
  -4  14   1        126.71        118.94         5.50 o                         
  -3  14   1         37.99         38.50         3.86 o                         
  -2  14   1        556.15        581.13        10.94 o                         
  -1  14   1       1826.34       1822.43        20.31 o                         
   0  14   1        146.03        135.74         5.98 o                         
   1  14   1         32.77         32.32         3.51 o                         
   2  14   1       1444.03       1392.91        15.99 o                         
   3  14   1       2726.42       2775.68        29.77 o                         
   4  14   1       2047.63       2007.17        22.17 o                         
   5  14   1        686.66        677.90        11.42 o                         
   6  14   1       2021.03       1965.59        21.81 o                         
   7  14   1          7.92          9.87         3.77 o                         
   8  14   1        550.88        559.50        13.06 o                         
   9  14   1         33.98         62.13         5.87 o                         
  -9  15   1         26.23         24.19         6.19 o                         
  -8  15   1        183.98        187.10         9.07 o                         
  -7  15   1          2.99         -1.54         3.47 o                         
  -6  15   1        107.85        100.38         5.58 o                         
  -5  15   1         79.17         75.98         5.04 o                         
  -4  15   1         56.32         57.22         5.17 o                         
  -3  15   1         93.66         96.48         5.78 o                         
  -2  15   1        434.93        414.69         9.61 o                         
  -1  15   1        756.46        687.57        12.08 o                         
   0  15   1         27.73         56.30         4.46 o                         
   1  15   1         97.96         89.35         5.26 o                         
   2  15   1       2857.14       2791.35        28.07 o                         
   3  15   1         41.30         58.44         5.08 o                         
   4  15   1       1265.57       1283.35        18.62 o                         
   5  15   1          0.43          9.95         4.12 o                         
   6  15   1        495.68        506.72        13.09 o                         
   7  15   1        561.86        570.61        13.35 o                         
   8  15   1         64.64         64.41         5.96 o                         
   9  15   1         34.29         35.64         5.58 o                         
  -8  16   1        111.98        105.65         7.48 o                         
  -7  16   1        123.45        116.40         6.84 o                         
  -6  16   1          3.39          1.29         3.98 o                         
  -5  16   1       1030.86       1058.89        19.34 o                         
  -4  16   1        116.04        131.65         8.58 o                         
  -3  16   1        973.10        962.86        16.67 o                         
  -2  16   1        764.24        813.20        15.93 o                         
  -1  16   1         12.43          8.14         3.51 o                         
   0  16   1        370.25        357.06         9.53 o                         
   1  16   1       1330.75       1309.75        21.68 o                         
   2  16   1        477.08        525.80        20.87 o                         
   3  16   1        472.78        485.67        11.74 o                         
   4  16   1        602.83        623.78        27.32 o                         
   5  16   1         82.65         75.51         6.46 o                         
   6  16   1        669.27        640.80        16.82 o                         
   7  16   1        182.12        185.11        11.46 o                         
   8  16   1        506.32        473.91        14.32 o                         
  -7  17   1        357.88        325.78        20.69 o                         
  -6  17   1        215.15        204.58        11.57 o                         
  -5  17   1         23.80         36.17         6.54 o                         
  -4  17   1       2074.15       2064.93        38.04 o                         
  -3  17   1         70.87         74.32         7.68 o                         
  -2  17   1       1140.89       1119.64        16.78 o                         
  -1  17   1        147.81        128.50         7.36 o                         
   0  17   1        195.29        203.02         9.53 o                         
   1  17   1       1180.58       1207.50        18.99 o                         
   2  17   1         34.25         30.80         5.78 o                         
   3  17   1        105.56        126.12         9.03 o                         
   4  17   1         14.64         19.04         5.82 o                         
   5  17   1        186.33        157.45         8.83 o                         
   6  17   1        194.56        194.69         9.88 o                         
   7  17   1        161.83        159.21        11.27 o                         
  -6  18   1        564.26        542.91        17.33 o                         
  -5  18   1        157.17        153.22        10.60 o                         
  -4  18   1        287.59        281.69        13.29 o                         
  -3  18   1        148.71        176.47        12.68 o                         
  -2  18   1        105.41         96.04         7.51 o                         
  -1  18   1         11.49         16.57         4.46 o                         
   0  18   1         98.77         87.81         7.69 o                         
   1  18   1          2.02          7.65         5.12 o                         
   2  18   1       1473.39       1411.53        26.56 o                         
   3  18   1         51.48         68.00         7.88 o                         
   4  18   1       1166.06       1209.62        24.87 o                         
   5  18   1         42.26         37.76         7.25 o                         
   6  18   1          5.83          4.22         5.79 o                         
  -5  19   1        149.82        148.25        10.74 o                         
  -4  19   1       1646.31       1692.89        34.25 o                         
  -3  19   1          8.46          6.36         5.72 o                         
  -2  19   1       2027.55       2077.82        49.87 o                         
  -1  19   1          0.20         -1.47         4.74 o                         
   0  19   1        133.15        144.10        10.23 o                         
   1  19   1         64.73         60.55         7.87 o                         
   2  19   1        212.12        220.86        12.18 o                         
   3  19   1         25.87         19.11         6.39 o                         
   4  19   1          0.04          5.17         7.21 o                         
   5  19   1        137.20        136.44        13.57 o                         
  -3  20   1        104.02        103.93         9.62 o                         
  -2  20   1        169.63        213.68        20.01 o                         
  -1  20   1         28.26         28.47         7.05 o                         
   0  20   1         23.99         30.26        11.04 o                         
   1  20   1         87.06         93.96         9.21 o                         
   2  20   1         28.17         29.42         7.05 o                         
   3  20   1         10.24          5.55         6.15 o                         
 -12   0   2         17.26         26.95         6.54 o                         
 -10   0   2        785.09        849.23        34.43 o                         
  -8   0   2       4613.53       4710.44        54.06 o                         
  -6   0   2       1659.69       1406.14        13.80 o                         
  -4   0   2       7656.05       7546.43        58.92 o                         
  -2   0   2       4531.46       4950.60        38.47 o                         
   0   0   2       8955.40       9649.07       112.45 o                         
   2   0   2       3850.87       4368.89        30.84 o                         
   4   0   2       5224.63       5319.71        32.95 o                         
   6   0   2        301.94        265.21         5.08 o                         
   8   0   2       1545.87       1434.55        16.90 o                         
  10   0   2        554.45        587.26        25.85 o                         
  12   0   2        230.71        235.46        15.16 o                         
 -13   1   2        334.45        370.88        16.06 o                         
 -12   1   2       1223.67       1236.82        17.74 o                         
 -11   1   2         18.76         18.01         3.76 o                         
 -10   1   2        268.51        298.09         8.26 o                         
  -9   1   2       2218.77       2223.59        24.10 o                         
  -8   1   2        168.73        213.68         6.76 o                         
  -7   1   2        272.98        250.98         4.90 o                         
  -6   1   2       5123.60       5024.45        28.46 o                         
  -5   1   2        584.42        650.95         8.97 o                         
  -4   1   2       4193.08       4299.74        25.03 o                         
  -3   1   2       4433.99       4687.17        29.26 o                         
  -2   1   2       1165.91       1019.92         7.65 o                         
  -1   1   2      12713.19      13861.02        85.77 o                         
   0   1   2       4628.12       4727.96        35.50 o                         
   1   1   2        917.24        997.81         6.20 o                         
   2   1   2        730.34       1056.15         5.90 o                         
   3   1   2        387.27        353.59         5.29 o                         
   4   1   2        867.21        910.64         5.34 o                         
   5   1   2       1105.42       1143.24         6.88 o                         
   6   1   2         10.89          6.79         1.29 o                         
   7   1   2        660.73        576.50         6.33 o                         
   8   1   2        688.48        693.38         8.74 o                         
   9   1   2        748.29        694.68        13.13 o                         
  10   1   2       1929.15       1886.14        26.36 o                         
  11   1   2         76.33         79.16         6.67 o                         
  12   1   2          2.63          4.56         4.26 o                         
  13   1   2        302.85        327.55        13.09 o                         
 -13   2   2          2.50         -1.56         4.61 o                         
 -12   2   2        170.98        182.32         7.75 o                         
 -11   2   2         47.90         47.89         4.67 o                         
 -10   2   2       1234.90       1181.46        15.70 o                         
  -9   2   2       1212.78       1279.40        15.73 o                         
  -8   2   2         60.60         59.60         4.28 o                         
  -7   2   2        242.72        262.66         5.03 o                         
  -6   2   2       7922.03       8013.65        43.12 o                         
  -5   2   2       2393.07       2391.77        14.91 o                         
  -4   2   2       3191.55       2972.70        18.32 o                         
  -3   2   2       4770.66       5135.61        30.30 o                         
  -2   2   2       2615.31       2575.27        19.61 o                         
  -1   2   2        222.95        249.18         4.23 o                         
   0   2   2      19017.10      19688.65       133.17 o                         
   1   2   2       2161.00       2066.69        12.76 o                         
   2   2   2       2556.82       2405.65        11.73 o                         
   3   2   2      14519.86      14807.09        63.40 o                         
   4   2   2       3943.72       3849.21        18.06 o                         
   5   2   2        550.60        474.66         3.97 o                         
   6   2   2       1032.68        992.68         7.52 o                         
   7   2   2        307.58        295.58         4.68 o                         
   8   2   2       2190.61       2192.77        21.04 o                         
   9   2   2       2216.01       2148.17        23.88 o                         
  10   2   2        219.25        225.74         8.56 o                         
  11   2   2       1212.67       1247.40        20.86 o                         
  12   2   2          9.13         11.65         4.97 o                         
  13   2   2        104.00        101.16         8.26 o                         
 -13   3   2         29.46         38.36         5.89 o                         
 -12   3   2        206.97        197.17         8.25 o                         
 -11   3   2         66.66         62.29         5.00 o                         
 -10   3   2        484.18        512.30        10.40 o                         
  -9   3   2         59.47         48.99         4.30 o                         
  -8   3   2         40.43         36.17         3.90 o                         
  -7   3   2       2129.69       2153.72        15.98 o                         
  -6   3   2       2754.76       2957.39        19.53 o                         
  -5   3   2        767.69        788.61         7.48 o                         
  -4   3   2       9726.27       9241.55        50.58 o                         
  -3   3   2       8077.11       7992.38        45.97 o                         
  -2   3   2       1976.20       1860.50        13.19 o                         
  -1   3   2        181.39        160.84         3.70 o                         
   0   3   2        284.89        301.19         3.71 o                         
   1   3   2       7620.90       8072.50        48.05 o                         
   2   3   2       1481.71       1345.40         7.27 o                         
   3   3   2          6.98          7.89         0.84 o                         
   4   3   2       3791.93       3765.45        17.23 o                         
   5   3   2        307.81        357.66         3.22 o                         
   6   3   2        155.91        123.16         3.85 o                         
   7   3   2        211.90        194.27         4.16 o                         
   8   3   2        572.75        560.07        12.35 o                         
   9   3   2        228.40        226.85         7.18 o                         
  10   3   2         58.95         56.96         5.06 o                         
  11   3   2        478.86        470.79        12.95 o                         
  12   3   2          0.25          3.35         4.64 o                         
  13   3   2         34.87         40.75         6.70 o                         
 -13   4   2        382.41        406.32        12.89 o                         
 -12   4   2        419.71        405.49        12.38 o                         
 -11   4   2        489.42        450.31        10.42 o                         
 -10   4   2        286.03        279.07         8.27 o                         
  -9   4   2        233.21        222.33         8.29 o                         
  -8   4   2       1309.59       1276.25        15.14 o                         
  -7   4   2       3187.53       3040.91        22.42 o                         
  -6   4   2       3208.43       3130.35        20.67 o                         
  -5   4   2       7050.50       6841.15        39.13 o                         
  -4   4   2        356.69        327.52         4.60 o                         
  -3   4   2       1050.80       1203.18         9.40 o                         
  -2   4   2       2707.34       2789.12        20.33 o                         
  -1   4   2        248.10        375.32         6.21 o                         
   0   4   2       7811.07       8158.52        88.88 o                         
   1   4   2         52.17         79.19         2.13 o                         
   2   4   2       6548.06       6815.85        32.56 o                         
   3   4   2        847.52        864.95         5.56 o                         
   4   4   2         49.53         67.43         1.67 o                         
   5   4   2        489.43        503.57         4.04 o                         
   6   4   2        246.26        180.01         3.51 o                         
   7   4   2        816.96        803.35        11.42 o                         
   8   4   2       5356.55       5265.08        39.06 o                         
   9   4   2         16.04         15.93         3.10 o                         
  10   4   2        466.86        489.89        11.24 o                         
  11   4   2         29.34         32.79         4.74 o                         
  12   4   2        128.36        139.63        14.16 o                         
 -12   5   2        676.57        689.88        13.55 o                         
 -11   5   2         50.90         51.23         4.88 o                         
 -10   5   2        577.90        569.52        11.00 o                         
  -9   5   2        535.76        576.77        10.34 o                         
  -8   5   2        999.05        893.54        12.44 o                         
  -7   5   2       3632.35       3607.41        25.31 o                         
  -6   5   2       1919.83       1963.09        14.75 o                         
  -5   5   2       6114.06       6180.81        36.00 o                         
  -4   5   2         62.65        102.31         4.34 o                         
  -3   5   2       2154.46       2398.93        16.27 o                         
  -2   5   2        144.30        118.04         3.16 o                         
  -1   5   2       2741.10       2609.54        22.86 o                         
   0   5   2       2191.06       2108.05        17.15 o                         
   1   5   2      33574.95      33479.17       196.66 o                         
   2   5   2       6791.17       7224.44        34.63 o                         
   3   5   2          0.67         11.74         1.70 o                         
   4   5   2       4016.72       4275.15        21.19 o                         
   5   5   2        251.60        218.66         3.25 o                         
   6   5   2        301.70        322.37         4.39 o                         
   7   5   2       1609.98       1551.26        14.01 o                         
   8   5   2        325.02        324.03         7.11 o                         
   9   5   2          1.16         -2.09         2.55 o                         
  10   5   2         29.26         30.75         4.38 o                         
  11   5   2        427.90        445.41        11.58 o                         
  12   5   2         38.55         46.70         9.86 o                         
 -12   6   2        233.93        222.73         8.79 o                         
 -11   6   2       1318.08       1397.47        18.67 o                         
 -10   6   2        146.51        155.09         6.80 o                         
  -9   6   2         15.20          9.32         3.24 o                         
  -8   6   2          1.61          8.93         3.17 o                         
  -7   6   2       1170.49       1120.82        11.42 o                         
  -6   6   2        658.60        637.58         7.56 o                         
  -5   6   2       6293.06       5964.01        35.16 o                         
  -4   6   2        111.75         88.96         2.99 o                         
  -3   6   2       8434.81       8624.00        50.34 o                         
  -2   6   2        119.06        213.01         3.85 o                         
  -1   6   2         13.42          8.36         1.34 o                         
   0   6   2         91.76         92.13         4.81 o                         
   1   6   2         31.76         24.68         1.85 o                         
   2   6   2       4412.20       4752.24        23.94 o                         
   3   6   2          7.81         16.60         1.31 o                         
   4   6   2        493.35        484.19         4.70 o                         
   5   6   2       1089.41       1218.15         9.36 o                         
   6   6   2        830.03        811.07         8.48 o                         
   7   6   2        634.92        543.39         7.91 o                         
   8   6   2         14.74         11.89         2.96 o                         
   9   6   2        610.16        586.21         9.81 o                         
  10   6   2        169.49        174.08         7.69 o                         
  11   6   2         31.89         42.05         5.27 o                         
  12   6   2        230.70        235.99        15.55 o                         
 -12   7   2        212.49        218.98         9.73 o                         
 -11   7   2         43.27         38.28         5.22 o                         
 -10   7   2       1331.68       1410.45        18.12 o                         
  -9   7   2        393.09        370.87        11.59 o                         
  -8   7   2        119.73        129.50         5.62 o                         
  -7   7   2        549.30        486.83         8.07 o                         
  -6   7   2          0.59          2.16         2.07 o                         
  -5   7   2       1946.27       1773.75        14.35 o                         
  -4   7   2       2641.17       2839.83        20.96 o                         
  -3   7   2        831.96        720.32         8.46 o                         
  -2   7   2        724.36        704.59         8.24 o                         
  -1   7   2         22.20         45.52         2.38 o                         
   0   7   2        191.80        202.90         4.57 o                         
   1   7   2      10516.80      10993.38        62.91 o                         
   2   7   2        915.83       1116.22         8.38 o                         
   3   7   2          6.80         15.83         1.36 o                         
   4   7   2         70.65         86.28         2.28 o                         
   5   7   2         33.07         37.44         2.18 o                         
   6   7   2         53.75         44.79         2.84 o                         
   7   7   2       1977.43       1930.19        18.16 o                         
   8   7   2       1286.70       1245.58        14.44 o                         
   9   7   2       1397.70       1346.68        15.66 o                         
  10   7   2        106.22        104.06         6.08 o                         
  11   7   2        494.21        519.47        12.81 o                         
  12   7   2          1.83          8.54         4.69 o                         
 -12   8   2         12.50          6.65         4.81 o                         
 -11   8   2        228.72        225.51         9.44 o                         
 -10   8   2         64.31         75.65         6.00 o                         
  -9   8   2          1.58         13.82         3.96 o                         
  -8   8   2         13.95         15.64         3.35 o                         
  -7   8   2        161.97        150.50         5.12 o                         
  -6   8   2        660.39        699.96         8.30 o                         
  -5   8   2        251.69        234.06         5.12 o                         
  -4   8   2       1247.63       1163.31        10.65 o                         
  -3   8   2        973.20        988.28        11.39 o                         
  -2   8   2       3001.11       2828.03        19.57 o                         
  -1   8   2          1.63         28.47         2.94 o                         
   0   8   2         39.53         34.99         2.28 o                         
   1   8   2       4774.28       4933.80        34.02 o                         
   2   8   2         36.05         84.74         2.84 o                         
   3   8   2       9574.14       8949.66        47.56 o                         
   4   8   2         25.46         22.21         1.74 o                         
   5   8   2        299.60        250.80         4.53 o                         
   6   8   2          0.05          7.57         2.35 o                         
   7   8   2        472.78        440.90         8.16 o                         
   8   8   2         39.90         53.44         4.18 o                         
   9   8   2       1303.89       1338.18        15.96 o                         
  10   8   2        128.26        110.17         5.65 o                         
  11   8   2       1239.52       1228.90        19.81 o                         
  12   8   2        394.61        390.05        12.90 o                         
 -12   9   2          2.87         -5.67         4.38 o                         
 -11   9   2        298.81        309.61        11.03 o                         
 -10   9   2          5.22          6.59         4.00 o                         
  -9   9   2        256.55        282.01         9.48 o                         
  -8   9   2       1459.68       1451.41        19.51 o                         
  -7   9   2        190.18        198.95         8.18 o                         
  -6   9   2        211.05        229.21         6.17 o                         
  -5   9   2        785.04        694.87         8.55 o                         
  -4   9   2          0.18          9.23         2.02 o                         
  -3   9   2       2964.92       2848.21        20.22 o                         
  -2   9   2         96.96         80.47         3.27 o                         
  -1   9   2         56.37         74.17         3.46 o                         
   0   9   2       1730.78       1935.67        14.83 o                         
   1   9   2        845.75        934.89         8.99 o                         
   2   9   2       1029.85       1191.85        11.20 o                         
   3   9   2       1871.46       1979.96        13.19 o                         
   4   9   2       1246.96       1152.04         9.40 o                         
   5   9   2        431.44        421.50         5.75 o                         
   6   9   2       2085.07       2005.48        17.11 o                         
   7   9   2       4355.27       4430.07        34.69 o                         
   8   9   2          1.01         -5.91         3.40 o                         
   9   9   2       1233.01       1225.58        15.53 o                         
  10   9   2          7.81          5.83         3.57 o                         
  11   9   2          7.31          1.03         4.31 o                         
 -11  10   2        306.34        307.67        11.21 o                         
 -10  10   2         41.39         45.59         5.40 o                         
  -9  10   2         22.12         29.14         5.02 o                         
  -8  10   2        684.92        743.94        13.86 o                         
  -7  10   2        331.98        349.77         8.21 o                         
  -6  10   2       1276.52       1210.56        13.59 o                         
  -5  10   2        662.29        574.46         8.72 o                         
  -4  10   2        160.28        182.15         5.29 o                         
  -3  10   2       1340.15       1290.96        12.00 o                         
  -2  10   2       5209.17       5295.37        38.55 o                         
  -1  10   2        222.77        248.41         5.52 o                         
   0  10   2         40.95         16.56         2.51 o                         
   1  10   2       2748.82       2795.00        20.14 o                         
   2  10   2       1177.49       1187.49        16.09 o                         
   3  10   2       1209.72       1153.89        10.87 o                         
   4  10   2        124.12        127.09         3.73 o                         
   5  10   2        789.10        748.22         8.15 o                         
   6  10   2         91.60         87.43         3.72 o                         
   7  10   2        125.37        130.27         4.71 o                         
   8  10   2        284.53        264.97         8.07 o                         
   9  10   2        535.93        540.44        10.19 o                         
  10  10   2          1.81          7.30         5.13 o                         
  11  10   2         95.38        115.04         7.86 o                         
 -11  11   2        286.99        298.45        12.59 o                         
 -10  11   2        647.69        645.22        15.98 o                         
  -9  11   2       2229.21       2177.67        29.82 o                         
  -8  11   2        365.41        337.47         9.35 o                         
  -7  11   2       2653.49       2563.50        25.25 o                         
  -6  11   2        171.00        157.98         6.06 o                         
  -5  11   2        691.31        668.62         9.76 o                         
  -4  11   2         58.71        111.17         4.87 o                         
  -3  11   2         11.92         14.22         2.58 o                         
  -2  11   2         26.00         32.29         2.91 o                         
  -1  11   2       4139.03       3956.42        27.04 o                         
   0  11   2         11.56          8.99         2.13 o                         
   1  11   2       6095.34       5841.67        39.43 o                         
   2  11   2        351.79        399.15         8.49 o                         
   3  11   2       1823.79       1727.82        15.55 o                         
   4  11   2        187.41        150.31         4.53 o                         
   5  11   2         83.60        103.58         3.78 o                         
   6  11   2       1139.17       1154.27        11.40 o                         
   7  11   2        602.55        584.51         8.90 o                         
   8  11   2         74.73         68.28         5.11 o                         
   9  11   2         20.20          6.25         3.46 o                         
  10  11   2        204.57        204.71         7.80 o                         
  11  11   2         27.02         37.05         4.83 o                         
 -10  12   2        440.93        473.99        17.45 o                         
  -9  12   2        386.98        396.61        12.93 o                         
  -8  12   2        197.22        218.68         8.81 o                         
  -7  12   2       1098.21       1059.94        15.34 o                         
  -6  12   2         37.62         36.43         3.78 o                         
  -5  12   2       4035.75       4062.84        34.45 o                         
  -4  12   2          0.14          4.90         2.77 o                         
  -3  12   2       4247.57       4309.17        34.21 o                         
  -2  12   2       1784.59       1662.32        19.63 o                         
  -1  12   2         94.40        117.01         7.20 o                         
   0  12   2        139.32        115.83         6.13 o                         
   1  12   2         38.77         53.29         3.32 o                         
   2  12   2         42.03         30.30         3.07 o                         
   3  12   2        527.86        491.99         8.06 o                         
   4  12   2        584.27        561.49         9.13 o                         
   5  12   2       1307.54       1314.48        12.03 o                         
   6  12   2        135.06        138.66         4.64 o                         
   7  12   2        741.21        749.14        10.33 o                         
   8  12   2        297.48        272.38         8.93 o                         
   9  12   2        220.67        244.12         9.01 o                         
  10  12   2         85.69         89.12         6.04 o                         
 -10  13   2        310.84        303.46        12.65 o                         
  -9  13   2       1666.42       1694.00        26.62 o                         
  -8  13   2         16.57         10.31         4.75 o                         
  -7  13   2        334.90        314.26         9.37 o                         
  -6  13   2        660.78        682.00        11.28 o                         
  -5  13   2        131.37        156.41         6.21 o                         
  -4  13   2       1573.19       1552.72        15.07 o                         
  -3  13   2        381.41        372.48         7.75 o                         
  -2  13   2        122.32        121.37         9.28 o                         
  -1  13   2       1237.28       1282.97        14.81 o                         
   0  13   2         63.50         62.53         4.19 o                         
   1  13   2        758.70        681.34        12.38 o                         
   2  13   2        208.02        176.04         6.28 o                         
   3  13   2        704.80        729.73        14.51 o                         
   4  13   2         16.72         29.85         3.47 o                         
   5  13   2        464.53        444.14         8.25 o                         
   6  13   2       1066.94       1103.76        12.52 o                         
   7  13   2        666.67        689.91        12.08 o                         
   8  13   2        129.37        145.22         7.59 o                         
   9  13   2         86.27         84.38         6.24 o                         
  10  13   2         30.99         28.42         5.69 o                         
  -9  14   2         66.64         66.56         7.21 o                         
  -8  14   2         20.49         19.63         4.60 o                         
  -7  14   2         13.11         13.00         4.06 o                         
  -6  14   2        129.10        138.57         6.16 o                         
  -5  14   2          2.30          0.90         2.96 o                         
  -4  14   2        206.17        197.26         6.75 o                         
  -3  14   2        290.76        288.75         8.29 o                         
  -2  14   2          5.18          4.75         3.00 o                         
  -1  14   2          1.90          2.65         2.94 o                         
   0  14   2          6.24          3.24         2.79 o                         
   1  14   2       2356.02       2347.92        22.32 o                         
   2  14   2         57.99         52.37         6.47 o                         
   3  14   2       2110.66       2070.18        24.27 o                         
   4  14   2        275.14        313.85         8.39 o                         
   5  14   2        381.78        391.96         9.43 o                         
   6  14   2        209.45        218.58         7.75 o                         
   7  14   2         85.02        100.38         6.09 o                         
   8  14   2        620.86        627.75        12.96 o                         
   9  14   2        319.07        317.42        11.04 o                         
  -9  15   2         17.88         13.17         5.95 o                         
  -8  15   2        276.13        292.99        10.76 o                         
  -7  15   2         15.31          9.98         4.08 o                         
  -6  15   2          2.19          2.53         3.20 o                         
  -5  15   2         44.00         42.11         5.06 o                         
  -4  15   2       1389.81       1319.04        19.49 o                         
  -3  15   2        271.28        268.30         8.42 o                         
  -2  15   2         46.40         42.37         4.29 o                         
  -1  15   2        210.36        186.74         7.09 o                         
   0  15   2       1219.53       1193.10        16.20 o                         
   1  15   2         48.35         41.98         3.96 o                         
   2  15   2          2.40          5.34         3.50 o                         
   3  15   2        440.40        422.32        10.56 o                         
   4  15   2        302.27        322.29         9.56 o                         
   5  15   2       3724.70       3618.01        40.97 o                         
   6  15   2        231.85        203.25        17.96 o                         
   7  15   2       2944.10       2921.53        36.55 o                         
   8  15   2        104.94         82.45         7.28 o                         
   9  15   2        282.29        275.42        11.51 o                         
  -8  16   2         31.40         38.58         5.80 o                         
  -7  16   2        256.45        285.39        10.36 o                         
  -6  16   2          0.24          3.14         4.52 o                         
  -5  16   2          0.85         -4.30         4.83 o                         
  -4  16   2         91.51         87.54         7.05 o                         
  -3  16   2        583.16        570.58        11.78 o                         
  -2  16   2        334.57        292.48         8.77 o                         
  -1  16   2        329.76        324.83        11.72 o                         
   0  16   2         69.82         70.61         5.19 o                         
   1  16   2       1095.81       1055.52        17.11 o                         
   2  16   2        119.90        114.52         6.55 o                         
   3  16   2        407.37        390.59        10.69 o                         
   4  16   2         73.32         75.00         6.30 o                         
   5  16   2         32.23         33.73         5.24 o                         
   6  16   2         86.53         98.92         8.57 o                         
   7  16   2         46.49         48.39         6.98 o                         
   8  16   2          0.70         -8.83         4.55 o                         
  -7  17   2        747.57        796.83        18.33 o                         
  -6  17   2         53.86         60.99         9.64 o                         
  -5  17   2         49.90         53.28         8.71 o                         
  -4  17   2        221.65        241.01        12.21 o                         
  -3  17   2          1.85          1.78         4.16 o                         
  -2  17   2         31.05         33.35         4.60 o                         
  -1  17   2          0.25         -0.40         3.43 o                         
   0  17   2         13.94         10.88         3.95 o                         
   1  17   2        410.40        396.30        12.37 o                         
   2  17   2         28.09         29.74         8.25 o                         
   3  17   2        508.83        567.15        14.15 o                         
   4  17   2        153.59        160.59         8.89 o                         
   5  17   2          4.26          4.38         4.38 o                         
   6  17   2        359.54        368.29        17.83 o                         
   7  17   2        301.27        325.50        14.46 o                         
  -6  18   2         81.61         90.20         9.90 o                         
  -5  18   2       2305.63       2239.65        36.37 o                         
  -4  18   2          0.22         -1.27         5.38 o                         
  -3  18   2       1854.15       1851.89        31.81 o                         
  -2  18   2          8.21         13.88         4.89 o                         
  -1  18   2       1363.04       1317.90        20.77 o                         
   0  18   2         10.38         14.49         5.30 o                         
   1  18   2        172.53        163.08        10.42 o                         
   2  18   2         43.62         49.65         7.71 o                         
   3  18   2       1799.87       1677.88        42.12 o                         
   4  18   2          8.66         12.95         5.00 o                         
   5  18   2        380.24        407.27        13.13 o                         
   6  18   2         37.49         42.06         8.88 o                         
  -5  19   2        122.93        125.15        10.40 o                         
  -4  19   2         36.88         43.98         7.75 o                         
  -3  19   2        120.73        114.85         9.58 o                         
  -2  19   2         14.38         13.63         5.94 o                         
  -1  19   2        543.34        599.83        24.51 o                         
   0  19   2          1.58          6.68         5.67 o                         
   1  19   2        729.39        692.05        19.00 o                         
   2  19   2        300.72        297.98        13.92 o                         
   3  19   2        258.20        289.45        13.60 o                         
   4  19   2         99.69        112.50         9.77 o                         
   5  19   2        225.39        233.25        13.02 o                         
  -3  20   2        679.04        694.70        28.52 o                         
  -2  20   2         52.78         61.75         8.39 o                         
  -1  20   2       1095.37       1102.89        28.96 o                         
   0  20   2        863.40        872.38        22.04 o                         
   1  20   2         75.85         88.26         9.14 o                         
   2  20   2        107.97        129.70        10.56 o                         
   3  20   2         51.48         69.40         8.92 o                         
 -13   0   3       1714.22       1710.51        41.04 o                         
 -11   0   3       2346.85       2434.83        36.63 o                         
  -9   0   3       2580.51       2703.32        78.39 o                         
  -7   0   3       2527.09       2437.32        24.95 o                         
  -5   0   3       2004.82       2803.60        25.60 o                         
  -3   0   3        409.68        508.85         9.26 o                         
  -1   0   3       9730.93      10356.21        99.65 o                         
   1   0   3      16797.07      18233.38       121.33 o                         
   3   0   3       3809.56       3602.86        26.39 o                         
   5   0   3        144.22        170.70         3.62 o                         
   7   0   3        139.48        178.11         6.49 o                         
   9   0   3       3511.98       3493.20        45.63 o                         
  11   0   3        345.29        345.58        15.99 o                         
  13   0   3         29.56         19.90        13.58 o                         
 -13   1   3          0.82          1.97         4.52 o                         
 -12   1   3        184.90        187.13         7.88 o                         
 -11   1   3        138.75        150.35         6.89 o                         
 -10   1   3         33.70         34.96         4.18 o                         
  -9   1   3          0.34         -1.28         2.98 o                         
  -8   1   3         24.09         30.69         3.29 o                         
  -7   1   3       3873.95       3759.26        24.47 o                         
  -6   1   3         53.14         25.69         2.18 o                         
  -5   1   3      11353.55      11157.15        61.06 o                         
  -4   1   3       1031.88       1050.84        14.43 o                         
  -3   1   3       2219.16       2026.26        13.68 o                         
  -2   1   3       2210.83       2334.33        22.42 o                         
  -1   1   3          1.75          5.67         1.35 o                         
   0   1   3       6064.52       5988.27        38.66 o                         
   1   1   3      11509.86      12297.04        54.14 o                         
   2   1   3       1179.98       1374.60         8.89 o                         
   3   1   3        237.85        374.06         3.44 o                         
   4   1   3        847.61        770.62         5.26 o                         
   5   1   3        391.32        342.92         3.07 o                         
   6   1   3         60.54         53.88         2.10 o                         
   7   1   3        555.00        543.18         6.84 o                         
   8   1   3       1255.64       1219.25        12.13 o                         
   9   1   3       1576.55       1542.49        18.91 o                         
  10   1   3       1008.94        935.42        16.67 o                         
  11   1   3        947.97        979.94        21.75 o                         
  12   1   3          7.36         17.86         4.96 o                         
  13   1   3        448.33        460.94        14.12 o                         
 -13   2   3        380.40        401.02        14.20 o                         
 -12   2   3        154.77        170.87         7.77 o                         
 -11   2   3        192.95        205.82         8.83 o                         
 -10   2   3         59.93         47.75         4.45 o                         
  -9   2   3        254.33        283.73         7.85 o                         
  -8   2   3        909.90        846.74        10.70 o                         
  -7   2   3        830.81        832.74         9.90 o                         
  -6   2   3        603.45        648.72         7.20 o                         
  -5   2   3       2550.08       2863.17        18.57 o                         
  -4   2   3       3927.03       4156.15        27.86 o                         
  -3   2   3        176.29        169.69         3.97 o                         
  -2   2   3        147.94        174.49         3.48 o                         
  -1   2   3        925.12        960.43         9.45 o                         
   0   2   3          2.07          6.40         1.08 o                         
   1   2   3       3458.19       2979.06        16.91 o                         
   2   2   3       2682.77       2603.63        12.67 o                         
   3   2   3       6348.25       6079.77        26.18 o                         
   4   2   3       1647.78       1663.22        10.38 o                         
   5   2   3       2661.11       2707.80        13.55 o                         
   6   2   3        183.43        221.03         3.59 o                         
   7   2   3          0.56          0.56         1.84 o                         
   8   2   3        204.80        199.89         5.76 o                         
   9   2   3          1.51          7.33         3.20 o                         
  10   2   3        129.60        109.15         6.02 o                         
  11   2   3         28.14         36.07         5.25 o                         
  12   2   3          0.15          6.60         4.44 o                         
  13   2   3          8.69          1.21         4.74 o                         
 -13   3   3          9.20          9.74         4.55 o                         
 -12   3   3          0.11         -3.51         3.79 o                         
 -11   3   3        571.80        539.93        11.33 o                         
 -10   3   3        339.25        339.88         8.94 o                         
  -9   3   3       1728.25       1750.44        19.31 o                         
  -8   3   3       3739.88       3774.32        28.97 o                         
  -7   3   3        252.82        178.89         4.64 o                         
  -6   3   3        708.36        812.12         8.22 o                         
  -5   3   3       2808.47       2585.23        17.23 o                         
  -4   3   3        666.20        582.47         6.26 o                         
  -3   3   3      11143.42      10748.51        64.69 o                         
  -2   3   3       1742.75       1554.94        12.38 o                         
  -1   3   3       6456.53       6520.93        42.38 o                         
   0   3   3        269.15        191.16         2.91 o                         
   1   3   3       8431.87       8894.27        55.39 o                         
   2   3   3       2626.57       2702.35        12.43 o                         
   3   3   3       1489.56       1459.78         7.89 o                         
   4   3   3       1541.26       1446.65         9.21 o                         
   5   3   3       1906.38       1856.88        10.12 o                         
   6   3   3        224.11        204.94         3.66 o                         
   7   3   3       4319.22       4226.66        26.32 o                         
   8   3   3          4.90          6.55         3.33 o                         
   9   3   3       4561.82       4522.92        38.01 o                         
  10   3   3       1371.03       1335.91        18.44 o                         
  11   3   3        569.76        533.55        13.52 o                         
  12   3   3        139.63        132.14         8.38 o                         
 -12   4   3        191.09        208.63         9.81 o                         
 -11   4   3        163.68        154.33         7.77 o                         
 -10   4   3          5.31          6.44         3.56 o                         
  -9   4   3        839.80        819.46        12.58 o                         
  -8   4   3         61.52         46.22         4.13 o                         
  -7   4   3         78.99        111.56         3.84 o                         
  -6   4   3        432.49        503.83         6.52 o                         
  -5   4   3      10393.68      10520.24        58.28 o                         
  -4   4   3          9.04         12.69         1.62 o                         
  -3   4   3       4699.52       4450.27        27.32 o                         
  -2   4   3       5025.42       5155.91        30.64 o                         
  -1   4   3       1262.84       1353.55        10.88 o                         
   0   4   3        410.32        550.28         5.75 o                         
   1   4   3       6736.31       6804.20        41.50 o                         
   2   4   3       3815.32       3741.61        20.42 o                         
   3   4   3      13643.71      13428.89        56.33 o                         
   4   4   3       7103.45       7702.98        33.44 o                         
   5   4   3       5900.94       5868.61        26.50 o                         
   6   4   3          0.03          4.91         1.88 o                         
   7   4   3         17.59         25.66         2.47 o                         
   8   4   3        315.44        311.56         7.73 o                         
   9   4   3        442.89        426.35         9.09 o                         
  10   4   3        111.02        101.15         6.10 o                         
  11   4   3        293.83        310.05         9.84 o                         
  12   4   3        316.09        324.07        12.04 o                         
 -12   5   3        164.51        175.14         8.06 o                         
 -11   5   3         13.82          8.57         3.69 o                         
 -10   5   3        447.25        444.91        10.11 o                         
  -9   5   3         61.00         54.67         4.36 o                         
  -8   5   3       1161.87       1083.18        13.24 o                         
  -7   5   3       1291.20       1317.47        12.11 o                         
  -6   5   3       5977.13       5880.41        35.38 o                         
  -5   5   3       3646.89       3588.15        23.98 o                         
  -4   5   3       6582.88       6170.13        39.73 o                         
  -3   5   3        362.25        558.81         6.41 o                         
  -2   5   3         89.57         96.52         3.19 o                         
  -1   5   3       3672.67       3521.57        22.05 o                         
   0   5   3       1690.12       1644.82        13.18 o                         
   1   5   3        267.82        291.94         4.13 o                         
   2   5   3        645.18        662.91         5.78 o                         
   3   5   3        122.05        180.41         2.98 o                         
   4   5   3        493.70        561.05         4.66 o                         
   5   5   3       1043.73       1076.37         7.41 o                         
   6   5   3        286.54        292.41         4.55 o                         
   7   5   3       1562.46       1622.82        14.90 o                         
   8   5   3        668.73        664.34         9.71 o                         
   9   5   3        494.22        485.96         9.68 o                         
  10   5   3        140.00        137.97         8.01 o                         
  11   5   3        378.63        374.25        10.68 o                         
  12   5   3          4.47          7.77         4.63 o                         
 -12   6   3        450.29        489.11        13.08 o                         
 -11   6   3       1901.79       1894.68        23.96 o                         
 -10   6   3        373.18        373.74         9.61 o                         
  -9   6   3        144.74        138.21         6.12 o                         
  -8   6   3         43.77         34.75         3.53 o                         
  -7   6   3          8.04          9.47         2.40 o                         
  -6   6   3        235.76        228.61         5.25 o                         
  -5   6   3       1539.27       1517.97        12.76 o                         
  -4   6   3          5.25          3.58         1.59 o                         
  -3   6   3        262.65        201.21         3.97 o                         
  -2   6   3        653.18        644.45         7.14 o                         
  -1   6   3         10.14          6.63         1.38 o                         
   0   6   3       1742.33       1797.48        15.71 o                         
   1   6   3        546.03        568.24         6.75 o                         
   2   6   3       3270.73       3425.23        23.63 o                         
   3   6   3        156.46        176.21         2.93 o                         
   4   6   3       7637.39       7807.46        36.89 o                         
   5   6   3        108.56        105.33         3.60 o                         
   6   6   3        747.07        653.52         7.28 o                         
   7   6   3       1363.43       1381.20        13.70 o                         
   8   6   3          0.79          4.88         2.63 o                         
   9   6   3        126.82        140.66         6.73 o                         
  10   6   3        201.99        212.97         7.68 o                         
  11   6   3        281.31        270.17         9.86 o                         
  12   6   3        555.67        572.46        13.93 o                         
 -12   7   3        103.92        102.13         7.56 o                         
 -11   7   3         30.15         29.90         5.09 o                         
 -10   7   3        505.05        499.26        13.17 o                         
  -9   7   3       1862.81       1857.56        21.68 o                         
  -8   7   3        462.48        469.26         8.87 o                         
  -7   7   3       1155.64       1167.03        12.18 o                         
  -6   7   3        640.71        641.19         7.84 o                         
  -5   7   3         30.24         54.33         3.24 o                         
  -4   7   3       1405.00       1410.54        11.78 o                         
  -3   7   3         51.28         74.29         2.94 o                         
  -2   7   3       5306.78       5519.60        34.65 o                         
  -1   7   3        310.15        291.42         5.07 o                         
   0   7   3        499.14        599.69         9.16 o                         
   1   7   3        339.62        400.78         5.92 o                         
   2   7   3        585.33        538.06         5.94 o                         
   3   7   3        131.63        170.30         3.03 o                         
   4   7   3       1473.31       1340.46         9.22 o                         
   5   7   3        775.12        820.86         7.53 o                         
   6   7   3        645.52        664.91         7.74 o                         
   7   7   3       1037.78       1052.39        11.20 o                         
   8   7   3       1255.00       1166.44        13.09 o                         
   9   7   3         39.74         35.68         4.02 o                         
  10   7   3        814.88        810.42        13.48 o                         
  11   7   3        629.99        645.43        18.28 o                         
  12   7   3        177.38        176.49        12.57 o                         
 -12   8   3        616.28        635.09        16.86 o                         
 -11   8   3        729.27        766.98        15.69 o                         
 -10   8   3         55.85         48.98         5.40 o                         
  -9   8   3        697.73        746.68        14.09 o                         
  -8   8   3         45.28         40.77         4.12 o                         
  -7   8   3        934.95        914.94        11.55 o                         
  -6   8   3        373.90        417.86         7.19 o                         
  -5   8   3       1570.48       1529.73        13.41 o                         
  -4   8   3          0.44          7.45         1.82 o                         
  -3   8   3         56.38         41.39         2.38 o                         
  -2   8   3       4409.50       4071.73        26.58 o                         
  -1   8   3       1992.74       2146.58        16.86 o                         
   0   8   3        601.04        711.23         9.96 o                         
   1   8   3        503.70        583.59         6.86 o                         
   2   8   3       3308.18       3116.06        20.77 o                         
   3   8   3         10.43         27.30         1.83 o                         
   4   8   3       1738.55       1642.15        11.46 o                         
   5   8   3         10.03         12.94         1.94 o                         
   6   8   3       1312.70       1393.70        12.16 o                         
   7   8   3        589.88        556.48         7.73 o                         
   8   8   3         53.22         56.00         3.63 o                         
   9   8   3          3.22          3.54         2.76 o                         
  10   8   3        341.60        328.78         9.87 o                         
  11   8   3        144.18        147.53         8.06 o                         
  12   8   3        133.94        141.87         8.43 o                         
 -11   9   3          3.25          2.44         5.02 o                         
 -10   9   3          2.41         -0.05         4.06 o                         
  -9   9   3        154.95        163.17         7.75 o                         
  -8   9   3         18.27         25.81         4.08 o                         
  -7   9   3        236.12        251.10         7.14 o                         
  -6   9   3        331.79        333.90         6.76 o                         
  -5   9   3        361.81        342.52         7.40 o                         
  -4   9   3       3465.74       3458.12        28.53 o                         
  -3   9   3        416.46        339.84         6.17 o                         
  -2   9   3       1526.64       1656.90        13.58 o                         
  -1   9   3       4028.60       3923.33        27.73 o                         
   0   9   3        139.98        134.98         5.67 o                         
   1   9   3       7991.13       7988.16        45.22 o                         
   2   9   3        142.55        153.21         4.87 o                         
   3   9   3        286.86        359.00         5.15 o                         
   4   9   3         19.93         12.35         1.97 o                         
   5   9   3       2241.02       2175.68        16.00 o                         
   6   9   3        265.81        284.35         7.55 o                         
   7   9   3       1602.04       1674.12        15.41 o                         
   8   9   3        335.26        365.42         6.96 o                         
   9   9   3          5.76         15.14         3.03 o                         
  10   9   3       1210.98       1293.92        16.56 o                         
  11   9   3        239.31        225.34         8.76 o                         
 -11  10   3        160.68        176.58         9.87 o                         
 -10  10   3         61.83         59.09         6.61 o                         
  -9  10   3          4.90          7.77         4.64 o                         
  -8  10   3         41.23         31.45         5.12 o                         
  -7  10   3       2263.40       2173.07        23.24 o                         
  -6  10   3         19.56         32.84         3.36 o                         
  -5  10   3       1534.98       1707.55        16.67 o                         
  -4  10   3          6.07         12.93         2.74 o                         
  -3  10   3          2.07          9.26         2.39 o                         
  -2  10   3         87.54         85.80         3.95 o                         
  -1  10   3        990.04        959.77        11.79 o                         
   0  10   3       1093.91       1143.85        11.61 o                         
   1  10   3        748.79        740.00         8.75 o                         
   2  10   3       5765.20       5697.16        35.82 o                         
   3  10   3       5081.07       5043.37        34.47 o                         
   4  10   3       1478.37       1601.61        13.71 o                         
   5  10   3       2352.72       2320.41        17.18 o                         
   6  10   3        805.96        850.13        10.01 o                         
   7  10   3         13.48         14.77         2.94 o                         
   8  10   3        323.12        313.11         6.85 o                         
   9  10   3        186.70        188.41         6.13 o                         
  10  10   3          1.02         -1.92         3.33 o                         
  11  10   3        553.44        577.64        11.80 o                         
 -11  11   3          4.93          7.49         6.20 o                         
 -10  11   3        167.78        166.70        11.00 o                         
  -9  11   3          8.68          9.89         4.89 o                         
  -8  11   3          7.93          5.33         4.56 o                         
  -7  11   3        428.60        446.68        10.11 o                         
  -6  11   3       2198.75       2085.01        22.50 o                         
  -5  11   3        965.05        917.92        12.43 o                         
  -4  11   3       3159.16       2942.79        25.60 o                         
  -3  11   3       3606.85       3622.57        27.30 o                         
  -2  11   3       2166.64       2112.56        19.51 o                         
  -1  11   3       2837.80       2781.54        25.22 o                         
   0  11   3        827.38        780.49         9.50 o                         
   1  11   3       1847.39       1848.47        17.74 o                         
   2  11   3         46.99         50.25         3.08 o                         
   3  11   3        551.70        576.71         8.70 o                         
   4  11   3         46.09         34.01         3.21 o                         
   5  11   3       1643.48       1684.49        14.79 o                         
   6  11   3          8.23         20.17         2.93 o                         
   7  11   3         25.11         38.67         3.49 o                         
   8  11   3        221.72        206.05         6.58 o                         
   9  11   3        176.35        176.31         6.49 o                         
  10  11   3        113.60        106.82         5.70 o                         
  11  11   3          1.98          0.23         3.74 o                         
 -10  12   3        720.90        727.16        17.53 o                         
  -9  12   3        203.29        214.55         9.11 o                         
  -8  12   3       1013.27        966.45        19.22 o                         
  -7  12   3        107.75        113.71         8.10 o                         
  -6  12   3        950.58        960.51        15.71 o                         
  -5  12   3        352.99        343.43         8.04 o                         
  -4  12   3        451.38        419.38         9.15 o                         
  -3  12   3        713.19        661.31        11.49 o                         
  -2  12   3       1300.19       1260.91        14.27 o                         
  -1  12   3        199.25        202.76         5.76 o                         
   0  12   3        669.82        615.64         8.85 o                         
   1  12   3         35.13         18.14         2.76 o                         
   2  12   3        586.19        582.86         9.22 o                         
   3  12   3       2893.72       2580.67        24.51 o                         
   4  12   3       1276.78       1205.47        13.75 o                         
   5  12   3        558.97        567.47         8.21 o                         
   6  12   3        437.27        447.83         7.87 o                         
   7  12   3        757.07        772.30        14.72 o                         
   8  12   3         63.54         64.37         4.72 o                         
   9  12   3        199.54        190.13         7.03 o                         
  10  12   3        231.60        234.18         9.97 o                         
 -10  13   3         65.18         88.88         8.24 o                         
  -9  13   3       1429.77       1386.70        26.40 o                         
  -8  13   3        214.37        225.00         9.13 o                         
  -7  13   3        354.61        359.50         8.95 o                         
  -6  13   3        309.02        345.09        10.32 o                         
  -5  13   3        277.41        273.82         7.45 o                         
  -4  13   3        685.42        675.70        10.79 o                         
  -3  13   3         76.89         51.47         4.32 o                         
  -2  13   3       1424.74       1388.94        17.01 o                         
  -1  13   3         93.04         99.75         4.95 o                         
   0  13   3          9.47         15.14         2.99 o                         
   1  13   3        193.27        160.51         5.35 o                         
   2  13   3       1833.05       1821.03        25.53 o                         
   3  13   3         74.84         88.65         4.98 o                         
   4  13   3         52.84         62.84         4.90 o                         
   5  13   3        140.27        141.87         6.09 o                         
   6  13   3         18.83         19.70         3.46 o                         
   7  13   3        525.21        537.01        10.50 o                         
   8  13   3        416.84        423.53        10.57 o                         
   9  13   3        580.72        589.67        11.97 o                         
  10  13   3        949.10        955.95        15.43 o                         
  -9  14   3         88.94         73.58         8.63 o                         
  -8  14   3        387.17        378.98        12.57 o                         
  -7  14   3         36.79         39.93         4.77 o                         
  -6  14   3         15.52         16.35         4.02 o                         
  -5  14   3       1022.59        996.76        15.07 o                         
  -4  14   3          3.29          3.16         3.14 o                         
  -3  14   3       2684.60       2631.24        26.76 o                         
  -2  14   3        148.11        163.41         7.38 o                         
  -1  14   3        432.31        392.89         8.66 o                         
   0  14   3       1153.46       1083.10        13.91 o                         
   1  14   3        436.17        463.80         9.71 o                         
   2  14   3        736.14        742.24        13.13 o                         
   3  14   3       2511.28       2448.34        24.73 o                         
   4  14   3        773.47        723.24        12.07 o                         
   5  14   3        246.18        273.49         8.20 o                         
   6  14   3       2148.37       2171.86        29.29 o                         
   7  14   3        693.67        740.09        14.90 o                         
   8  14   3        305.14        334.63        13.03 o                         
   9  14   3        686.50        697.31        14.33 o                         
  -9  15   3         53.32         66.82         9.03 o                         
  -8  15   3         51.19         43.43         6.97 o                         
  -7  15   3        130.39        134.05         8.47 o                         
  -6  15   3        164.63        159.45         7.31 o                         
  -5  15   3        209.48        215.44        11.75 o                         
  -4  15   3          3.41          0.26         3.08 o                         
  -3  15   3        301.75        273.77         8.68 o                         
  -2  15   3        938.89        888.54        14.06 o                         
  -1  15   3        144.09        178.43         7.13 o                         
   0  15   3       1331.03       1324.09        16.06 o                         
   1  15   3        209.57        182.97         7.81 o                         
   2  15   3        627.26        619.48        12.41 o                         
   3  15   3        102.64        120.47         6.50 o                         
   4  15   3        322.74        328.85         9.75 o                         
   5  15   3         61.69         51.31         5.21 o                         
   6  15   3        133.29        134.88         9.99 o                         
   7  15   3         68.16         74.40         6.25 o                         
   8  15   3        326.65        326.05        19.13 o                         
   9  15   3         95.23         90.12         7.79 o                         
  -8  16   3        406.05        439.61        14.43 o                         
  -7  16   3       1206.20       1246.90        20.17 o                         
  -6  16   3        260.60        270.44        10.14 o                         
  -5  16   3        261.11        266.54        12.30 o                         
  -4  16   3         96.81         92.21         6.10 o                         
  -3  16   3         13.86         15.35         4.04 o                         
  -2  16   3        174.16        161.70         7.50 o                         
  -1  16   3        550.97        529.93        11.32 o                         
   0  16   3         21.78         30.31         5.13 o                         
   1  16   3         28.24         40.03         7.07 o                         
   2  16   3        207.48        170.01         7.75 o                         
   3  16   3        274.56        289.80        13.47 o                         
   4  16   3        593.40        576.31        16.13 o                         
   5  16   3        923.38        928.77        20.63 o                         
   6  16   3        620.67        617.83        19.03 o                         
   7  16   3         76.16         77.34         7.72 o                         
   8  16   3        136.29        141.97        11.37 o                         
  -7  17   3         59.70         44.62         6.83 o                         
  -6  17   3         38.45         26.87         6.07 o                         
  -5  17   3         60.48         67.31         7.75 o                         
  -4  17   3         90.57         78.59         7.91 o                         
  -3  17   3        266.75        286.98        10.05 o                         
  -2  17   3        682.44        684.05        13.09 o                         
  -1  17   3        253.17        279.92         9.11 o                         
   0  17   3       2092.66       2053.22        33.75 o                         
   1  17   3        416.06        398.51        13.92 o                         
   2  17   3          0.77         -1.46         4.04 o                         
   3  17   3         20.22         18.07         4.79 o                         
   4  17   3        566.80        582.91        14.45 o                         
   5  17   3       1191.84       1240.42        25.73 o                         
   6  17   3        192.22        207.32        20.52 o                         
   7  17   3         77.91         72.82         7.65 o                         
  -6  18   3        456.87        438.99        14.72 o                         
  -5  18   3         15.07         21.27         6.54 o                         
  -4  18   3        171.19        167.32        10.78 o                         
  -3  18   3         67.37         66.38         6.99 o                         
  -2  18   3        930.48        939.83        18.90 o                         
  -1  18   3         10.42          4.93         4.74 o                         
   0  18   3        348.84        348.39        13.82 o                         
   1  18   3         13.12         21.05         5.85 o                         
   2  18   3        887.02        857.62        20.28 o                         
   3  18   3         15.59         11.16         4.70 o                         
   4  18   3          3.56          1.00         4.35 o                         
   5  18   3          0.86          3.27         5.85 o                         
   6  18   3        128.10        123.46        14.02 o                         
  -5  19   3        203.53        197.14        17.55 o                         
  -4  19   3        540.90        486.70        39.34 o                         
  -3  19   3        312.73        351.31        20.03 o                         
  -2  19   3        302.13        328.88        13.15 o                         
  -1  19   3        303.90        314.69        14.15 o                         
   0  19   3        887.17        917.35        21.86 o                         
   1  19   3        510.46        539.29        25.71 o                         
   2  19   3          4.42         11.68         6.07 o                         
   3  19   3          0.87         -5.51         5.34 o                         
   4  19   3        127.83        129.57         9.32 o                         
   5  19   3        262.63        283.41        14.65 o                         
  -3  20   3        132.99        119.20        15.70 o                         
  -2  20   3        308.95        316.29        14.62 o                         
  -1  20   3          3.39         13.39         6.42 o                         
   0  20   3         15.20         30.46         7.05 o                         
   1  20   3        430.39        422.60        16.32 o                         
   2  20   3         30.15         47.08        10.68 o                         
   3  20   3        907.15        912.50        22.44 o                         
 -12   0   4        415.71        441.02        16.07 o                         
 -10   0   4         62.67         43.94         7.20 o                         
  -8   0   4       1316.03       1334.25        17.51 o                         
  -6   0   4       2433.00       2527.24        24.87 o                         
  -4   0   4       5723.49       5836.59        47.39 o                         
  -2   0   4       3736.54       3766.30        39.60 o                         
   0   0   4       9205.41       9374.12        70.29 o                         
   2   0   4      83135.91      86063.99       720.20 o                         
   4   0   4       1029.82       1338.08        11.98 o                         
   6   0   4       2782.86       2701.72        25.39 o                         
   8   0   4         89.78         90.40         5.40 o                         
  10   0   4       1827.00       1912.30        35.99 o                         
  12   0   4        802.40        908.57        25.47 o                         
 -13   1   4          4.57          6.82         4.57 o                         
 -12   1   4       1649.93       1695.95        21.64 o                         
 -11   1   4        207.52        220.77         8.19 o                         
 -10   1   4       1406.01       1397.67        17.60 o                         
  -9   1   4        550.04        550.78        10.18 o                         
  -8   1   4         49.31         60.87         3.55 o                         
  -7   1   4       1435.14       1400.09        12.16 o                         
  -6   1   4        167.45         97.05         3.29 o                         
  -5   1   4        330.93        359.31         5.07 o                         
  -4   1   4       3187.17       3002.95        20.00 o                         
  -3   1   4       4608.31       4705.57        30.42 o                         
  -2   1   4       2837.38       3249.85        22.63 o                         
  -1   1   4        858.52        867.67         6.90 o                         
   0   1   4       2960.75       2926.66        15.84 o                         
   1   1   4      12005.03      12992.59        59.68 o                         
   2   1   4       9060.55      10047.47        56.41 o                         
   3   1   4        310.64        268.38         3.54 o                         
   4   1   4       3637.20       3624.66        18.49 o                         
   5   1   4        966.84       1086.50         7.30 o                         
   6   1   4        179.69        155.05         3.67 o                         
   7   1   4        198.50        212.34         4.73 o                         
   8   1   4       1028.62       1162.51        11.82 o                         
   9   1   4        528.02        490.24         8.41 o                         
  10   1   4        731.50        691.69        15.11 o                         
  11   1   4         35.42         45.35         5.37 o                         
  12   1   4        383.49        396.20        12.54 o                         
 -13   2   4          1.56          5.35         4.39 o                         
 -12   2   4         23.97         25.10         4.67 o                         
 -11   2   4          0.26          4.86         3.92 o                         
 -10   2   4        113.79        108.31         6.07 o                         
  -9   2   4         15.37         24.32         4.24 o                         
  -8   2   4        199.77        180.41         5.18 o                         
  -7   2   4        337.77        278.13         5.48 o                         
  -6   2   4        485.38        435.48         6.05 o                         
  -5   2   4       2715.40       2671.55        17.85 o                         
  -4   2   4       7939.17       7442.08        44.05 o                         
  -3   2   4        753.33       1122.84        10.68 o                         
  -2   2   4      13334.93      13614.72        80.76 o                         
  -1   2   4        912.94        817.37         7.15 o                         
   0   2   4       4304.01       4580.70        25.23 o                         
   1   2   4        762.45        762.70         6.66 o                         
   2   2   4       4788.92       5015.25        25.18 o                         
   3   2   4         80.95         77.56         2.03 o                         
   4   2   4        513.17        547.47         3.88 o                         
   5   2   4         20.82         13.38         1.02 o                         
   6   2   4         50.60         67.01         2.38 o                         
   7   2   4         88.99         82.60         3.33 o                         
   8   2   4       3372.07       3248.35        24.41 o                         
   9   2   4        350.28        344.17         7.84 o                         
  10   2   4        415.56        403.60        10.90 o                         
  11   2   4         26.96         25.89         4.91 o                         
  12   2   4        616.37        657.87        15.54 o                         
 -12   3   4         13.91         11.73         5.62 o                         
 -11   3   4        187.65        209.65         8.08 o                         
 -10   3   4        837.44        832.97        13.41 o                         
  -9   3   4        335.35        329.55         9.45 o                         
  -8   3   4       1477.41       1424.84        13.78 o                         
  -7   3   4         46.22         59.97         3.20 o                         
  -6   3   4       3471.22       3621.70        23.58 o                         
  -5   3   4        206.12        114.16         3.71 o                         
  -4   3   4        543.88        501.96         5.98 o                         
  -3   3   4        318.02        284.25         5.62 o                         
  -2   3   4          8.92         17.66         1.44 o                         
  -1   3   4       2802.37       3206.80        29.93 o                         
   0   3   4       4179.99       4010.88        23.74 o                         
   1   3   4          2.81          4.88         1.08 o                         
   2   3   4      14134.00      13494.55        64.66 o                         
   3   3   4       2862.27       2936.98        14.14 o                         
   4   3   4      20823.38      21447.04        88.81 o                         
   5   3   4        842.55        872.23         5.63 o                         
   6   3   4         62.87         55.86         2.28 o                         
   7   3   4          3.26          8.57         2.18 o                         
   8   3   4        846.46        818.24        10.07 o                         
   9   3   4         42.45         47.09         3.88 o                         
  10   3   4        248.07        247.35         8.43 o                         
  11   3   4         20.14         17.44         4.07 o                         
  12   3   4        247.74        243.60        10.49 o                         
 -12   4   4         56.44         44.49         5.21 o                         
 -11   4   4          1.60          0.73         3.56 o                         
 -10   4   4         73.19         71.21         5.18 o                         
  -9   4   4        292.69        282.20         8.02 o                         
  -8   4   4        126.38        101.47         4.32 o                         
  -7   4   4          3.70          2.45         2.20 o                         
  -6   4   4          4.06         10.29         2.16 o                         
  -5   4   4       2230.85       2177.07        16.17 o                         
  -4   4   4       2078.32       1765.47        14.30 o                         
  -3   4   4        489.31        443.02         5.23 o                         
  -2   4   4      15750.89      15438.57        86.11 o                         
  -1   4   4         39.88         58.37         2.32 o                         
   0   4   4       2941.66       3522.04        22.87 o                         
   1   4   4         18.10         27.14         1.48 o                         
   2   4   4         79.71         69.99         1.82 o                         
   3   4   4        523.98        704.24         4.90 o                         
   4   4   4         53.70         35.91         1.40 o                         
   5   4   4         13.16         13.16         1.35 o                         
   6   4   4       4140.63       4299.35        25.06 o                         
   7   4   4        390.38        398.96         6.60 o                         
   8   4   4       5650.63       5467.34        41.53 o                         
   9   4   4        102.66        111.61         6.52 o                         
  10   4   4        299.12        276.55        10.83 o                         
  11   4   4         53.26         69.12         5.60 o                         
  12   4   4        101.19         91.95         7.26 o                         
 -12   5   4        146.31        152.53         8.70 o                         
 -11   5   4        337.11        365.45        12.34 o                         
 -10   5   4        949.82        955.62        14.60 o                         
  -9   5   4         57.20         67.49         7.97 o                         
  -8   5   4         11.41         17.30         2.80 o                         
  -7   5   4        558.12        572.36         7.70 o                         
  -6   5   4          2.69          4.01         2.02 o                         
  -5   5   4        582.22        503.93         6.61 o                         
  -4   5   4        397.94        413.92         5.95 o                         
  -3   5   4        142.27        126.27         2.91 o                         
  -2   5   4         18.87         18.57         2.40 o                         
  -1   5   4      13645.63      13611.82        76.38 o                         
   0   5   4        378.52        415.73         5.12 o                         
   1   5   4         33.64         59.48         2.38 o                         
   2   5   4       1184.88       1091.58         7.49 o                         
   3   5   4       6332.38       6547.91        32.09 o                         
   4   5   4       6237.24       6363.43        28.31 o                         
   5   5   4      10692.68      10844.77        50.31 o                         
   6   5   4       1093.32       1086.96         8.69 o                         
   7   5   4        402.98        400.67         5.85 o                         
   8   5   4          3.70          8.91         2.50 o                         
   9   5   4         84.34         88.86         4.47 o                         
  10   5   4         36.20         39.36         4.34 o                         
  11   5   4         76.29         75.04         5.98 o                         
  12   5   4         13.85         11.99         4.87 o                         
 -12   6   4          0.60          5.78         5.37 o                         
 -11   6   4        235.97        250.38         9.89 o                         
 -10   6   4        612.42        578.41        14.67 o                         
  -9   6   4         58.27         59.63         5.09 o                         
  -8   6   4       1466.48       1488.79        15.20 o                         
  -7   6   4         41.92         56.88         3.36 o                         
  -6   6   4       3704.50       3643.54        24.19 o                         
  -5   6   4        213.43        198.23         4.78 o                         
  -4   6   4        236.82        207.93         4.50 o                         
  -3   6   4       2850.52       2741.02        17.52 o                         
  -2   6   4          9.88         19.40         1.73 o                         
  -1   6   4       1372.81       1410.69        13.90 o                         
   0   6   4          2.69          7.43         3.09 o                         
   1   6   4        260.60        272.99         5.30 o                         
   2   6   4         25.00         31.64         1.87 o                         
   3   6   4        585.23        604.80         5.69 o                         
   4   6   4        614.56        634.37         5.30 o                         
   5   6   4        385.21        349.81         4.57 o                         
   6   6   4        484.13        466.40         5.92 o                         
   7   6   4        128.97        125.34         3.99 o                         
   8   6   4        485.26        471.37         7.97 o                         
   9   6   4        283.21        296.37         7.29 o                         
  10   6   4        200.87        198.62         7.64 o                         
  11   6   4       1029.17       1024.49        21.35 o                         
  12   6   4        320.32        335.56        11.13 o                         
 -12   7   4        805.12        839.03        19.04 o                         
 -11   7   4        795.36        864.59        18.38 o                         
 -10   7   4        551.26        589.12        13.45 o                         
  -9   7   4       1610.38       1580.43        21.10 o                         
  -8   7   4        752.56        723.35        11.25 o                         
  -7   7   4          5.77          9.54         2.69 o                         
  -6   7   4       2293.95       2335.58        19.79 o                         
  -5   7   4         17.81         26.58         2.52 o                         
  -4   7   4       1329.57       1278.96        11.19 o                         
  -3   7   4         45.50         85.61         4.31 o                         
  -2   7   4        515.00        515.74         6.77 o                         
  -1   7   4       1220.11       1234.39        10.24 o                         
   0   7   4        279.82        334.12         5.46 o                         
   1   7   4       4401.96       4702.07        32.78 o                         
   2   7   4         97.71        123.38         2.95 o                         
   3   7   4       1804.12       1532.85        11.02 o                         
   4   7   4        613.10        700.47         6.42 o                         
   5   7   4        635.14        676.24         7.03 o                         
   6   7   4          0.68          4.08         2.04 o                         
   7   7   4         35.72         35.57         2.75 o                         
   8   7   4       1534.65       1552.88        14.56 o                         
   9   7   4        165.09        156.61         5.41 o                         
  10   7   4        280.24        285.45         7.79 o                         
  11   7   4         48.51         59.25         5.01 o                         
  12   7   4          0.03          1.63         4.42 o                         
 -12   8   4          8.18          1.67         5.37 o                         
 -11   8   4         77.38         88.55         7.87 o                         
 -10   8   4        342.12        334.29        12.00 o                         
  -9   8   4         51.56         43.68         5.82 o                         
  -8   8   4        825.13        811.06        12.25 o                         
  -7   8   4         27.77         41.19         4.27 o                         
  -6   8   4         38.63         26.62         3.15 o                         
  -5   8   4       7777.95       7831.21        51.63 o                         
  -4   8   4        215.22        233.66         5.84 o                         
  -3   8   4       9503.02       9416.67        67.89 o                         
  -2   8   4        173.08        174.53         4.01 o                         
  -1   8   4       1646.64       1687.98        14.05 o                         
   0   8   4        443.95        494.80         6.87 o                         
   1   8   4       1142.98       1149.05        11.00 o                         
   2   8   4       2726.36       2941.42        20.01 o                         
   3   8   4       2366.41       2254.37        14.82 o                         
   4   8   4          1.71          4.58         1.63 o                         
   5   8   4          0.27          5.43         2.70 o                         
   6   8   4        302.22        283.27         5.76 o                         
   7   8   4        362.24        372.49         6.40 o                         
   8   8   4        486.63        470.82         7.52 o                         
   9   8   4          0.72          2.71         2.54 o                         
  10   8   4        805.82        796.55        12.45 o                         
  11   8   4        301.22        334.88         9.66 o                         
 -11   9   4        323.55        329.17        12.67 o                         
 -10   9   4         28.73         27.88         5.63 o                         
  -9   9   4        837.89        835.46        16.96 o                         
  -8   9   4        647.07        605.40        11.62 o                         
  -7   9   4        720.19        784.28        15.31 o                         
  -6   9   4        644.55        679.96        11.56 o                         
  -5   9   4        863.90        832.10        12.67 o                         
  -4   9   4         80.17         72.35         3.94 o                         
  -3   9   4         29.39         31.04         3.45 o                         
  -2   9   4       1907.74       1962.09        15.26 o                         
  -1   9   4        258.76        288.86         5.45 o                         
   0   9   4       1461.98       1334.17        14.08 o                         
   1   9   4       3870.90       3994.49        27.57 o                         
   2   9   4       6383.18       6793.51        43.84 o                         
   3   9   4       2692.65       2685.22        18.40 o                         
   4   9   4        521.52        512.55         6.72 o                         
   5   9   4         17.71         36.15         2.75 o                         
   6   9   4         84.08         78.79         3.88 o                         
   7   9   4        626.74        585.21         8.47 o                         
   8   9   4        150.44        152.49         4.99 o                         
   9   9   4         68.65         74.32         4.41 o                         
  10   9   4         84.41         73.67         5.37 o                         
  11   9   4          5.65          4.19         3.65 o                         
 -11  10   4         42.59         45.07         6.59 o                         
 -10  10   4        165.34        184.88         9.93 o                         
  -9  10   4         26.65         21.68         5.43 o                         
  -8  10   4        178.93        194.72         7.78 o                         
  -7  10   4        105.52         87.26         5.44 o                         
  -6  10   4         32.80         43.79         3.95 o                         
  -5  10   4       4032.60       3879.42        31.69 o                         
  -4  10   4       1712.02       1629.71        16.80 o                         
  -3  10   4       6745.25       6421.79        43.37 o                         
  -2  10   4       3330.93       3200.82        22.76 o                         
  -1  10   4       1754.82       1643.42        17.72 o                         
   0  10   4       4353.00       4132.27        37.11 o                         
   1  10   4        798.87        744.99        11.21 o                         
   2  10   4       2620.85       2766.47        22.76 o                         
   3  10   4        320.25        354.07         6.62 o                         
   4  10   4       1196.24       1305.57        11.49 o                         
   5  10   4        215.15        229.97         6.84 o                         
   6  10   4       2736.72       2761.19        21.53 o                         
   7  10   4        159.50        160.81         5.11 o                         
   8  10   4        183.46        210.32         5.84 o                         
   9  10   4        380.00        378.93         8.39 o                         
  10  10   4         28.37         18.87         4.32 o                         
  11  10   4        184.39        186.82         7.72 o                         
 -11  11   4        418.12        404.28        14.77 o                         
 -10  11   4         41.45         43.54         6.53 o                         
  -9  11   4         68.70         74.24         7.71 o                         
  -8  11   4        143.34        126.79         7.28 o                         
  -7  11   4         57.51         60.46         4.98 o                         
  -6  11   4        392.67        426.50         9.60 o                         
  -5  11   4        357.71        306.76         9.42 o                         
  -4  11   4       2122.91       2021.35        25.71 o                         
  -3  11   4         45.20         55.56         3.98 o                         
  -2  11   4        104.74        104.07         5.09 o                         
  -1  11   4         16.20          9.86         3.10 o                         
   0  11   4       2211.59       2078.80        19.11 o                         
   1  11   4         15.76         25.66         2.76 o                         
   2  11   4          1.14          6.05         2.58 o                         
   3  11   4       2526.36       2616.69        24.23 o                         
   4  11   4         36.36         43.18         3.47 o                         
   5  11   4       1813.83       1803.16        15.77 o                         
   6  11   4        589.18        600.57         9.42 o                         
   7  11   4        919.44        869.84        10.56 o                         
   8  11   4        249.42        256.85         7.60 o                         
   9  11   4         92.84         81.28         4.95 o                         
  10  11   4          8.85         10.37         4.00 o                         
 -10  12   4        222.54        231.42        12.90 o                         
  -9  12   4        173.68        193.25        11.67 o                         
  -8  12   4        193.03        178.55         9.52 o                         
  -7  12   4         96.84         96.62         6.18 o                         
  -6  12   4         16.73         16.10         3.79 o                         
  -5  12   4        264.74        243.83         9.53 o                         
  -4  12   4        169.41        156.93         7.46 o                         
  -3  12   4       1023.62        975.16        16.59 o                         
  -2  12   4         18.19         10.00         3.30 o                         
  -1  12   4          1.05         -1.90         3.10 o                         
   0  12   4        259.31        257.18         7.08 o                         
   1  12   4       4906.61       4832.70        36.85 o                         
   2  12   4        156.45        197.52         6.70 o                         
   3  12   4       3920.73       3724.24        32.42 o                         
   4  12   4          7.89          9.39         3.02 o                         
   5  12   4         84.93         90.12         4.49 o                         
   6  12   4        113.01        111.96         5.18 o                         
   7  12   4        304.35        305.79         7.61 o                         
   8  12   4        155.26        160.76         5.92 o                         
   9  12   4       1012.21       1017.20        13.92 o                         
  10  12   4         50.84         65.37         5.52 o                         
 -10  13   4          0.34          1.94         6.66 o                         
  -9  13   4        786.59        786.02        17.53 o                         
  -8  13   4          7.16         12.93         5.82 o                         
  -7  13   4         31.94         36.98         5.11 o                         
  -6  13   4        149.44        134.57         7.47 o                         
  -5  13   4          0.14          1.62         3.11 o                         
  -4  13   4       1219.90       1149.62        20.98 o                         
  -3  13   4         32.80         26.61         4.14 o                         
  -2  13   4       1746.92       1664.80        23.45 o                         
  -1  13   4       1510.83       1508.83        15.32 o                         
   0  13   4        179.93        182.07         5.89 o                         
   1  13   4       1295.68       1295.76        15.02 o                         
   2  13   4       1383.93       1371.03        19.27 o                         
   3  13   4        731.62        780.67        12.02 o                         
   4  13   4       2501.55       2485.57        24.53 o                         
   5  13   4        669.97        669.83        11.91 o                         
   6  13   4          0.14         -0.74         2.91 o                         
   7  13   4        411.62        403.54        10.29 o                         
   8  13   4        743.47        756.96        13.04 o                         
   9  13   4         22.92         24.07         4.39 o                         
  -9  14   4        378.49        426.38        14.10 o                         
  -8  14   4        906.44        913.49        18.71 o                         
  -7  14   4       1009.37        999.20        17.47 o                         
  -6  14   4        169.10        163.27         8.94 o                         
  -5  14   4        478.87        452.53        10.63 o                         
  -4  14   4        502.17        468.16        11.62 o                         
  -3  14   4       2560.72       2438.64        25.62 o                         
  -2  14   4       1100.49       1004.72        14.71 o                         
  -1  14   4        400.44        409.77         8.74 o                         
   0  14   4         26.98         35.50         4.00 o                         
   1  14   4        177.85        151.98         6.51 o                         
   2  14   4         83.64         64.86         4.63 o                         
   3  14   4          6.28          3.66         3.02 o                         
   4  14   4        801.06        780.38        12.53 o                         
   5  14   4        168.28        166.59         7.22 o                         
   6  14   4        149.96        154.28         7.85 o                         
   7  14   4        582.65        596.73        14.50 o                         
   8  14   4         98.86         98.09         6.74 o                         
   9  14   4        232.99        237.78        10.25 o                         
  -8  15   4        123.71        137.35         9.17 o                         
  -7  15   4        224.58        214.66         9.27 o                         
  -6  15   4         43.60         48.95         6.01 o                         
  -5  15   4         20.00         25.55         4.36 o                         
  -4  15   4         58.98         70.74         5.75 o                         
  -3  15   4        376.17        369.20         9.74 o                         
  -2  15   4         94.78         95.89         5.73 o                         
  -1  15   4       1596.67       1588.43        19.46 o                         
   0  15   4        177.57        152.92         7.23 o                         
   1  15   4       2539.76       2425.84        37.21 o                         
   2  15   4          0.71         -1.05         3.75 o                         
   3  15   4        124.09        136.51         6.81 o                         
   4  15   4        223.24        206.69         7.80 o                         
   5  15   4          0.77          0.87         4.06 o                         
   6  15   4        440.18        460.62        12.59 o                         
   7  15   4         17.82          3.19         5.16 o                         
   8  15   4         42.12         48.98         8.16 o                         
  -8  16   4          3.40          1.37         6.34 o                         
  -7  16   4        266.90        254.45        12.04 o                         
  -6  16   4         24.22         21.80         4.83 o                         
  -5  16   4        646.98        630.45        17.52 o                         
  -4  16   4         30.43         36.06         4.80 o                         
  -3  16   4        588.46        571.22        13.03 o                         
  -2  16   4        165.05        150.86         9.53 o                         
  -1  16   4        337.81        325.59        10.20 o                         
   0  16   4       1532.06       1505.28        23.38 o                         
   1  16   4        708.12        655.50        13.52 o                         
   2  16   4        307.03        305.73         9.99 o                         
   3  16   4        154.22        155.29         8.06 o                         
   4  16   4        150.15        165.66         8.52 o                         
   5  16   4        680.50        692.95        16.23 o                         
   6  16   4       1198.49       1188.85        25.55 o                         
   7  16   4        188.52        204.37        11.24 o                         
   8  16   4          9.89          4.08         9.76 o                         
  -7  17   4        460.73        484.16        12.63 o                         
  -6  17   4        454.21        472.03        16.50 o                         
  -5  17   4         62.42         66.92         7.91 o                         
  -4  17   4        471.31        440.37        13.43 o                         
  -3  17   4          0.11         -1.68         5.06 o                         
  -2  17   4         94.19         96.45         6.60 o                         
  -1  17   4        465.63        492.72        15.34 o                         
   0  17   4         25.76         17.35         5.72 o                         
   1  17   4       1485.52       1466.47        29.47 o                         
   2  17   4        362.50        389.93        11.98 o                         
   3  17   4         37.19         41.74         5.52 o                         
   4  17   4         50.66         58.96         6.13 o                         
   5  17   4         80.13         62.04         7.79 o                         
   6  17   4          0.63          0.75         5.06 o                         
   7  17   4        242.55        267.14        20.88 o                         
  -6  18   4        117.10        126.91        10.28 o                         
  -5  18   4         32.98         28.43         8.37 o                         
  -4  18   4         34.35         25.63         8.31 o                         
  -3  18   4        116.35        138.43         8.89 o                         
  -2  18   4         22.33         16.94         6.07 o                         
  -1  18   4        245.14        216.89        11.61 o                         
   0  18   4          4.38          4.95         5.34 o                         
   1  18   4       1076.10       1104.64        23.50 o                         
   2  18   4          7.71         -2.60         4.52 o                         
   3  18   4        529.03        558.16        14.57 o                         
   4  18   4          1.77          1.66         4.89 o                         
   5  18   4          5.02          5.13         5.09 o                         
   6  18   4         11.97         16.78         5.90 o                         
  -4  19   4         14.69         12.43         6.39 o                         
  -3  19   4        268.28        274.29        17.45 o                         
  -2  19   4          0.63          3.17        11.02 o                         
  -1  19   4         17.73         14.59         7.57 o                         
   0  19   4         17.22         11.58         5.85 o                         
   1  19   4        149.16        147.33        10.35 o                         
   2  19   4        635.90        633.23        19.56 o                         
   3  19   4         92.41         92.06         7.46 o                         
   4  19   4        660.06        656.76        23.78 o                         
  -2  20   4        714.20        738.78        20.79 o                         
  -1  20   4         28.48         34.20         7.24 o                         
   0  20   4        878.99        928.97        22.82 o                         
   1  20   4          0.53         11.32         6.31 o                         
   2  20   4          3.46         10.21         6.36 o                         
 -11   0   5        701.99        747.76        18.97 o                         
  -9   0   5        200.92        207.15        11.12 o                         
  -7   0   5         67.08         63.88         4.65 o                         
  -5   0   5        762.22        715.11        11.64 o                         
  -3   0   5       1838.71       2060.88        23.57 o                         
  -1   0   5       7404.54       8030.70        76.91 o                         
   1   0   5        554.06        646.02         6.40 o                         
   3   0   5       1733.40       1858.99        20.26 o                         
   5   0   5       2325.47       2333.49        21.99 o                         
   7   0   5       4784.91       4733.19        49.75 o                         
   9   0   5        240.10        215.06         7.94 o                         
  11   0   5       1837.01       1739.50        34.73 o                         
 -12   1   5         30.36         33.72         4.89 o                         
 -11   1   5        213.56        229.75         8.50 o                         
 -10   1   5          3.10          3.79         3.56 o                         
  -9   1   5         23.58         24.81         3.62 o                         
  -8   1   5        557.58        534.68         7.94 o                         
  -7   1   5          4.03          5.25         2.19 o                         
  -6   1   5        263.27        255.59         4.99 o                         
  -5   1   5       2451.33       2632.19        17.82 o                         
  -4   1   5       2182.13       2143.37        15.47 o                         
  -3   1   5       5632.22       5511.67        35.34 o                         
  -2   1   5       5966.31       6805.02        44.73 o                         
  -1   1   5       4235.10       3989.45        23.77 o                         
   0   1   5       2302.10       2422.52        13.56 o                         
   1   1   5       2136.29       2748.62        13.54 o                         
   2   1   5        338.28        229.77         3.00 o                         
   3   1   5      12452.62      12990.48        73.26 o                         
   4   1   5       3713.74       3908.40        23.31 o                         
   5   1   5       1904.71       2033.80        14.01 o                         
   6   1   5          2.23          6.84         1.78 o                         
   7   1   5        182.10        172.60         4.35 o                         
   8   1   5        614.06        637.03         8.15 o                         
   9   1   5        333.02        353.71         7.25 o                         
  10   1   5        250.69        229.13         7.73 o                         
  11   1   5        877.86        878.10        16.58 o                         
  12   1   5        296.60        292.29        18.97 o                         
 -12   2   5        123.77        128.65         7.29 o                         
 -11   2   5       1016.32       1018.12        15.68 o                         
 -10   2   5        885.46        892.80        14.09 o                         
  -9   2   5       2171.67       2134.63        21.17 o                         
  -8   2   5       6068.17       6058.51        43.76 o                         
  -7   2   5         67.52         64.75         3.29 o                         
  -6   2   5        593.47        543.03         6.87 o                         
  -5   2   5        745.14        922.39         9.11 o                         
  -4   2   5       3685.40       3678.15        23.91 o                         
  -3   2   5       3427.32       3088.97        21.08 o                         
  -2   2   5       8499.16       8716.30        52.80 o                         
  -1   2   5       2714.27       2839.07        18.76 o                         
   0   2   5       1703.33       1686.67        10.07 o                         
   1   2   5        272.82        248.17         2.54 o                         
   2   2   5       2732.15       3028.03        16.17 o                         
   3   2   5      11318.44      11691.01        62.82 o                         
   4   2   5        506.68        538.42         5.06 o                         
   5   2   5       2656.50       2583.30        15.94 o                         
   6   2   5       1117.86       1160.76         9.17 o                         
   7   2   5        602.10        626.36        10.49 o                         
   8   2   5        789.38        749.06         8.85 o                         
   9   2   5         50.78         51.43         3.83 o                         
  10   2   5         51.06         43.81         4.46 o                         
  11   2   5        611.07        623.61        13.95 o                         
  12   2   5          5.28         10.04         4.93 o                         
 -12   3   5         39.90         46.08         5.91 o                         
 -11   3   5        181.49        197.45         8.06 o                         
 -10   3   5         26.02         22.75         4.15 o                         
  -9   3   5        110.47        100.95         5.15 o                         
  -8   3   5        693.71        637.87         8.57 o                         
  -7   3   5       1376.22       1393.42        12.52 o                         
  -6   3   5        172.57        203.93         4.73 o                         
  -5   3   5         20.20         22.93         2.44 o                         
  -4   3   5       1256.38       1231.54        10.48 o                         
  -3   3   5        139.47         72.33         3.13 o                         
  -2   3   5       3070.12       2843.04        20.99 o                         
  -1   3   5       5718.71       5560.19        34.52 o                         
   0   3   5        518.16        556.43         5.16 o                         
   1   3   5          3.02          7.49         1.15 o                         
   2   3   5         59.60         29.93         1.23 o                         
   3   3   5        849.56        721.16         5.06 o                         
   4   3   5        358.71        374.30         3.22 o                         
   5   3   5        730.78        680.74         5.50 o                         
   6   3   5        277.72        304.22         4.34 o                         
   7   3   5       1924.41       1990.91        13.79 o                         
   8   3   5         24.12         22.14         2.70 o                         
   9   3   5         47.26         49.38         4.77 o                         
  10   3   5          5.26          3.24         3.24 o                         
  11   3   5        630.51        622.33        12.64 o                         
  12   3   5        194.45        169.11         9.11 o                         
 -12   4   5          4.71         -1.91         5.00 o                         
 -11   4   5        874.50        873.15        28.00 o                         
 -10   4   5        278.58        301.58         8.83 o                         
  -9   4   5        950.21        940.03        14.66 o                         
  -8   4   5         19.19         27.16         2.96 o                         
  -7   4   5         26.19         19.97         2.68 o                         
  -6   4   5        136.82        118.03         3.94 o                         
  -5   4   5        641.59        630.24         7.98 o                         
  -4   4   5        692.66        618.48         6.92 o                         
  -3   4   5        980.31       1016.70         9.31 o                         
  -2   4   5        465.35        523.19         5.45 o                         
  -1   4   5       5451.69       5466.71        34.25 o                         
   0   4   5      17494.09      18503.69       108.76 o                         
   1   4   5       2002.91       1909.33        13.25 o                         
   2   4   5         76.43        131.52         2.62 o                         
   3   4   5       2576.89       2616.30        13.17 o                         
   4   4   5       8488.33       8431.49        36.66 o                         
   5   4   5       6435.30       6379.82        31.97 o                         
   6   4   5       2967.46       2878.90        18.11 o                         
   7   4   5         60.33         58.27         2.60 o                         
   8   4   5        449.58        480.29         7.52 o                         
   9   4   5        258.52        248.25         6.26 o                         
  10   4   5        117.58        129.97         6.00 o                         
  11   4   5        106.99        105.42         8.35 o                         
  12   4   5        294.78        327.01        11.81 o                         
 -12   5   5        500.98        572.23        15.79 o                         
 -11   5   5         41.12         33.17         6.32 o                         
 -10   5   5        291.38        306.46        13.97 o                         
  -9   5   5        179.27        168.43         6.49 o                         
  -8   5   5        157.06        138.61         4.73 o                         
  -7   5   5        349.39        373.78         6.57 o                         
  -6   5   5       4601.47       4354.73        29.35 o                         
  -5   5   5       2433.69       2477.67        18.36 o                         
  -4   5   5        518.69        483.57         6.10 o                         
  -3   5   5        491.97        386.93         4.95 o                         
  -2   5   5       2329.18       2285.05        15.70 o                         
  -1   5   5        103.35        105.15         2.88 o                         
   0   5   5        632.43        491.37         7.45 o                         
   1   5   5       5257.94       5539.55        37.13 o                         
   2   5   5       1934.39       2113.73        13.39 o                         
   3   5   5        577.21        551.28         5.97 o                         
   4   5   5          3.02          8.04         1.34 o                         
   5   5   5       4356.57       4505.78        24.81 o                         
   6   5   5         56.88         73.69         2.91 o                         
   7   5   5       1475.79       1481.54        11.70 o                         
   8   5   5        669.00        675.96         8.50 o                         
   9   5   5         57.18         59.59         3.73 o                         
  10   5   5        340.16        336.14         9.34 o                         
  11   5   5        394.93        393.91        11.00 o                         
  12   5   5        175.36        184.75         8.63 o                         
 -12   6   5          1.65          0.26         5.18 o                         
 -11   6   5        324.37        327.80        12.16 o                         
 -10   6   5        141.28        167.43         8.90 o                         
  -9   6   5         75.98         74.08         5.67 o                         
  -8   6   5        476.18        400.66         8.06 o                         
  -7   6   5         19.61         28.55         3.05 o                         
  -6   6   5         39.83         43.66         3.19 o                         
  -5   6   5        548.90        530.36         7.13 o                         
  -4   6   5         82.11         69.92         2.89 o                         
  -3   6   5        370.28        318.62         4.53 o                         
  -2   6   5       1267.67       1321.90        13.28 o                         
  -1   6   5         21.67         18.50         1.94 o                         
   0   6   5       1583.34       1883.99        14.50 o                         
   1   6   5        286.02        279.08         4.55 o                         
   2   6   5        577.40        661.95         6.68 o                         
   3   6   5        357.52        309.78         3.75 o                         
   4   6   5       2174.69       2122.19        15.63 o                         
   5   6   5        289.05        320.39         4.89 o                         
   6   6   5       4752.44       4722.84        27.80 o                         
   7   6   5        647.73        599.24         7.89 o                         
   8   6   5         47.16         45.90         5.63 o                         
   9   6   5         48.29         51.83         3.76 o                         
  10   6   5        420.65        432.63         8.62 o                         
  11   6   5         13.63         12.36         4.29 o                         
  12   6   5        539.91        578.61        13.90 o                         
 -12   7   5         19.00         26.23         7.17 o                         
 -11   7   5        336.80        331.45        12.73 o                         
 -10   7   5        633.03        662.94        15.64 o                         
  -9   7   5          0.99         -1.28         4.44 o                         
  -8   7   5        204.36        205.29         7.03 o                         
  -7   7   5       1018.45       1000.45        12.25 o                         
  -6   7   5        120.09        137.42         5.03 o                         
  -5   7   5       2063.12       2095.11        18.09 o                         
  -4   7   5       5327.07       5281.17        36.22 o                         
  -3   7   5        243.05        270.39         4.79 o                         
  -2   7   5       8836.00       9272.30        51.58 o                         
  -1   7   5       3318.90       3369.68        21.07 o                         
   0   7   5        972.31       1136.75        10.42 o                         
   1   7   5         20.23         33.28         2.29 o                         
   2   7   5        987.70        936.96         8.08 o                         
   3   7   5        115.20        126.83         3.20 o                         
   4   7   5        527.58        484.02         6.48 o                         
   5   7   5         38.69         22.28         2.48 o                         
   6   7   5        121.73        115.34         3.86 o                         
   7   7   5        908.56        974.00        10.63 o                         
   8   7   5        110.37        117.77         4.32 o                         
   9   7   5        925.64        876.93        11.65 o                         
  10   7   5         93.83        105.26         5.27 o                         
  11   7   5        601.18        586.41        12.81 o                         
 -11   8   5        271.45        265.67        13.28 o                         
 -10   8   5       1944.85       1896.50        27.77 o                         
  -9   8   5         36.45         53.10         5.92 o                         
  -8   8   5       3553.81       3432.48        32.48 o                         
  -7   8   5        331.12        286.45         7.07 o                         
  -6   8   5       2232.73       2154.49        20.58 o                         
  -5   8   5         13.18         24.49         3.16 o                         
  -4   8   5       4270.34       4067.54        31.66 o                         
  -3   8   5        465.17        492.16         7.00 o                         
  -2   8   5       8100.16       7642.54        46.07 o                         
  -1   8   5       5416.50       5989.72        40.42 o                         
   0   8   5       1055.97       1077.52        11.12 o                         
   1   8   5       3103.97       3336.40        31.38 o                         
   2   8   5       2217.45       2119.20        16.45 o                         
   3   8   5        491.32        452.24         6.19 o                         
   4   8   5          1.54          7.52         1.80 o                         
   5   8   5         11.10          9.85         2.36 o                         
   6   8   5        143.22        155.79         4.50 o                         
   7   8   5         73.44         80.48         3.66 o                         
   8   8   5          3.42          7.31         3.17 o                         
   9   8   5         16.26         14.41         3.12 o                         
  10   8   5         94.28         95.78         5.20 o                         
  11   8   5         13.76         15.18         4.21 o                         
 -11   9   5          4.89         12.75         7.04 o                         
 -10   9   5         19.74         19.66        10.03 o                         
  -9   9   5        207.92        171.88        12.27 o                         
  -8   9   5         38.29         45.28         4.67 o                         
  -7   9   5        326.99        301.33         7.37 o                         
  -6   9   5       3645.89       3555.95        33.49 o                         
  -5   9   5       2007.76       1883.33        18.76 o                         
  -4   9   5       6750.07       6342.09        46.23 o                         
  -3   9   5         11.30         16.40         2.74 o                         
  -2   9   5       6342.25       6008.22        39.86 o                         
  -1   9   5        724.23        696.86         9.05 o                         
   0   9   5         18.00         26.37         3.17 o                         
   1   9   5       2249.11       2291.22        23.12 o                         
   2   9   5       7548.41       7313.86        50.64 o                         
   3   9   5         83.55         71.83         3.58 o                         
   4   9   5       4095.47       3835.50        23.51 o                         
   5   9   5        586.28        588.21         8.19 o                         
   6   9   5         12.78          9.75         2.42 o                         
   7   9   5         91.30        114.46         4.20 o                         
   8   9   5        308.93        308.98         6.85 o                         
   9   9   5        915.62        932.56        11.81 o                         
  10   9   5         44.73         47.34         4.29 o                         
  11   9   5        172.37        165.35         7.04 o                         
 -11  10   5          0.13          3.07         6.47 o                         
 -10  10   5         35.00         38.88         7.12 o                         
  -9  10   5          4.86          1.94         5.53 o                         
  -8  10   5        458.65        467.10        11.82 o                         
  -7  10   5          0.19         -1.52         3.28 o                         
  -6  10   5        482.18        408.48         9.06 o                         
  -5  10   5          6.91          9.14         3.37 o                         
  -4  10   5        921.43        904.10        12.96 o                         
  -3  10   5        789.90        669.62         9.77 o                         
  -2  10   5        268.81        256.15         6.25 o                         
  -1  10   5       1222.38       1155.83        12.59 o                         
   0  10   5        255.07        230.85         6.28 o                         
   1  10   5       2267.23       2190.38        19.46 o                         
   2  10   5         17.08         35.49         3.40 o                         
   3  10   5       1434.34       1420.17        14.37 o                         
   4  10   5        418.44        397.86         6.54 o                         
   5  10   5          0.45          4.60         2.48 o                         
   6  10   5       1996.75       1922.05        16.82 o                         
   7  10   5        111.17        119.20         4.51 o                         
   8  10   5        175.39        178.84         5.99 o                         
   9  10   5         20.28         19.81         3.23 o                         
  10  10   5        165.06        169.13         6.97 o                         
  11  10   5         25.15         35.23         4.61 o                         
 -10  11   5        908.04        947.01        24.81 o                         
  -9  11   5        105.50        113.51         9.21 o                         
  -8  11   5        124.36        110.34         6.96 o                         
  -7  11   5        805.98        797.56        14.79 o                         
  -6  11   5         27.67         33.49         4.04 o                         
  -5  11   5        758.60        711.27        11.94 o                         
  -4  11   5        304.25        329.49         8.31 o                         
  -3  11   5       1776.23       1689.91        17.46 o                         
  -2  11   5        522.12        521.71         9.62 o                         
  -1  11   5         12.18         14.17         2.91 o                         
   0  11   5       2821.96       2698.88        24.82 o                         
   1  11   5        241.30        233.62         6.93 o                         
   2  11   5       4947.52       4757.37        35.96 o                         
   3  11   5        565.53        600.94         9.19 o                         
   4  11   5        158.87        165.77         5.56 o                         
   5  11   5         12.60         20.19         3.25 o                         
   6  11   5        749.56        765.68        10.24 o                         
   7  11   5        346.11        361.65         7.50 o                         
   8  11   5        503.44        489.93         8.39 o                         
   9  11   5         29.17         33.99         4.13 o                         
  10  11   5        759.35        800.87        13.38 o                         
 -10  12   5         91.25         79.21         9.21 o                         
  -9  12   5         95.66        106.49         9.44 o                         
  -8  12   5         90.10         92.44         6.60 o                         
  -7  12   5        173.83        187.85         9.86 o                         
  -6  12   5         43.68         42.56         4.52 o                         
  -5  12   5        615.02        622.61        11.40 o                         
  -4  12   5         51.57         48.89         3.99 o                         
  -3  12   5        132.78        124.79         5.32 o                         
  -2  12   5       1115.58       1015.07        15.02 o                         
  -1  12   5         93.45        109.60         5.91 o                         
   0  12   5        108.26        112.33         4.82 o                         
   1  12   5        177.83        187.92         8.36 o                         
   2  12   5       2898.02       2949.73        25.16 o                         
   3  12   5         11.52         29.90         3.71 o                         
   4  12   5       2849.11       2777.78        24.38 o                         
   5  12   5          2.08          4.03         3.11 o                         
   6  12   5       2058.02       2073.24        19.85 o                         
   7  12   5          4.45          8.77         3.28 o                         
   8  12   5         72.37         92.90         5.65 o                         
   9  12   5        283.45        305.88         9.67 o                         
  10  12   5        153.84        158.22         8.58 o                         
  -9  13   5         84.80         87.76        15.52 o                         
  -8  13   5        363.23        364.22        12.71 o                         
  -7  13   5        342.09        309.45        12.47 o                         
  -6  13   5        135.16        126.52         6.49 o                         
  -5  13   5        174.72        146.95         6.78 o                         
  -4  13   5         21.36         26.82         3.90 o                         
  -3  13   5         67.76         68.75         5.30 o                         
  -2  13   5       1298.62       1269.16        16.31 o                         
  -1  13   5       1621.88       1503.53        19.40 o                         
   0  13   5       1069.42       1036.61        13.20 o                         
   1  13   5        654.67        667.99        12.24 o                         
   2  13   5        449.50        429.33         8.38 o                         
   3  13   5        153.73        158.80         5.80 o                         
   4  13   5         66.28         77.79         4.74 o                         
   5  13   5          6.70          6.78         3.85 o                         
   6  13   5        705.84        724.09        13.56 o                         
   7  13   5         23.26         15.58         3.84 o                         
   8  13   5       1060.22       1122.08        15.97 o                         
   9  13   5        103.08        111.27         9.40 o                         
  -9  14   5         56.94         60.16         8.70 o                         
  -8  14   5        149.40        133.89         9.29 o                         
  -7  14   5          0.58          6.21         5.72 o                         
  -6  14   5         55.56         65.79         6.58 o                         
  -5  14   5         65.58         71.74         7.10 o                         
  -4  14   5         27.72         32.49         4.70 o                         
  -3  14   5        442.77        443.29        11.36 o                         
  -2  14   5       1771.57       1739.44        26.76 o                         
  -1  14   5          1.80          5.62         3.32 o                         
   0  14   5       4972.16       4898.85        38.98 o                         
   1  14   5       1198.43       1161.37        14.20 o                         
   2  14   5        106.13        127.83         5.49 o                         
   3  14   5        121.83        128.06         5.52 o                         
   4  14   5          7.61          6.86         3.44 o                         
   5  14   5         29.93         26.16         4.23 o                         
   6  14   5        216.57        216.88         9.32 o                         
   7  14   5        156.98        157.35         7.71 o                         
   8  14   5        169.77        169.31         7.54 o                         
   9  14   5          0.46         -1.64         4.48 o                         
  -8  15   5        547.69        533.40        15.51 o                         
  -7  15   5         98.76        103.55        10.36 o                         
  -6  15   5       2960.58       2897.06        42.09 o                         
  -5  15   5         96.58        109.18         7.06 o                         
  -4  15   5       4774.68       4541.60        46.55 o                         
  -3  15   5        158.74        145.43         7.60 o                         
  -2  15   5        268.78        267.91         8.64 o                         
  -1  15   5         19.30         21.18         4.18 o                         
   0  15   5          4.91          3.97         3.75 o                         
   1  15   5        335.05        325.84         8.75 o                         
   2  15   5        221.55        229.29         7.35 o                         
   3  15   5        809.26        828.37        12.47 o                         
   4  15   5       2342.26       2283.57        27.21 o                         
   5  15   5        133.26        136.76         7.50 o                         
   6  15   5        528.72        532.55        14.89 o                         
   7  15   5         54.32         64.55         6.54 o                         
   8  15   5          2.76         -0.48         4.87 o                         
  -8  16   5        502.16        504.64        15.70 o                         
  -7  16   5         11.35          4.24         4.93 o                         
  -6  16   5        218.34        201.23        10.26 o                         
  -5  16   5         41.15         38.48         6.49 o                         
  -4  16   5         37.47         26.47         5.13 o                         
  -3  16   5        122.90        129.73         6.82 o                         
  -2  16   5       1262.68       1238.66        19.38 o                         
  -1  16   5        587.69        592.04        18.97 o                         
   0  16   5       2563.98       2563.21        35.09 o                         
   1  16   5        216.70        203.20         8.82 o                         
   2  16   5       1181.04       1192.65        18.09 o                         
   3  16   5        473.92        478.29        11.47 o                         
   4  16   5         82.43         80.03         7.84 o                         
   5  16   5        104.94         88.06         6.73 o                         
   6  16   5         51.61         60.74         7.06 o                         
   7  16   5         61.03         72.59         9.71 o                         
  -7  17   5          4.42          4.54         6.07 o                         
  -6  17   5        432.62        462.62        14.18 o                         
  -5  17   5         87.17         88.51        11.57 o                         
  -4  17   5         30.98         29.33         5.77 o                         
  -3  17   5          9.97          4.90         4.72 o                         
  -2  17   5         12.16         23.44         7.18 o                         
  -1  17   5          4.15         -2.75         4.87 o                         
   0  17   5        266.82        227.50        11.61 o                         
   1  17   5         17.64         23.37         5.02 o                         
   2  17   5        171.08        180.69         8.25 o                         
   3  17   5          7.40          5.17         3.89 o                         
   4  17   5        531.33        541.63        14.71 o                         
   5  17   5         46.48         58.58         8.35 o                         
   6  17   5        378.29        404.24        19.28 o                         
  -6  18   5         10.21         12.65        14.34 o                         
  -5  18   5         92.27        100.02         9.41 o                         
  -4  18   5        325.71        341.71        12.95 o                         
  -3  18   5        179.91        196.12        16.14 o                         
  -2  18   5          0.93          5.94         5.44 o                         
  -1  18   5         15.72         10.98         5.34 o                         
   0  18   5         51.17         60.67         7.41 o                         
   1  18   5          4.46         -2.18         6.71 o                         
   2  18   5        389.71        423.90        14.54 o                         
   3  18   5        581.70        583.61        13.62 o                         
   4  18   5        483.65        457.85        14.62 o                         
   5  18   5        159.86        162.12         9.91 o                         
  -4  19   5          0.33         -0.61         7.10 o                         
  -3  19   5          0.80         -3.45         5.67 o                         
  -2  19   5        348.56        392.38        15.62 o                         
  -1  19   5        252.78        259.31        13.23 o                         
   0  19   5        276.21        275.96        13.58 o                         
   1  19   5         89.73         68.98         9.65 o                         
   2  19   5        386.46        418.41        15.14 o                         
   3  19   5        196.01        197.31        10.93 o                         
   4  19   5        206.87        221.25        11.42 o                         
  -2  20   5        280.68        268.09        17.76 o                         
  -1  20   5         73.15         85.95         9.24 o                         
   0  20   5        489.21        530.68        17.61 o                         
   1  20   5        129.51        135.25        11.02 o                         
 -12   0   6          5.83         -2.63        10.51 o                         
 -10   0   6        122.69        123.78        11.71 o                         
  -8   0   6        369.14        349.41        10.01 o                         
  -6   0   6          3.06         12.65         3.28 o                         
  -4   0   6       3992.33       3966.85        38.73 o                         
  -2   0   6      17590.70      16936.52       141.60 o                         
   0   0   6        341.93        234.28         3.88 o                         
   2   0   6       9264.79       9409.62        72.22 o                         
   4   0   6        202.55        131.24         5.67 o                         
   6   0   6       6032.60       5860.47        49.04 o                         
   8   0   6       1889.65       1906.48        26.90 o                         
  10   0   6          1.04          0.00         4.75 o                         
  12   0   6         17.45         73.60        17.52 o                         
 -12   1   6         25.61         21.08        10.24 o                         
 -11   1   6         25.07         13.58         5.03 o                         
 -10   1   6          1.83          2.04         3.89 o                         
  -9   1   6        392.34        366.43         7.46 o                         
  -8   1   6       1732.75       1691.72        17.20 o                         
  -7   1   6        625.45        577.74         7.94 o                         
  -6   1   6       2092.27       1980.26        15.31 o                         
  -5   1   6         11.14         13.50         2.02 o                         
  -4   1   6       4919.96       5294.51        35.14 o                         
  -3   1   6       4851.03       5139.13        38.75 o                         
  -2   1   6      15631.44      16135.11       102.18 o                         
  -1   1   6       2165.01       2340.46        15.23 o                         
   0   1   6         13.36          7.47         0.95 o                         
   1   1   6        212.51        205.09         2.41 o                         
   2   1   6       6630.13       7485.72        39.13 o                         
   3   1   6       2220.45       2204.50        16.25 o                         
   4   1   6       5268.30       5370.35        33.14 o                         
   5   1   6       2194.59       2113.21        15.84 o                         
   6   1   6       1581.34       1556.09        12.12 o                         
   7   1   6        714.70        694.04         7.81 o                         
   8   1   6          5.08          6.88         2.22 o                         
   9   1   6         38.65         48.98         3.27 o                         
  10   1   6        441.17        474.92        13.41 o                         
  11   1   6          0.41          7.36         3.85 o                         
  12   1   6       2004.59       1992.03        47.80 o                         
 -12   2   6         53.26         50.05         6.87 o                         
 -11   2   6         69.34         73.80         7.27 o                         
 -10   2   6       1575.77       1492.97        28.21 o                         
  -9   2   6        958.92        933.38        11.77 o                         
  -8   2   6       3984.93       3805.66        26.37 o                         
  -7   2   6         26.99         25.30         2.92 o                         
  -6   2   6        426.43        469.09         6.67 o                         
  -5   2   6        166.46        219.23         4.79 o                         
  -4   2   6          0.95          6.04         1.74 o                         
  -3   2   6         75.75         74.17         3.23 o                         
  -2   2   6        790.62        845.85         7.82 o                         
  -1   2   6        567.56        511.73         5.44 o                         
   0   2   6        745.70        661.85         5.25 o                         
   1   2   6       1632.92       1476.01         8.43 o                         
   2   2   6        413.77        656.84         4.83 o                         
   3   2   6       1606.82       1614.55        11.29 o                         
   4   2   6       2595.19       2551.90        19.31 o                         
   5   2   6        983.03       1005.11        10.71 o                         
   6   2   6       1155.14       1156.63         9.98 o                         
   7   2   6         41.29         37.66         2.86 o                         
   8   2   6        315.30        330.09         8.37 o                         
   9   2   6        499.15        490.00         8.37 o                         
  10   2   6        174.99        179.62         6.64 o                         
  11   2   6        222.52        236.00         8.25 o                         
  12   2   6        416.51        423.72        14.16 o                         
 -12   3   6        250.11        265.04        13.65 o                         
 -11   3   6        357.81        348.56        12.23 o                         
 -10   3   6        785.42        771.30        14.61 o                         
  -9   3   6        267.48        297.69         7.54 o                         
  -8   3   6        210.59        184.06         5.44 o                         
  -7   3   6       2502.74       2432.21        18.49 o                         
  -6   3   6       1010.02        925.08        10.02 o                         
  -5   3   6          0.69          3.69         1.89 o                         
  -4   3   6       7438.13       7162.06        43.23 o                         
  -3   3   6       1118.47       1069.01         8.57 o                         
  -2   3   6       1752.54       1589.37        12.35 o                         
  -1   3   6       1421.02       1282.69        10.17 o                         
   0   3   6       2979.03       2850.23        18.14 o                         
   1   3   6        718.76        786.11         5.45 o                         
   2   3   6        180.78        250.30         3.06 o                         
   3   3   6        740.53        635.23         4.82 o                         
   4   3   6        844.09        862.35         6.96 o                         
   5   3   6         75.73         69.86         2.34 o                         
   6   3   6       1590.02       1596.58        11.71 o                         
   7   3   6          0.90          4.36         1.78 o                         
   8   3   6        463.96        481.13         7.10 o                         
   9   3   6          0.03          0.11         2.63 o                         
  10   3   6        200.44        198.84         6.76 o                         
  11   3   6         40.94         44.15         5.13 o                         
  12   3   6        104.28        115.19         7.59 o                         
 -12   4   6         35.22         44.91        10.38 o                         
 -11   4   6        232.07        247.84        21.30 o                         
 -10   4   6       2367.32       2334.58        32.34 o                         
  -9   4   6        418.35        402.70        12.14 o                         
  -8   4   6       3009.74       2955.28        23.10 o                         
  -7   4   6        398.13        349.72         6.89 o                         
  -6   4   6        213.25        170.29         5.49 o                         
  -5   4   6       1260.07       1288.73        11.67 o                         
  -4   4   6       3008.21       3272.98        22.26 o                         
  -3   4   6         18.90         24.77         1.80 o                         
  -2   4   6       1147.13       1355.43        11.11 o                         
  -1   4   6       3855.09       3988.16        29.39 o                         
   0   4   6        709.90        776.16         6.95 o                         
   1   4   6      10836.20      10943.71        55.87 o                         
   2   4   6       1876.27       1897.73        11.17 o                         
   3   4   6        497.67        490.10         4.39 o                         
   4   4   6        118.55         95.95         2.48 o                         
   5   4   6       1659.09       1485.16        10.27 o                         
   6   4   6        324.12        366.69         5.13 o                         
   7   4   6        132.83        123.96         3.80 o                         
   8   4   6        217.74        228.03         6.47 o                         
   9   4   6         48.55         53.23         3.93 o                         
  10   4   6          5.65         -0.94         3.59 o                         
  11   4   6        107.27        109.69         7.69 o                         
  12   4   6        513.85        554.41        13.32 o                         
 -12   5   6         17.15         20.77        11.83 o                         
 -11   5   6        132.04        134.20         9.84 o                         
 -10   5   6        214.78        248.12        12.39 o                         
  -9   5   6         55.35         50.04         4.82 o                         
  -8   5   6         27.70         25.50         3.37 o                         
  -7   5   6        124.34         95.65         4.61 o                         
  -6   5   6         33.82         37.10         3.18 o                         
  -5   5   6        317.70        337.34         5.85 o                         
  -4   5   6       2137.92       2219.26        16.57 o                         
  -3   5   6        425.82        342.47         4.88 o                         
  -2   5   6       1666.50       1728.65        12.84 o                         
  -1   5   6         30.48         51.30         2.20 o                         
   0   5   6         26.80         44.35         2.10 o                         
   1   5   6          3.00         15.26         1.40 o                         
   2   5   6       3513.06       3538.26        20.20 o                         
   3   5   6         23.30         26.94         1.58 o                         
   4   5   6       1125.03       1180.08         8.27 o                         
   5   5   6       2663.92       2628.17        16.14 o                         
   6   5   6        366.92        447.93         6.13 o                         
   7   5   6       1023.09        987.10         9.67 o                         
   8   5   6        123.45        133.51         4.45 o                         
   9   5   6          3.79          9.53         2.95 o                         
  10   5   6         18.16         14.81         3.59 o                         
  11   5   6        607.56        658.60        13.23 o                         
  12   5   6         57.64         63.20         5.75 o                         
 -12   6   6         11.96         16.42         6.77 o                         
 -11   6   6        467.25        489.88        33.84 o                         
 -10   6   6          0.68          3.37         6.78 o                         
  -9   6   6        549.75        535.23        12.18 o                         
  -8   6   6         22.71         17.90         3.26 o                         
  -7   6   6         18.06         20.14         3.11 o                         
  -6   6   6        168.25        150.20         5.54 o                         
  -5   6   6       1766.07       1714.88        16.79 o                         
  -4   6   6       2220.42       2268.68        19.87 o                         
  -3   6   6        217.08        293.49         4.65 o                         
  -2   6   6      10398.64      11006.70        63.57 o                         
  -1   6   6       1882.08       1673.88        12.99 o                         
   0   6   6       2552.39       2648.69        17.82 o                         
   1   6   6        551.24        667.32         8.15 o                         
   2   6   6         26.55         19.76         1.49 o                         
   3   6   6         21.39         49.33         2.20 o                         
   4   6   6       4580.01       4628.19        27.85 o                         
   5   6   6        333.86        359.81         5.51 o                         
   6   6   6       3444.37       3479.93        21.86 o                         
   7   6   6       1744.52       1642.25        12.69 o                         
   8   6   6       2248.70       2133.13        21.66 o                         
   9   6   6         15.78         12.13         2.78 o                         
  10   6   6        381.34        369.42         9.20 o                         
  11   6   6        143.14        118.09         6.69 o                         
 -11   7   6         51.84         57.81        11.35 o                         
 -10   7   6         66.27         71.43         8.01 o                         
  -9   7   6        920.59        873.45        15.80 o                         
  -8   7   6        300.26        269.42         7.88 o                         
  -7   7   6       4604.04       4426.04        36.85 o                         
  -6   7   6       1229.23       1218.04        14.37 o                         
  -5   7   6        113.24        122.03         4.93 o                         
  -4   7   6       1107.71       1117.03        12.53 o                         
  -3   7   6       4342.54       3925.05        27.76 o                         
  -2   7   6       3308.63       3407.32        21.74 o                         
  -1   7   6       4625.35       4456.45        28.29 o                         
   0   7   6       8889.50       8926.93        52.24 o                         
   1   7   6         11.81         20.17         1.96 o                         
   2   7   6       1731.32       1586.59        14.04 o                         
   3   7   6        700.22        746.75         7.67 o                         
   4   7   6       2109.07       2150.23        16.32 o                         
   5   7   6        775.03        803.74         8.89 o                         
   6   7   6        564.46        584.10         8.08 o                         
   7   7   6        194.39        189.63         5.06 o                         
   8   7   6        514.43        495.95        11.26 o                         
   9   7   6        176.45        179.38         5.81 o                         
  10   7   6        323.45        346.02         9.11 o                         
  11   7   6        362.28        398.65        14.04 o                         
 -11   8   6          0.74         -9.44         6.03 o                         
 -10   8   6         34.43         32.91         6.77 o                         
  -9   8   6        675.07        687.27        14.25 o                         
  -8   8   6         15.96          8.66         3.85 o                         
  -7   8   6       1284.55       1198.66        16.01 o                         
  -6   8   6       1054.36        999.38        14.07 o                         
  -5   8   6       3713.94       3592.63        36.83 o                         
  -4   8   6       2709.80       2529.12        23.94 o                         
  -3   8   6       2511.78       2491.74        28.31 o                         
  -2   8   6          2.96          4.29         1.96 o                         
  -1   8   6          9.28         39.20         3.85 o                         
   0   8   6        128.33        116.27         3.74 o                         
   1   8   6          2.71          4.41         2.30 o                         
   2   8   6        186.67        182.76         5.29 o                         
   3   8   6       4181.71       4226.01        29.20 o                         
   4   8   6        690.89        680.92         8.21 o                         
   5   8   6       1430.85       1429.34        13.00 o                         
   6   8   6        149.89        159.74         4.77 o                         
   7   8   6        117.87        134.80         4.64 o                         
   8   8   6        553.08        558.96         9.20 o                         
   9   8   6          1.13          1.11         2.96 o                         
  10   8   6        822.46        807.14        13.06 o                         
  11   8   6         41.94         31.06         4.56 o                         
 -11   9   6        398.04        442.80        17.15 o                         
 -10   9   6         20.51         14.85         6.34 o                         
  -9   9   6        917.70        893.17        21.43 o                         
  -8   9   6         36.42         48.44         5.11 o                         
  -7   9   6        828.81        820.01        13.43 o                         
  -6   9   6        469.12        488.03        10.07 o                         
  -5   9   6        742.36        787.37        12.47 o                         
  -4   9   6        467.34        548.29        17.80 o                         
  -3   9   6       2882.45       2709.13        25.93 o                         
  -2   9   6        727.82        816.00        10.09 o                         
  -1   9   6       7063.44       6655.35        43.76 o                         
   0   9   6        529.50        527.28         7.44 o                         
   1   9   6         21.99         28.66         3.42 o                         
   2   9   6         32.46         32.01         3.01 o                         
   3   9   6        358.36        327.41         8.80 o                         
   4   9   6        177.05        221.81         5.85 o                         
   5   9   6        183.70        184.71         5.09 o                         
   6   9   6        182.14        173.26         5.10 o                         
   7   9   6         94.05         76.86         4.18 o                         
   8   9   6        316.64        303.32         6.72 o                         
   9   9   6        602.48        571.05         9.86 o                         
  10   9   6          0.02         -3.75         2.92 o                         
  11   9   6        105.65         90.80         8.11 o                         
 -11  10   6         10.11         12.64         7.04 o                         
 -10  10   6         20.57         18.37         6.77 o                         
  -9  10   6        769.11        740.54        17.15 o                         
  -8  10   6       1329.01       1266.29        19.47 o                         
  -7  10   6        367.86        357.05        10.06 o                         
  -6  10   6       1679.14       1683.95        20.90 o                         
  -5  10   6        222.41        232.67        10.97 o                         
  -4  10   6        416.42        365.08         8.62 o                         
  -3  10   6        328.64        314.15         7.25 o                         
  -2  10   6        557.67        519.94         8.63 o                         
  -1  10   6       1538.77       1557.59        14.41 o                         
   0  10   6       2717.84       2514.56        23.30 o                         
   1  10   6          1.51          1.59         2.78 o                         
   2  10   6        254.13        266.82         6.71 o                         
   3  10   6        319.36        336.77         7.11 o                         
   4  10   6       1021.64       1023.99        12.86 o                         
   5  10   6       1875.11       1901.37        17.57 o                         
   6  10   6        750.67        712.11         9.57 o                         
   7  10   6         97.73         91.56         4.66 o                         
   8  10   6        286.10        278.96         7.17 o                         
   9  10   6        141.10        138.02         5.90 o                         
  10  10   6        775.23        778.47        12.34 o                         
 -10  11   6        144.50        139.00        10.86 o                         
  -9  11   6          0.75         -5.26         7.23 o                         
  -8  11   6        442.92        454.38        12.32 o                         
  -7  11   6         13.34          9.85         3.79 o                         
  -6  11   6        860.90        860.77        13.79 o                         
  -5  11   6         32.11         35.35         4.07 o                         
  -4  11   6         17.53         26.81         3.37 o                         
  -3  11   6        477.34        489.91         9.77 o                         
  -2  11   6          8.89          7.23         3.13 o                         
  -1  11   6        470.46        457.51         8.25 o                         
   0  11   6        323.42        331.18        11.04 o                         
   1  11   6          1.57          6.79         3.30 o                         
   2  11   6        775.08        766.09        11.39 o                         
   3  11   6       4146.29       4086.47        33.74 o                         
   4  11   6        162.65        136.40         5.42 o                         
   5  11   6        509.13        563.51         9.93 o                         
   6  11   6        109.26        126.19         5.29 o                         
   7  11   6        146.48        145.88         5.64 o                         
   8  11   6          3.14          2.72         3.83 o                         
   9  11   6        206.20        191.02         7.53 o                         
  10  11   6         37.45         54.29         5.17 o                         
 -10  12   6        236.73        269.31        20.57 o                         
  -9  12   6        971.24        960.88        23.81 o                         
  -8  12   6         19.89         21.27         5.48 o                         
  -7  12   6        334.02        324.71        10.48 o                         
  -6  12   6        476.94        458.39        10.66 o                         
  -5  12   6         38.30         44.67         4.42 o                         
  -4  12   6       2194.37       2051.89        20.58 o                         
  -3  12   6          0.75         -1.84         2.63 o                         
  -2  12   6         84.15         88.78         5.03 o                         
  -1  12   6       1694.44       1662.28        22.86 o                         
   0  12   6         19.08         19.62         3.69 o                         
   1  12   6       4474.81       4323.41        36.80 o                         
   2  12   6         44.26         59.74         4.28 o                         
   3  12   6        284.74        282.28         8.17 o                         
   4  12   6         38.92         45.53         3.92 o                         
   5  12   6       1570.67       1523.75        18.77 o                         
   6  12   6        118.91        134.02         6.14 o                         
   7  12   6        164.75        175.43         7.26 o                         
   8  12   6          3.48          6.13         4.01 o                         
   9  12   6       1312.59       1331.39        20.43 o                         
  -9  13   6         14.86         22.30         7.12 o                         
  -8  13   6         74.98         71.86         7.38 o                         
  -7  13   6        165.16        147.91         9.58 o                         
  -6  13   6        288.42        304.12        10.51 o                         
  -5  13   6         10.56          6.53         3.56 o                         
  -4  13   6       1512.17       1519.86        17.55 o                         
  -3  13   6         52.47         47.70         4.43 o                         
  -2  13   6       1454.49       1391.06        17.44 o                         
  -1  13   6       1853.60       1898.04        25.38 o                         
   0  13   6        770.65        787.53        12.19 o                         
   1  13   6        912.15        928.65        14.82 o                         
   2  13   6       2206.82       2191.38        21.71 o                         
   3  13   6        197.61        180.21         6.12 o                         
   4  13   6        490.57        476.58         9.44 o                         
   5  13   6        794.49        810.76        18.29 o                         
   6  13   6        151.21        164.05         7.72 o                         
   7  13   6          3.79          5.01         3.97 o                         
   8  13   6        664.89        678.58        17.30 o                         
   9  13   6        561.75        590.80        18.56 o                         
  -9  14   6        272.63        271.31        14.51 o                         
  -8  14   6         75.88         74.70         7.79 o                         
  -7  14   6        784.82        733.20        33.63 o                         
  -6  14   6          0.03         -3.52         5.61 o                         
  -5  14   6       1046.73        953.78        18.23 o                         
  -4  14   6        271.80        267.09         9.90 o                         
  -3  14   6       1406.30       1347.32        21.79 o                         
  -2  14   6         95.68        106.45         8.19 o                         
  -1  14   6          0.38         -1.79         3.35 o                         
   0  14   6         91.52         96.70         6.60 o                         
   1  14   6        102.93        114.08         5.29 o                         
   2  14   6        142.56        151.40         5.92 o                         
   3  14   6        559.18        595.34        10.35 o                         
   4  14   6         40.56         43.75         4.56 o                         
   5  14   6       1372.77       1347.04        20.23 o                         
   6  14   6        662.50        648.77        14.42 o                         
   7  14   6        319.00        317.30        11.17 o                         
   8  14   6         74.01         81.84         6.57 o                         
  -8  15   6         19.98         18.35         6.26 o                         
  -7  15   6         25.28         38.86         7.08 o                         
  -6  15   6        226.77        213.13        11.61 o                         
  -5  15   6          0.20          2.59         4.15 o                         
  -4  15   6        156.95        148.68         8.91 o                         
  -3  15   6       1600.11       1537.44        24.91 o                         
  -2  15   6        774.84        765.49        19.04 o                         
  -1  15   6       1423.81       1389.66        19.94 o                         
   0  15   6         15.78         10.34         3.80 o                         
   1  15   6        574.84        580.65        11.20 o                         
   2  15   6        529.73        510.53         9.84 o                         
   3  15   6         41.01         55.12         4.98 o                         
   4  15   6        209.76        213.90         9.39 o                         
   5  15   6        205.21        217.54         9.41 o                         
   6  15   6         91.40         93.60         7.16 o                         
   7  15   6        196.92        202.27         9.73 o                         
   8  15   6        302.58        290.40        11.64 o                         
  -7  16   6       1085.56       1169.10        35.45 o                         
  -6  16   6          0.67          1.65         5.72 o                         
  -5  16   6       2637.46       2565.33        53.88 o                         
  -4  16   6        236.97        218.53        12.12 o                         
  -3  16   6        463.08        447.93        14.76 o                         
  -2  16   6       1301.14       1256.45        49.36 o                         
  -1  16   6          0.10          2.27         4.85 o                         
   0  16   6         70.18         59.69         6.70 o                         
   1  16   6        221.13        236.19         9.76 o                         
   2  16   6         87.83         93.56         6.14 o                         
   3  16   6        216.92        220.08        10.06 o                         
   4  16   6        181.75        163.63         8.14 o                         
   5  16   6          4.02          5.01         4.61 o                         
   6  16   6        429.00        420.24        23.36 o                         
   7  16   6        104.69        113.79        11.38 o                         
  -6  17   6        468.87        451.47        14.53 o                         
  -5  17   6          8.51          6.15         5.07 o                         
  -4  17   6         67.15         66.06         7.44 o                         
  -3  17   6         72.52         86.65         8.36 o                         
  -2  17   6        419.41        435.02        15.26 o                         
  -1  17   6        207.76        194.11        11.19 o                         
   0  17   6        399.54        393.19        12.39 o                         
   1  17   6        896.90        925.82        28.96 o                         
   2  17   6        397.91        402.86        10.97 o                         
   3  17   6        332.39        368.56        12.56 o                         
   4  17   6        790.23        801.08        17.75 o                         
   5  17   6        984.75        990.60        24.53 o                         
   6  17   6          0.31         -4.07         4.75 o                         
  -5  18   6        149.72        159.22        22.25 o                         
  -4  18   6         71.00         60.99         8.19 o                         
  -3  18   6         66.15         64.88         8.06 o                         
  -2  18   6        237.21        196.21        11.55 o                         
  -1  18   6         17.90          9.90         5.63 o                         
   0  18   6        462.40        437.96        15.41 o                         
   1  18   6          5.16          5.51         4.48 o                         
   2  18   6          0.04          1.55         6.20 o                         
   3  18   6        154.38        158.81         9.56 o                         
   4  18   6        635.47        625.73        16.39 o                         
   5  18   6         22.17         10.64         5.94 o                         
  -3  19   6          1.37         -3.88         5.72 o                         
  -2  19   6          6.02         -2.29         5.52 o                         
  -1  19   6         28.71         36.95         7.45 o                         
   0  19   6          4.99          3.11         5.52 o                         
   1  19   6        646.12        672.13        18.93 o                         
   2  19   6         39.59         30.02         6.19 o                         
   3  19   6        431.80        475.00        17.94 o                         
 -11   0   7         26.97         23.55         7.73 o                         
  -9   0   7          0.42          0.23         4.00 o                         
  -7   0   7       3376.68       3244.72        36.18 o                         
  -5   0   7       2827.36       2504.10        28.30 o                         
  -3   0   7      15558.81      16810.94       143.11 o                         
  -1   0   7      12902.96      12383.05        98.60 o                         
   1   0   7      10144.64       9761.43        62.94 o                         
   3   0   7       8021.95       8614.97        76.44 o                         
   5   0   7        805.69        895.60        14.56 o                         
   7   0   7         91.23         85.75         4.65 o                         
   9   0   7       1504.43       1403.27        19.84 o                         
  11   0   7       3326.82       3183.81        54.32 o                         
 -12   1   7         61.01         68.17         7.29 o                         
 -11   1   7         59.24         64.89         6.74 o                         
 -10   1   7          2.17          0.77         4.67 o                         
  -9   1   7        217.49        238.79         7.00 o                         
  -8   1   7         26.89         25.29         3.34 o                         
  -7   1   7       2835.49       2652.54        22.03 o                         
  -6   1   7        281.02        259.64         7.72 o                         
  -5   1   7       1715.07       1789.16        14.75 o                         
  -4   1   7        231.46        232.99         4.86 o                         
  -3   1   7          8.95         18.89         2.21 o                         
  -2   1   7        708.47        626.24         7.20 o                         
  -1   1   7         94.28         76.34         3.75 o                         
   0   1   7        977.63       1164.78         8.10 o                         
   1   1   7       2105.31       2181.33        11.68 o                         
   2   1   7        127.05        187.70         2.98 o                         
   3   1   7        126.22         82.89         6.39 o                         
   4   1   7        311.42        304.71         5.80 o                         
   5   1   7       3177.55       2883.38        22.18 o                         
   6   1   7          4.49          3.34         2.19 o                         
   7   1   7       4483.03       4598.17        28.97 o                         
   8   1   7         27.91         23.30         2.43 o                         
   9   1   7        628.66        581.90        10.81 o                         
  10   1   7         33.72         39.91         4.17 o                         
  11   1   7        167.11        198.05         8.23 o                         
  12   1   7        172.51        151.72         9.02 o                         
 -12   2   7         37.18         46.47         7.80 o                         
 -11   2   7        105.90         96.24         7.55 o                         
 -10   2   7        382.75        372.24        13.41 o                         
  -9   2   7        231.61        207.32         6.75 o                         
  -8   2   7         18.46         26.05         3.35 o                         
  -7   2   7         22.42         13.69         3.15 o                         
  -6   2   7        511.58        536.49         8.76 o                         
  -5   2   7       1163.44       1115.98        10.91 o                         
  -4   2   7       1091.39        965.79        10.78 o                         
  -3   2   7       5077.63       5368.90        35.03 o                         
  -2   2   7       2042.59       2226.11        17.84 o                         
  -1   2   7       4109.31       3881.20        25.49 o                         
   0   2   7         33.95         29.97         1.36 o                         
   1   2   7       1937.01       1994.54        10.95 o                         
   2   2   7        426.83        489.59         4.22 o                         
   3   2   7       2213.08       2418.46        14.93 o                         
   4   2   7       1411.21       1548.13        13.77 o                         
   5   2   7         11.89          7.92         2.57 o                         
   6   2   7         55.84         64.58         3.30 o                         
   7   2   7        320.66        314.08         5.33 o                         
   8   2   7        301.28        314.01         5.87 o                         
   9   2   7       1057.19        982.50        10.92 o                         
  10   2   7          3.91          2.96         2.70 o                         
  11   2   7        669.63        665.63        12.64 o                         
  12   2   7        295.47        327.63        10.65 o                         
 -12   3   7         21.06         16.84         6.73 o                         
 -11   3   7       1314.72       1282.90        25.49 o                         
 -10   3   7        980.36       1026.04        23.14 o                         
  -9   3   7       5260.15       5132.76        38.47 o                         
  -8   3   7          1.65          6.88         2.94 o                         
  -7   3   7       4196.33       4088.34        30.68 o                         
  -6   3   7       1824.25       1685.10        15.83 o                         
  -5   3   7          6.96         22.86         2.65 o                         
  -4   3   7        158.41        206.10         4.72 o                         
  -3   3   7        210.70        217.07         4.41 o                         
  -2   3   7          5.95         27.24         3.10 o                         
  -1   3   7       1631.37       1588.73        11.71 o                         
   0   3   7       1077.50       1207.05         9.44 o                         
   1   3   7          2.93         14.23         1.25 o                         
   2   3   7          7.70          2.80         1.15 o                         
   3   3   7          1.65          5.64         1.13 o                         
   4   3   7        498.89        547.13         6.52 o                         
   5   3   7         11.95          4.70         2.90 o                         
   6   3   7       1135.57       1145.01        11.39 o                         
   7   3   7       1094.23       1102.90        11.09 o                         
   8   3   7        400.69        415.11         8.25 o                         
   9   3   7          0.91          6.15         3.11 o                         
  10   3   7         23.22         22.05         3.35 o                         
  11   3   7        226.20        222.15         8.35 o                         
  12   3   7         51.07         52.34         5.79 o                         
 -12   4   7         20.61         21.72         6.86 o                         
 -11   4   7        496.32        524.47        16.83 o                         
 -10   4   7          0.20         -0.10         7.04 o                         
  -9   4   7        321.01        329.63         8.97 o                         
  -8   4   7       1324.60       1187.34        14.87 o                         
  -7   4   7       1470.94       1421.78        18.77 o                         
  -6   4   7         31.99         32.48         3.30 o                         
  -5   4   7       1220.65       1308.56        13.08 o                         
  -4   4   7        185.78        199.72         4.63 o                         
  -3   4   7       3063.22       3095.54        20.70 o                         
  -2   4   7       1992.06       1743.22        13.76 o                         
  -1   4   7       5238.06       5398.24        32.71 o                         
   0   4   7       5283.48       5029.60        30.57 o                         
   1   4   7        371.03        437.27         6.77 o                         
   2   4   7       4718.94       5421.31        27.35 o                         
   3   4   7        767.95        759.22         5.98 o                         
   4   4   7       2188.32       2374.32        14.35 o                         
   5   4   7         38.45         50.36         2.11 o                         
   6   4   7       1090.58       1034.53         9.52 o                         
   7   4   7        267.41        290.87         5.58 o                         
   8   4   7        162.91        149.55         4.57 o                         
   9   4   7        662.80        660.13        10.25 o                         
  10   4   7          0.29         -3.54         2.81 o                         
  11   4   7         20.59         18.99         5.40 o                         
 -12   5   7        104.36        119.40        10.68 o                         
 -11   5   7        442.13        467.27        16.38 o                         
 -10   5   7        214.03        218.65        11.67 o                         
  -9   5   7        170.67        156.01         7.09 o                         
  -8   5   7       1395.57       1412.72        16.64 o                         
  -7   5   7       1408.12       1381.13        17.03 o                         
  -6   5   7         60.04         52.52         4.28 o                         
  -5   5   7        206.18        238.14         6.75 o                         
  -4   5   7         82.11        100.41         4.59 o                         
  -3   5   7         53.41        103.69         3.33 o                         
  -2   5   7          9.72         16.47         1.92 o                         
  -1   5   7       3534.97       3857.97        24.65 o                         
   0   5   7         18.73         21.72         1.78 o                         
   1   5   7         22.04         17.02         1.41 o                         
   2   5   7        492.18        468.00         5.64 o                         
   3   5   7       1599.80       1712.24        11.97 o                         
   4   5   7        717.06        624.62         5.62 o                         
   5   5   7       1119.48       1096.12         8.61 o                         
   6   5   7        871.86        886.67         9.41 o                         
   7   5   7       1264.92       1227.50        10.96 o                         
   8   5   7         73.21         73.91         3.62 o                         
   9   5   7         57.65         66.41         4.54 o                         
  10   5   7         62.10         76.46         4.82 o                         
  11   5   7        120.86        129.75         6.66 o                         
 -11   6   7         21.62         27.28        10.97 o                         
 -10   6   7         59.41         50.28         7.04 o                         
  -9   6   7        108.00         85.83         7.32 o                         
  -8   6   7        239.84        210.72         7.32 o                         
  -7   6   7        591.66        603.80        10.97 o                         
  -6   6   7        673.91        627.04        15.17 o                         
  -5   6   7       1733.48       1633.70        17.93 o                         
  -4   6   7        210.29        226.17         6.37 o                         
  -3   6   7        106.05        109.89         3.60 o                         
  -2   6   7       3362.69       3436.93        24.17 o                         
  -1   6   7      11072.43      11733.96        67.54 o                         
   0   6   7       1495.13       1352.86        10.89 o                         
   1   6   7       7819.85       7823.41        43.43 o                         
   2   6   7        166.20        208.31         4.02 o                         
   3   6   7       3400.70       3286.23        23.64 o                         
   4   6   7        408.50        424.61         5.62 o                         
   5   6   7        290.99        319.49         5.63 o                         
   6   6   7         27.31         43.48         2.71 o                         
   7   6   7        244.32        270.65         5.57 o                         
   8   6   7          8.91          8.20         2.73 o                         
   9   6   7        578.47        568.78        10.05 o                         
  10   6   7         12.82         15.02         3.44 o                         
  11   6   7        180.82        193.33         7.60 o                         
 -11   7   7          7.18          4.98         7.91 o                         
 -10   7   7        337.33        330.91        14.04 o                         
  -9   7   7         42.77         39.35         5.37 o                         
  -8   7   7       1199.18       1165.48        16.09 o                         
  -7   7   7        202.83        190.19         7.18 o                         
  -6   7   7        499.80        545.42        12.15 o                         
  -5   7   7       5019.54       4822.25        40.11 o                         
  -4   7   7          5.81          3.53         2.74 o                         
  -3   7   7       7115.36       6964.61        48.60 o                         
  -2   7   7         78.21         76.22         3.06 o                         
  -1   7   7       3187.25       3053.84        20.91 o                         
   0   7   7        209.97        316.42         5.44 o                         
   1   7   7        237.37        249.44         5.13 o                         
   2   7   7         77.62         70.73         3.47 o                         
   3   7   7       1263.96       1194.33        11.57 o                         
   4   7   7        231.82        231.90         4.92 o                         
   5   7   7       4757.38       4853.35        33.83 o                         
   6   7   7       3541.30       3411.82        33.19 o                         
   7   7   7       3033.69       2842.58        23.07 o                         
   8   7   7        954.06        960.74        11.61 o                         
   9   7   7        362.30        361.36         8.61 o                         
  10   7   7          1.39          0.02         3.02 o                         
  11   7   7         24.74         34.46         4.58 o                         
 -11   8   7         12.11         22.17         7.29 o                         
 -10   8   7          4.75          3.44         5.96 o                         
  -9   8   7         23.84         35.86         5.26 o                         
  -8   8   7       1197.04       1166.22        17.27 o                         
  -7   8   7         25.87         21.40         3.85 o                         
  -6   8   7         98.01        100.13         5.41 o                         
  -5   8   7        467.92        480.46         9.74 o                         
  -4   8   7        481.37        468.29         9.17 o                         
  -3   8   7         45.75         52.51         3.77 o                         
  -2   8   7        499.89        454.04         6.51 o                         
  -1   8   7          7.78         25.88         2.59 o                         
   0   8   7       2097.12       2056.87        16.80 o                         
   1   8   7       1195.47       1096.44        12.73 o                         
   2   8   7        322.09        291.81         6.49 o                         
   3   8   7        836.40        793.69        10.33 o                         
   4   8   7         59.51         50.93         3.36 o                         
   5   8   7          6.95         15.84         2.58 o                         
   6   8   7        384.36        346.29         7.68 o                         
   7   8   7         10.65         12.82         2.88 o                         
   8   8   7         50.47         56.76         4.21 o                         
   9   8   7        124.22        142.34         6.16 o                         
  10   8   7        215.45        198.51        10.40 o                         
  11   8   7          0.94         -0.43         3.70 o                         
 -11   9   7        445.43        449.33        17.45 o                         
 -10   9   7        713.26        770.25        20.72 o                         
  -9   9   7        121.86        101.78         7.35 o                         
  -8   9   7        624.42        590.20        11.72 o                         
  -7   9   7        732.23        766.09        13.20 o                         
  -6   9   7        251.74        248.00         7.93 o                         
  -5   9   7       1524.22       1440.92        17.49 o                         
  -4   9   7        171.17        144.09         5.95 o                         
  -3   9   7       1634.90       1638.15        16.62 o                         
  -2   9   7         43.61         23.33         2.75 o                         
  -1   9   7        406.89        342.02         6.35 o                         
   0   9   7        320.09        378.65         6.54 o                         
   1   9   7        432.96        448.89         8.17 o                         
   2   9   7       1017.36        999.58        12.53 o                         
   3   9   7        354.63        311.33         7.66 o                         
   4   9   7          2.93         -1.38         2.77 o                         
   5   9   7          9.44         15.91         2.70 o                         
   6   9   7       1459.55       1436.56        14.65 o                         
   7   9   7        447.95        435.07         8.07 o                         
   8   9   7        882.21        871.72        12.59 o                         
   9   9   7        570.97        553.30        10.45 o                         
  10   9   7        216.95        221.92         8.79 o                         
 -10  10   7         14.21          6.57         6.66 o                         
  -9  10   7          1.40         -0.39         4.74 o                         
  -8  10   7         79.28         79.68         5.83 o                         
  -7  10   7       1542.63       1588.21        27.27 o                         
  -6  10   7         56.04         46.59         4.53 o                         
  -5  10   7       2387.63       2412.23        24.82 o                         
  -4  10   7         68.11         84.80         5.03 o                         
  -3  10   7        621.11        613.00         9.82 o                         
  -2  10   7        528.49        551.00         9.18 o                         
  -1  10   7        843.22        852.27        10.24 o                         
   0  10   7        494.57        493.45         8.30 o                         
   1  10   7       2112.87       1973.23        23.00 o                         
   2  10   7        693.42        737.57        10.11 o                         
   3  10   7        170.25        199.86         6.68 o                         
   4  10   7         30.88         26.61         3.57 o                         
   5  10   7        125.72        133.15         8.23 o                         
   6  10   7         54.69         49.44         3.94 o                         
   7  10   7        253.28        235.84         6.94 o                         
   8  10   7        129.75        121.95         6.25 o                         
   9  10   7         78.22         83.20         5.38 o                         
  10  10   7        121.63        115.82         7.04 o                         
 -10  11   7        471.46        454.22        17.42 o                         
  -9  11   7        207.43        196.08        10.21 o                         
  -8  11   7        551.65        532.68        14.35 o                         
  -7  11   7        102.27        119.87         6.59 o                         
  -6  11   7       1955.01       1966.90        22.73 o                         
  -5  11   7       1241.93       1186.58        16.29 o                         
  -4  11   7         94.22         96.28         4.86 o                         
  -3  11   7         62.86         56.81         4.07 o                         
  -2  11   7         30.44         29.96         3.41 o                         
  -1  11   7       1814.76       1755.21        17.63 o                         
   0  11   7         19.84         24.91         3.77 o                         
   1  11   7       1035.60        978.60        13.25 o                         
   2  11   7        443.72        457.41         8.29 o                         
   3  11   7         53.50         49.51         4.34 o                         
   4  11   7       3323.34       3372.87        31.13 o                         
   5  11   7        561.32        554.41         9.96 o                         
   6  11   7        654.07        653.61        10.88 o                         
   7  11   7        193.35        204.01         6.94 o                         
   8  11   7        337.42        348.90         9.74 o                         
   9  11   7        301.81        314.20         9.75 o                         
  10  11   7        110.46        110.46         8.00 o                         
  -9  12   7        146.72        151.69         9.80 o                         
  -8  12   7         55.47         45.12         7.46 o                         
  -7  12   7        225.66        245.16         9.54 o                         
  -6  12   7         38.54         40.29         4.77 o                         
  -5  12   7        131.01        131.32         6.14 o                         
  -4  12   7        396.64        428.81         9.04 o                         
  -3  12   7        740.88        638.72        11.50 o                         
  -2  12   7         40.91         55.12         4.39 o                         
  -1  12   7        168.98        180.01         6.16 o                         
   0  12   7       2235.47       2146.21        21.95 o                         
   1  12   7       1109.53       1192.84        14.09 o                         
   2  12   7       1371.36       1364.16        18.14 o                         
   3  12   7        729.38        735.72        11.07 o                         
   4  12   7         13.74          8.21         4.05 o                         
   5  12   7        486.34        466.72        10.29 o                         
   6  12   7         40.94         26.93         3.93 o                         
   7  12   7         68.58         73.88         5.17 o                         
   8  12   7         23.80         38.04         4.89 o                         
   9  12   7        795.40        847.29        15.36 o                         
  -9  13   7        993.21       1034.69        22.16 o                         
  -8  13   7        121.27         95.15         8.10 o                         
  -7  13   7        289.16        294.14        11.50 o                         
  -6  13   7        369.21        353.80        10.95 o                         
  -5  13   7        306.26        290.99         8.36 o                         
  -4  13   7       1612.81       1542.24        17.89 o                         
  -3  13   7       3426.30       3374.13        32.23 o                         
  -2  13   7        325.87        312.61         8.55 o                         
  -1  13   7        374.98        340.60         9.31 o                         
   0  13   7         54.45         55.16         5.03 o                         
   1  13   7        868.62        853.33        12.06 o                         
   2  13   7         76.25         90.50         4.92 o                         
   3  13   7        599.75        638.00        12.12 o                         
   4  13   7       1166.24       1121.30        16.12 o                         
   5  13   7        213.77        196.76         7.80 o                         
   6  13   7       1306.20       1312.18        19.88 o                         
   7  13   7        172.95        164.53         9.64 o                         
   8  13   7        543.74        555.07        12.69 o                         
   9  13   7        162.61        200.74         8.85 o                         
  -8  14   7         25.52         15.05         6.07 o                         
  -7  14   7          1.16         -0.33         7.93 o                         
  -6  14   7         46.76         45.80         6.45 o                         
  -5  14   7        644.88        610.71        13.67 o                         
  -4  14   7        172.08        151.53        13.39 o                         
  -3  14   7        579.85        552.51        13.06 o                         
  -2  14   7         18.07         26.08         4.55 o                         
  -1  14   7         52.75         60.43         5.22 o                         
   0  14   7        918.79        891.48        13.82 o                         
   1  14   7        425.16        436.09         9.03 o                         
   2  14   7          3.41          3.17         2.88 o                         
   3  14   7        527.05        568.72        13.20 o                         
   4  14   7        134.60        137.12         7.57 o                         
   5  14   7        358.42        373.22        11.21 o                         
   6  14   7          0.77          0.93         5.34 o                         
   7  14   7        450.91        465.75        13.07 o                         
   8  14   7         78.46         90.54         8.16 o                         
  -8  15   7        108.07         94.87         8.56 o                         
  -7  15   7        192.17        209.08        12.12 o                         
  -6  15   7        343.35        328.28        18.21 o                         
  -5  15   7         12.87         14.96         6.42 o                         
  -4  15   7        141.33        146.49        20.69 o                         
  -3  15   7        175.73        166.40        10.09 o                         
  -2  15   7         62.61         65.54         7.65 o                         
  -1  15   7          1.02          1.06         3.86 o                         
   0  15   7         43.91         41.99         5.09 o                         
   1  15   7         32.28         32.84         5.16 o                         
   2  15   7        179.83        189.96         6.78 o                         
   3  15   7         24.73         22.95         4.09 o                         
   4  15   7        173.44        179.88         8.52 o                         
   5  15   7          6.87          1.92         4.21 o                         
   6  15   7        485.91        473.50        12.98 o                         
   7  15   7        267.73        275.29        13.86 o                         
  -7  16   7        499.09        498.25        17.48 o                         
  -6  16   7        351.89        342.31        12.76 o                         
  -5  16   7       1570.60       1600.83        30.25 o                         
  -4  16   7        381.72        390.23        14.97 o                         
  -3  16   7          5.19          3.50         6.31 o                         
  -2  16   7         43.94         64.49         9.23 o                         
  -1  16   7       1323.77       1269.67        21.50 o                         
   0  16   7        384.61        360.57        10.55 o                         
   1  16   7        142.68        153.03         7.65 o                         
   2  16   7        340.00        370.81        10.27 o                         
   3  16   7         25.19         24.67         4.46 o                         
   4  16   7        879.14        882.50        19.52 o                         
   5  16   7        137.51        117.16         7.94 o                         
   6  16   7        198.99        203.54         9.85 o                         
  -6  17   7        555.13        538.08        22.20 o                         
  -5  17   7        318.34        344.62        15.32 o                         
  -4  17   7       1370.37       1393.24        35.48 o                         
  -3  17   7        733.02        758.51        19.68 o                         
  -2  17   7         41.28         46.76        12.67 o                         
  -1  17   7       1414.15       1381.63        26.41 o                         
   0  17   7         65.17         82.99         6.43 o                         
   1  17   7         31.78         31.96         4.88 o                         
   2  17   7        189.96        231.87        10.75 o                         
   3  17   7        458.45        452.22        12.56 o                         
   4  17   7         65.28         68.07         8.73 o                         
   5  17   7        652.23        690.09        17.89 o                         
  -4  18   7        253.65        295.56        25.88 o                         
  -3  18   7          0.20         10.92         8.98 o                         
  -2  18   7        143.95        146.31        15.69 o                         
  -1  18   7        653.60        639.95        18.67 o                         
   0  18   7         88.25         72.81        12.16 o                         
   1  18   7        380.46        380.09        11.64 o                         
   2  18   7        463.58        504.12        20.23 o                         
   3  18   7         91.15         94.70         7.25 o                         
   4  18   7        158.17        187.07        10.91 o                         
  -3  19   7        344.42        373.94        15.95 o                         
  -2  19   7         43.24         46.55         7.88 o                         
  -1  19   7         24.55         29.20         7.24 o                         
   0  19   7        140.41        143.24        10.29 o                         
   1  19   7         90.72        107.30        12.14 o                         
   2  19   7        614.03        634.45        17.25 o                         
 -12   0   8         25.74         43.04        12.27 o                         
 -10   0   8         21.35         17.01         6.52 o                         
  -8   0   8        902.45        848.43        18.59 o                         
  -6   0   8       8503.19       8170.19       108.51 o                         
  -4   0   8       1821.88       1910.41        26.17 o                         
  -2   0   8       4492.73       4424.09        41.46 o                         
   0   0   8        179.63        334.20         4.73 o                         
   2   0   8         93.33        145.76         7.75 o                         
   4   0   8        875.96       1080.45        15.99 o                         
   6   0   8       2168.64       1955.85        24.96 o                         
   8   0   8       1504.50       1492.57        21.07 o                         
  10   0   8         30.66         35.65         6.15 o                         
 -12   1   8        178.74        189.07        12.00 o                         
 -11   1   8        724.08        726.57        16.60 o                         
 -10   1   8        330.17        359.70        10.36 o                         
  -9   1   8        693.50        655.62        10.58 o                         
  -8   1   8        238.81        213.26         6.56 o                         
  -7   1   8         78.31         68.43         4.18 o                         
  -6   1   8         31.77         28.56         3.58 o                         
  -5   1   8         93.05         90.25         4.43 o                         
  -4   1   8        644.86        790.91        10.53 o                         
  -3   1   8       3712.71       3552.63        26.52 o                         
  -2   1   8       1762.77       1780.64        14.97 o                         
  -1   1   8       2252.71       2302.69        15.66 o                         
   0   1   8       9020.48       8376.72        41.03 o                         
   1   1   8        146.06        147.20         2.53 o                         
   2   1   8      12235.49      12562.35        61.70 o                         
   3   1   8        455.96        599.14         9.80 o                         
   4   1   8        314.78        358.85         5.41 o                         
   5   1   8        231.73        275.93         6.38 o                         
   6   1   8         41.72         38.88         3.60 o                         
   7   1   8        368.77        383.63         6.56 o                         
   8   1   8        277.41        281.40         6.15 o                         
   9   1   8         68.08         67.16         3.98 o                         
  10   1   8        724.35        682.11        10.09 o                         
  11   1   8        261.37        265.46         7.90 o                         
 -12   2   8          4.13         -3.05         7.33 o                         
 -11   2   8        208.39        197.94        13.44 o                         
 -10   2   8        222.46        215.71        13.91 o                         
  -9   2   8        398.57        388.77        11.26 o                         
  -8   2   8       2845.96       2839.64        24.24 o                         
  -7   2   8       2287.30       2177.78        19.54 o                         
  -6   2   8       3630.66       3661.53        29.58 o                         
  -5   2   8         68.87         61.67         3.65 o                         
  -4   2   8         79.65         71.76         3.86 o                         
  -3   2   8        524.33        480.17         7.76 o                         
  -2   2   8          0.93          3.10         2.24 o                         
  -1   2   8       1602.65       1801.72        13.06 o                         
   0   2   8        189.01        155.40         2.98 o                         
   1   2   8       5122.38       5365.14        26.90 o                         
   2   2   8        381.98        476.79         5.72 o                         
   3   2   8        632.68        567.40         6.31 o                         
   4   2   8         89.57        102.29         3.40 o                         
   5   2   8        149.51        131.54         4.70 o                         
   6   2   8       3766.35       3805.15        28.76 o                         
   7   2   8       1830.16       1776.93        17.14 o                         
   8   2   8        714.53        691.06         9.24 o                         
   9   2   8       1432.52       1441.36        13.58 o                         
  10   2   8        219.17        215.19         6.39 o                         
  11   2   8          0.99         -1.37         2.96 o                         
 -12   3   8        598.60        648.16        19.50 o                         
 -11   3   8         60.51         56.62         7.75 o                         
 -10   3   8          1.38          9.54         4.89 o                         
  -9   3   8        823.70        820.50        13.56 o                         
  -8   3   8       2037.45       2075.05        21.26 o                         
  -7   3   8        288.49        253.57         6.96 o                         
  -6   3   8        391.00        419.50         8.14 o                         
  -5   3   8        227.06        224.87         6.03 o                         
  -4   3   8       1426.48       1426.85        13.95 o                         
  -3   3   8        890.08        957.89        10.28 o                         
  -2   3   8       7224.66       7473.19        46.98 o                         
  -1   3   8        124.39        113.16         3.06 o                         
   0   3   8        848.38        710.65         6.30 o                         
   1   3   8       5781.84       6159.26        30.62 o                         
   2   3   8        141.17        161.17         2.69 o                         
   3   3   8         11.15         32.65         1.79 o                         
   4   3   8        120.10        112.35         3.55 o                         
   5   3   8          1.06          4.33         2.76 o                         
   6   3   8        165.85        186.42         6.64 o                         
   7   3   8          7.26         17.34         3.24 o                         
   8   3   8        203.43        192.53         5.91 o                         
   9   3   8          2.01         -2.47         2.40 o                         
  10   3   8          1.43          0.05         2.66 o                         
  11   3   8         76.12         77.40         5.06 o                         
 -12   4   8        168.20        168.86        15.54 o                         
 -11   4   8          0.05          7.54         6.15 o                         
 -10   4   8       1155.46       1122.81        20.72 o                         
  -9   4   8        377.13        383.77         9.37 o                         
  -8   4   8       1686.11       1626.76        18.38 o                         
  -7   4   8       2827.29       2751.18        30.82 o                         
  -6   4   8        278.32        227.55         7.34 o                         
  -5   4   8          1.59         -1.46         2.66 o                         
  -4   4   8        922.17        791.33        10.89 o                         
  -3   4   8        280.79        250.66         5.25 o                         
  -2   4   8          5.55          1.45         1.65 o                         
  -1   4   8          9.83          3.42         1.52 o                         
   0   4   8       1093.56       1040.52        11.13 o                         
   1   4   8       1400.36       1531.44        12.01 o                         
   2   4   8        209.08        215.15         3.75 o                         
   3   4   8       1148.88       1324.23         9.90 o                         
   4   4   8         58.62         65.03         2.38 o                         
   5   4   8         26.01         42.92         2.81 o                         
   6   4   8       1367.57       1373.29        14.29 o                         
   7   4   8        187.83        208.62         7.00 o                         
   8   4   8        174.20        188.89         5.01 o                         
   9   4   8        131.24        141.24         5.21 o                         
  10   4   8          0.91         -4.29         2.42 o                         
  11   4   8          0.77          1.01         2.95 o                         
 -11   5   8        533.23        532.47        26.08 o                         
 -10   5   8         61.07         49.30         6.67 o                         
  -9   5   8         77.63         73.66         5.79 o                         
  -8   5   8         57.29         62.28         4.74 o                         
  -7   5   8         18.46         16.88         4.84 o                         
  -6   5   8        201.23        257.86         7.56 o                         
  -5   5   8        102.59        107.68         6.37 o                         
  -4   5   8        394.89        358.82         7.63 o                         
  -3   5   8        884.02        899.15         9.39 o                         
  -2   5   8       1577.52       1601.74        13.40 o                         
  -1   5   8       8426.88       8082.61        47.87 o                         
   0   5   8       9788.58      10439.17        60.40 o                         
   1   5   8       5323.29       5371.30        35.72 o                         
   2   5   8        262.37        189.21         4.00 o                         
   3   5   8       1399.94       1340.57        10.25 o                         
   4   5   8        108.95         98.19         2.82 o                         
   5   5   8       3069.30       2982.70        19.85 o                         
   6   5   8         55.48         66.03         3.72 o                         
   7   5   8       4574.24       4488.27        32.79 o                         
   8   5   8         40.08         45.79         3.60 o                         
   9   5   8         21.45         23.35         3.18 o                         
  10   5   8        176.44        169.99         7.10 o                         
  11   5   8         45.27         58.32         5.16 o                         
 -11   6   8        215.60        234.49        13.14 o                         
 -10   6   8        107.60        138.23        10.02 o                         
  -9   6   8        712.16        726.79        12.64 o                         
  -8   6   8        173.34        167.36         7.15 o                         
  -7   6   8       1245.67       1267.76        17.70 o                         
  -6   6   8        431.59        454.24         9.54 o                         
  -5   6   8        648.60        673.71        11.07 o                         
  -4   6   8        645.39        627.28        11.76 o                         
  -3   6   8        355.02        347.59         7.34 o                         
  -2   6   8        864.93        921.24         9.04 o                         
  -1   6   8       5802.93       5997.17        36.82 o                         
   0   6   8        486.91        530.03         6.34 o                         
   1   6   8         42.46         66.43         2.84 o                         
   2   6   8        227.31        272.65         6.33 o                         
   3   6   8        501.93        529.51         7.93 o                         
   4   6   8       4153.69       4058.71        28.61 o                         
   5   6   8       1069.16       1070.07         9.90 o                         
   6   6   8       1830.64       1783.55        15.14 o                         
   7   6   8        720.22        725.78         9.91 o                         
   8   6   8        200.81        203.31         6.39 o                         
   9   6   8         59.52         63.25         4.76 o                         
  10   6   8         24.46         24.93         3.43 o                         
  11   6   8          3.17          6.98         3.46 o                         
 -11   7   8          1.61          0.22         6.34 o                         
 -10   7   8         56.07         68.34         9.09 o                         
  -9   7   8        125.48        137.19         7.23 o                         
  -8   7   8         17.26         17.29         3.96 o                         
  -7   7   8        395.82        402.11         9.74 o                         
  -6   7   8        383.27        384.09         8.90 o                         
  -5   7   8         59.88         74.48         4.87 o                         
  -4   7   8        159.08        156.21         6.01 o                         
  -3   7   8         40.74         39.28         5.07 o                         
  -2   7   8       3370.20       3381.69        23.15 o                         
  -1   7   8       1497.50       1434.56        13.11 o                         
   0   7   8        315.23        303.26         5.57 o                         
   1   7   8       1628.79       1499.84        14.04 o                         
   2   7   8       2709.26       2597.61        25.96 o                         
   3   7   8          9.03         17.27         3.15 o                         
   4   7   8        386.70        466.04         7.30 o                         
   5   7   8        161.79        173.93         4.83 o                         
   6   7   8         15.05         18.12         2.81 o                         
   7   7   8         84.70         98.89         5.25 o                         
   8   7   8         19.76         15.19         3.53 o                         
   9   7   8         17.34         27.07         5.29 o                         
  10   7   8        415.20        411.65        10.32 o                         
  11   7   8         96.93         98.20         6.61 o                         
 -11   8   8          6.04          8.63         6.77 o                         
 -10   8   8         41.88         41.17         7.38 o                         
  -9   8   8         60.89         56.51         6.22 o                         
  -8   8   8         80.58         79.84         5.30 o                         
  -7   8   8       1456.15       1331.53        17.71 o                         
  -6   8   8        651.16        680.58        11.81 o                         
  -5   8   8        725.23        702.89        11.63 o                         
  -4   8   8         76.21         83.50         4.84 o                         
  -3   8   8       1016.65        939.65        11.72 o                         
  -2   8   8       1191.27       1127.63        13.82 o                         
  -1   8   8         10.81         10.15         2.36 o                         
   0   8   8        951.79        975.36        10.47 o                         
   1   8   8       1043.00       1024.27        12.38 o                         
   2   8   8        644.17        630.07        10.99 o                         
   3   8   8        806.11        781.24        11.24 o                         
   4   8   8       4185.61       4272.45        33.09 o                         
   5   8   8        621.81        586.65         9.06 o                         
   6   8   8         47.20         57.52         3.43 o                         
   7   8   8       3203.40       3189.85        27.52 o                         
   8   8   8        178.24        160.55         6.69 o                         
   9   8   8       2528.47       2385.45        25.91 o                         
  10   8   8          0.67         -0.76         3.67 o                         
 -10   9   8        174.07        186.14        11.78 o                         
  -9   9   8        949.42        995.69        19.84 o                         
  -8   9   8          0.26         -2.65         3.43 o                         
  -7   9   8         11.03         10.88         3.77 o                         
  -6   9   8       2036.95       2002.67        22.29 o                         
  -5   9   8        449.68        381.74         9.07 o                         
  -4   9   8        674.10        647.12        11.04 o                         
  -3   9   8          7.78         11.16         3.23 o                         
  -2   9   8        333.45        303.11         6.48 o                         
  -1   9   8        178.67        205.79         5.60 o                         
   0   9   8          0.31          3.59         2.36 o                         
   1   9   8        207.36        213.61         6.35 o                         
   2   9   8        312.87        269.75         8.20 o                         
   3   9   8       2051.35       1968.40        20.29 o                         
   4   9   8          0.20          4.82         2.67 o                         
   5   9   8        355.50        348.61         7.40 o                         
   6   9   8        253.13        236.67         6.58 o                         
   7   9   8          1.58          5.59         3.10 o                         
   8   9   8         85.03         91.03         5.29 o                         
   9   9   8        370.17        349.77         9.80 o                         
  10   9   8         10.22          7.68         4.47 o                         
 -10  10   8        882.69        926.95        23.33 o                         
  -9  10   8        549.00        584.38        15.88 o                         
  -8  10   8        151.31        145.49         7.81 o                         
  -7  10   8        563.64        544.52        11.53 o                         
  -6  10   8          0.07         -4.25         3.61 o                         
  -5  10   8       1858.20       1782.88        20.63 o                         
  -4  10   8          2.59          3.19         2.77 o                         
  -3  10   8        673.13        631.01         9.93 o                         
  -2  10   8       1204.20       1201.38        13.95 o                         
  -1  10   8       3479.46       3330.84        25.54 o                         
   0  10   8        223.97        228.95         6.25 o                         
   1  10   8          2.75          5.42         3.00 o                         
   2  10   8         30.77         27.47         4.85 o                         
   3  10   8        435.72        461.37         9.25 o                         
   4  10   8       1477.89       1485.93        17.34 o                         
   5  10   8        578.16        628.45        10.19 o                         
   6  10   8        220.27        228.50         7.19 o                         
   7  10   8         52.95         52.29         5.81 o                         
   8  10   8          1.23          0.33         3.16 o                         
   9  10   8       1215.42       1208.24        19.47 o                         
  10  10   8        111.08        111.24         7.53 o                         
 -10  11   8        357.68        372.75        16.50 o                         
  -9  11   8        128.88        136.24         9.32 o                         
  -8  11   8        245.49        229.26        12.52 o                         
  -7  11   8         37.91         47.78         5.40 o                         
  -6  11   8         71.87         69.15         5.27 o                         
  -5  11   8        362.52        389.73         9.71 o                         
  -4  11   8        692.69        670.10        10.86 o                         
  -3  11   8        634.39        645.53        10.36 o                         
  -2  11   8         15.51         17.57         3.36 o                         
  -1  11   8       5373.66       5349.10        50.46 o                         
   0  11   8         22.85         26.97         3.66 o                         
   1  11   8       1810.95       1873.94        19.85 o                         
   2  11   8         28.18         34.60         3.92 o                         
   3  11   8        119.67        108.02         5.48 o                         
   4  11   8       1097.71       1105.20        16.53 o                         
   5  11   8        390.22        395.21        10.32 o                         
   6  11   8        491.89        479.15         9.52 o                         
   7  11   8        138.77        147.21         7.38 o                         
   8  11   8        146.46        126.41         6.53 o                         
   9  11   8        351.29        390.92        14.65 o                         
  -9  12   8        333.87        319.01        13.22 o                         
  -8  12   8         66.74         75.53         8.25 o                         
  -7  12   8       2659.00       2573.33        33.75 o                         
  -6  12   8         30.86         38.36         5.21 o                         
  -5  12   8       3125.92       2926.94        27.42 o                         
  -4  12   8         28.30         35.63         4.07 o                         
  -3  12   8        247.39        244.85         8.03 o                         
  -2  12   8        576.01        572.93        10.90 o                         
  -1  12   8        208.84        211.07         6.59 o                         
   0  12   8         13.24         20.00         3.65 o                         
   1  12   8       2822.48       2829.57        26.98 o                         
   2  12   8       1179.50       1261.10        16.48 o                         
   3  12   8       4301.70       4165.58        37.17 o                         
   4  12   8         66.04         67.11         4.90 o                         
   5  12   8       1786.22       1830.94        21.24 o                         
   6  12   8          0.08         -3.16         3.35 o                         
   7  12   8         34.23         44.13         4.80 o                         
   8  12   8         63.72         63.74         5.68 o                         
   9  12   8          5.03          2.96         4.11 o                         
  -9  13   8         23.88         34.09         9.23 o                         
  -8  13   8        259.15        299.18        17.04 o                         
  -7  13   8         20.60          9.67         5.07 o                         
  -6  13   8         12.25         13.42         4.38 o                         
  -5  13   8         17.67         17.21         4.15 o                         
  -4  13   8         65.58         83.62         5.14 o                         
  -3  13   8       1877.19       1872.86        22.03 o                         
  -2  13   8         32.01         39.07         6.09 o                         
  -1  13   8       2312.85       2275.62        31.09 o                         
   0  13   8         30.16         39.95         4.59 o                         
   1  13   8          1.72         -4.82         2.89 o                         
   2  13   8        428.06        428.98         9.86 o                         
   3  13   8          3.22          2.10         3.41 o                         
   4  13   8        870.38        880.13        15.34 o                         
   5  13   8         56.15         59.06         5.33 o                         
   6  13   8        211.90        200.86         9.66 o                         
   7  13   8          8.09          9.38         3.94 o                         
   8  13   8        207.83        197.55         8.86 o                         
  -8  14   8        627.48        642.92        19.18 o                         
  -7  14   8          2.54          4.40         5.11 o                         
  -6  14   8        338.41        343.07        14.40 o                         
  -5  14   8         26.23         40.27         6.08 o                         
  -4  14   8        956.20        892.33        17.79 o                         
  -3  14   8          1.03          2.37         3.96 o                         
  -2  14   8         62.05         52.68         4.84 o                         
  -1  14   8        112.44        106.35         6.75 o                         
   0  14   8          5.64          2.54         3.40 o                         
   1  14   8          4.04          7.17         3.47 o                         
   2  14   8        145.99        144.57         6.75 o                         
   3  14   8        694.15        680.07        13.89 o                         
   4  14   8        540.47        511.73        12.48 o                         
   5  14   8        585.55        590.23        13.60 o                         
   6  14   8          7.61          6.12         5.00 o                         
   7  14   8        681.50        659.61        14.90 o                         
   8  14   8         57.79         76.45         7.61 o                         
  -7  15   8        258.45        243.15        14.97 o                         
  -6  15   8         33.62         31.66         6.11 o                         
  -5  15   8         41.40         32.05         6.82 o                         
  -4  15   8        177.55        196.05        11.34 o                         
  -3  15   8        332.31        311.36        13.07 o                         
  -2  15   8         63.13         57.93        10.08 o                         
  -1  15   8         46.38         49.50        11.25 o                         
   0  15   8         71.56         73.08         5.71 o                         
   1  15   8         72.96         67.79         5.47 o                         
   2  15   8        133.13        117.20         6.40 o                         
   3  15   8        640.84        630.31        13.85 o                         
   4  15   8          0.77          0.72         4.32 o                         
   5  15   8       1843.57       1843.69        25.32 o                         
   6  15   8          2.19          9.37         4.93 o                         
   7  15   8        281.53        321.03        11.74 o                         
  -6  16   8        332.98        383.67        15.98 o                         
  -5  16   8        116.83        113.19        10.05 o                         
  -4  16   8        152.94        166.45        11.06 o                         
  -3  16   8          3.33          0.32         6.73 o                         
  -2  16   8          6.50         12.07         8.32 o                         
  -1  16   8        221.81        245.24        11.70 o                         
   0  16   8          9.57         11.07         4.60 o                         
   1  16   8          5.61          1.59         3.61 o                         
   2  16   8         37.26         42.59         5.05 o                         
   3  16   8        316.61        322.69        12.12 o                         
   4  16   8         37.64         29.57         5.36 o                         
   5  16   8       1021.48       1045.34        19.09 o                         
   6  16   8        209.81        204.84        10.19 o                         
  -5  17   8        391.64        387.99        24.40 o                         
  -4  17   8         41.77         60.97        10.10 o                         
  -3  17   8       1827.16       1881.90        40.41 o                         
  -2  17   8         68.69         72.87        15.77 o                         
  -1  17   8        222.78        213.10        11.88 o                         
   0  17   8        565.77        588.89        14.20 o                         
   1  17   8          5.75          9.62         5.03 o                         
   2  17   8         84.61         80.72         9.48 o                         
   3  17   8        181.84        173.13         8.73 o                         
   4  17   8          7.57          5.41         5.62 o                         
   5  17   8         19.24         24.73         5.74 o                         
  -4  18   8         49.15         63.00         8.73 o                         
  -3  18   8        158.27        148.49        11.06 o                         
  -2  18   8         31.06         31.57         7.24 o                         
  -1  18   8         20.34         23.02         9.65 o                         
   0  18   8         36.19         30.71         5.85 o                         
   1  18   8       1042.60       1071.02        21.22 o                         
   2  18   8          4.15          2.92         5.33 o                         
   3  18   8       1196.64       1252.09        23.47 o                         
  -1  19   8        446.39        403.94        15.88 o                         
   0  19   8          1.34         -3.50         7.02 o                         
 -11   0   9         30.03         19.70         7.73 o                         
  -9   0   9        426.06        462.12        13.66 o                         
  -7   0   9        941.80        945.06        16.86 o                         
  -5   0   9        267.22        268.20         9.89 o                         
  -3   0   9       1956.62       1940.82        26.17 o                         
  -1   0   9       1247.60       1215.66        14.68 o                         
   1   0   9       1173.72       1158.56        12.54 o                         
   3   0   9        727.03        651.94         9.57 o                         
   5   0   9        256.24        259.86        10.78 o                         
   7   0   9       1233.70       1139.79        26.81 o                         
   9   0   9         65.78         54.79         6.38 o                         
  11   0   9        460.71        489.77        32.42 o                         
 -11   1   9        100.16         93.59        11.81 o                         
 -10   1   9         77.49         82.40         5.71 o                         
  -9   1   9        522.55        508.00         9.75 o                         
  -8   1   9       1292.43       1237.34        15.07 o                         
  -7   1   9       3901.19       3770.07        29.39 o                         
  -6   1   9        482.51        469.14         8.79 o                         
  -5   1   9       1245.29       1164.88        14.34 o                         
  -4   1   9        184.98        205.69         5.96 o                         
  -3   1   9          8.73         19.00         2.49 o                         
  -2   1   9        746.11        751.54        12.53 o                         
  -1   1   9       1899.03       1800.48        13.64 o                         
   0   1   9       3994.94       4185.67        25.36 o                         
   1   1   9       3879.22       3882.36        20.49 o                         
   2   1   9       1424.92       1451.70         9.83 o                         
   3   1   9         42.06         75.15         2.64 o                         
   4   1   9        321.10        319.01         5.41 o                         
   5   1   9       1082.35       1115.07        12.50 o                         
   6   1   9        857.63        766.84        10.48 o                         
   7   1   9        533.33        551.98         9.31 o                         
   8   1   9        737.74        732.82        11.16 o                         
   9   1   9       1333.21       1315.32        15.68 o                         
  10   1   9        227.77        226.34         6.81 o                         
  11   1   9        109.24        105.92         7.07 o                         
 -11   2   9        209.40        219.48        12.08 o                         
 -10   2   9       1279.16       1259.40        19.93 o                         
  -9   2   9        276.15        292.33         8.45 o                         
  -8   2   9         26.04         27.80         3.89 o                         
  -7   2   9       1278.57       1211.18        13.87 o                         
  -6   2   9        420.44        363.63         8.08 o                         
  -5   2   9        925.01       1011.73        14.40 o                         
  -4   2   9         30.14         21.44         3.53 o                         
  -3   2   9       1299.56       1503.13        14.03 o                         
  -2   2   9       1478.28       1428.34        12.50 o                         
  -1   2   9       2166.01       2149.40        14.60 o                         
   0   2   9       1688.71       1780.16        12.55 o                         
   1   2   9       6533.25       6361.06        33.11 o                         
   2   2   9       2226.49       2061.36        12.21 o                         
   3   2   9        517.72        499.45         5.37 o                         
   4   2   9        352.10        289.78         5.83 o                         
   5   2   9        251.58        287.39         6.77 o                         
   6   2   9        316.28        322.19         7.26 o                         
   7   2   9       1961.14       1929.91        18.50 o                         
   8   2   9         13.63         11.42         3.52 o                         
   9   2   9        176.16        194.62         7.32 o                         
  10   2   9         54.88         52.26         4.94 o                         
  11   2   9        401.93        360.65        11.01 o                         
 -11   3   9          2.94         -1.93         5.72 o                         
 -10   3   9        124.72        119.71        10.20 o                         
  -9   3   9         12.81         10.55         3.67 o                         
  -8   3   9         25.00         21.53         3.79 o                         
  -7   3   9        767.33        732.64        12.32 o                         
  -6   3   9          0.52         -0.79         3.06 o                         
  -5   3   9        809.01        752.68        11.32 o                         
  -4   3   9        429.62        470.16         9.39 o                         
  -3   3   9       4613.53       4491.91        32.94 o                         
  -2   3   9        659.50        606.37         7.23 o                         
  -1   3   9          5.83         16.14         1.77 o                         
   0   3   9        123.69        123.20         3.35 o                         
   1   3   9        296.66        255.52         3.79 o                         
   2   3   9          0.69          5.49         1.34 o                         
   3   3   9       1789.66       1771.96        12.59 o                         
   4   3   9          5.11          9.64         2.43 o                         
   5   3   9        958.32       1067.64        12.29 o                         
   6   3   9       1012.10        986.30        11.99 o                         
   7   3   9       1919.63       1928.62        18.57 o                         
   8   3   9        245.64        248.08         7.44 o                         
   9   3   9        428.17        397.39         9.69 o                         
  10   3   9         60.52         70.48         6.69 o                         
  11   3   9         32.09         27.92         7.16 o                         
 -11   4   9        157.89        171.62        11.41 o                         
 -10   4   9         85.69        100.81        10.13 o                         
  -9   4   9         24.16         25.43         4.18 o                         
  -8   4   9          5.46          3.65         3.33 o                         
  -7   4   9        140.18        133.22         6.18 o                         
  -6   4   9       2599.02       2417.78        25.99 o                         
  -5   4   9         95.68         68.18         4.49 o                         
  -4   4   9         18.25         11.60         2.95 o                         
  -3   4   9        612.79        719.96         9.10 o                         
  -2   4   9        270.28        327.87         5.42 o                         
  -1   4   9       1517.58       1481.62        11.84 o                         
   0   4   9       5270.20       5244.72        32.50 o                         
   1   4   9        860.24        823.41         7.92 o                         
   2   4   9        915.89        974.22         7.86 o                         
   3   4   9       1806.65       1827.12        12.77 o                         
   4   4   9        796.16        867.28         8.70 o                         
   5   4   9        277.13        253.84         6.61 o                         
   6   4   9       1221.87       1199.41        14.45 o                         
   7   4   9       1911.67       1874.43        19.60 o                         
   8   4   9        893.81        878.15        17.36 o                         
   9   4   9        606.80        583.92        11.33 o                         
  10   4   9          0.10         -3.76         5.63 o                         
  11   4   9        136.06        124.05         9.32 o                         
 -11   5   9        212.89        223.82        12.69 o                         
 -10   5   9         75.91         68.01         7.71 o                         
  -9   5   9        480.09        467.79        10.47 o                         
  -8   5   9       2127.07       2079.52        21.91 o                         
  -7   5   9       1086.00       1038.05        15.02 o                         
  -6   5   9       1516.89       1579.24        18.55 o                         
  -5   5   9         47.67         37.88         3.94 o                         
  -4   5   9       3308.41       3119.01        27.88 o                         
  -3   5   9        336.10        334.26         6.13 o                         
  -2   5   9        698.18        649.08         7.54 o                         
  -1   5   9         16.15         27.45         2.15 o                         
   0   5   9       5728.45       5639.81        34.77 o                         
   1   5   9       2102.30       2081.69        16.32 o                         
   2   5   9       4288.87       4114.36        30.29 o                         
   3   5   9       1084.37       1050.49        10.23 o                         
   4   5   9          5.15          8.90         1.95 o                         
   5   5   9        208.78        201.36         4.37 o                         
   6   5   9         11.78         31.39         3.82 o                         
   7   5   9        358.54        362.75         8.76 o                         
   8   5   9        162.91        144.70         6.37 o                         
   9   5   9         13.70         22.46         5.84 o                         
  10   5   9         69.07         71.75         7.18 o                         
  11   5   9          0.07         12.44         6.32 o                         
 -11   6   9        131.13        151.11        10.98 o                         
 -10   6   9        463.52        469.95        14.08 o                         
  -9   6   9        344.03        329.87         9.80 o                         
  -8   6   9        257.07        274.08         8.25 o                         
  -7   6   9         42.19         36.21         4.43 o                         
  -6   6   9       1619.07       1476.86        17.93 o                         
  -5   6   9       1355.62       1400.75        19.66 o                         
  -4   6   9        744.35        784.61        11.59 o                         
  -3   6   9       2236.73       2223.47        21.41 o                         
  -2   6   9       1249.01       1202.36        10.96 o                         
  -1   6   9         52.40         67.76         3.33 o                         
   0   6   9        531.78        531.13         6.72 o                         
   1   6   9          6.49          4.88         2.31 o                         
   2   6   9       1271.10       1252.77        15.47 o                         
   3   6   9       1720.91       1600.57        16.94 o                         
   4   6   9        474.35        439.80         6.78 o                         
   5   6   9          0.11          1.38         2.03 o                         
   6   6   9       1900.35       1889.32        17.24 o                         
   7   6   9          9.80          7.99         2.55 o                         
   8   6   9         72.72         98.65         4.43 o                         
   9   6   9          5.28          6.61         3.20 o                         
  10   6   9         44.87         23.15         6.17 o                         
 -11   7   9        787.15        848.97        22.25 o                         
 -10   7   9          4.91         -1.83         5.07 o                         
  -9   7   9        567.67        563.41        13.41 o                         
  -8   7   9          9.25         11.42         3.95 o                         
  -7   7   9        175.85        187.99         7.50 o                         
  -6   7   9         52.26         45.72         4.70 o                         
  -5   7   9        761.29        720.96        11.68 o                         
  -4   7   9        935.38        872.08        12.51 o                         
  -3   7   9       1516.29       1497.60        18.12 o                         
  -2   7   9        497.92        493.38         7.06 o                         
  -1   7   9        426.03        431.47         6.89 o                         
   0   7   9        966.69        897.22         9.80 o                         
   1   7   9         41.15         45.92         4.77 o                         
   2   7   9         44.87         60.68         4.41 o                         
   3   7   9        919.38       1005.29        15.74 o                         
   4   7   9         11.38         12.40         2.53 o                         
   5   7   9        408.99        421.80         7.54 o                         
   6   7   9       1352.65       1358.70        14.67 o                         
   7   7   9         10.16         13.43         3.00 o                         
   8   7   9       1395.52       1367.10        17.33 o                         
   9   7   9        242.46        248.86         7.74 o                         
  10   7   9        936.18        950.95        15.05 o                         
 -10   8   9        507.02        527.90        15.14 o                         
  -9   8   9         17.87         11.44         4.73 o                         
  -8   8   9        767.85        738.11        14.66 o                         
  -7   8   9          6.35          6.81         3.61 o                         
  -6   8   9       1115.86       1113.01        15.74 o                         
  -5   8   9       1222.42       1139.02        15.22 o                         
  -4   8   9        145.27        134.60         6.01 o                         
  -3   8   9        489.15        505.24         8.78 o                         
  -2   8   9        760.38        740.30         9.34 o                         
  -1   8   9        343.90        316.23         7.78 o                         
   0   8   9        285.99        341.25         6.33 o                         
   1   8   9        406.26        350.91         7.75 o                         
   2   8   9       2855.40       2752.52        28.16 o                         
   3   8   9        261.61        244.40         7.58 o                         
   4   8   9       1469.55       1467.37        15.22 o                         
   5   8   9         35.76         46.09         3.44 o                         
   6   8   9          6.68          7.86         2.96 o                         
   7   8   9         64.33         68.76         5.32 o                         
   8   8   9        395.41        426.59        12.42 o                         
   9   8   9         23.53         29.86         4.30 o                         
  10   8   9        527.37        560.24        12.10 o                         
 -10   9   9        251.79        231.40        11.58 o                         
  -9   9   9        151.10        132.58         8.91 o                         
  -8   9   9        111.99        132.23         8.38 o                         
  -7   9   9          4.74         19.66         4.14 o                         
  -6   9   9        569.17        551.48        12.02 o                         
  -5   9   9        129.70        120.91         5.94 o                         
  -4   9   9        133.17        150.96         6.15 o                         
  -3   9   9         62.28         53.37         3.85 o                         
  -2   9   9       2577.73       2512.61        20.63 o                         
  -1   9   9       3892.76       3890.78        41.05 o                         
   0   9   9        316.56        315.98         7.53 o                         
   1   9   9        775.16        816.44        13.38 o                         
   2   9   9        449.79        458.05        10.21 o                         
   3   9   9       1101.95       1124.36        15.83 o                         
   4   9   9        262.12        273.02         7.44 o                         
   5   9   9        784.00        835.20        11.43 o                         
   6   9   9        382.47        363.04         8.60 o                         
   7   9   9        245.09        222.97         7.31 o                         
   8   9   9       1437.51       1432.02        20.60 o                         
   9   9   9          0.25          1.33         4.01 o                         
  10   9   9       1394.29       1368.49        30.15 o                         
 -10  10   9        124.48        119.09         9.43 o                         
  -9  10   9         93.39         92.87         8.03 o                         
  -8  10   9         18.01         15.09         5.14 o                         
  -7  10   9        247.75        262.79         9.83 o                         
  -6  10   9         99.27         95.19         5.89 o                         
  -5  10   9         59.71         40.08         4.80 o                         
  -4  10   9        105.80        107.23         5.19 o                         
  -3  10   9         83.67         95.08         4.82 o                         
  -2  10   9        139.24        158.33         6.39 o                         
  -1  10   9       1225.86       1246.55        22.75 o                         
   0  10   9        680.45        638.07         8.93 o                         
   1  10   9        470.55        488.51        10.61 o                         
   2  10   9       2750.01       2787.41        29.36 o                         
   3  10   9        556.28        555.40        10.91 o                         
   4  10   9         84.79         68.51         4.66 o                         
   5  10   9        448.23        446.37         8.85 o                         
   6  10   9         87.95         88.79         5.30 o                         
   7  10   9          2.40          1.90         3.16 o                         
   8  10   9        697.22        685.50        14.34 o                         
   9  10   9        668.96        672.57        17.49 o                         
  -9  11   9        551.12        562.60        16.37 o                         
  -8  11   9        613.71        608.64        15.51 o                         
  -7  11   9         63.46         69.47         9.36 o                         
  -6  11   9       2022.16       1910.79        24.66 o                         
  -5  11   9         34.86         30.45         3.96 o                         
  -4  11   9        209.12        191.42         7.54 o                         
  -3  11   9         26.64         25.11         3.42 o                         
  -2  11   9         15.70         21.36         3.64 o                         
  -1  11   9         35.60         36.65         3.64 o                         
   0  11   9       4811.21       4752.01        39.73 o                         
   1  11   9        210.71        236.74         8.36 o                         
   2  11   9       5008.93       4942.74        41.83 o                         
   3  11   9        982.65       1005.18        14.29 o                         
   4  11   9        684.87        706.75        11.94 o                         
   5  11   9        493.37        502.70        10.07 o                         
   6  11   9         50.51         48.44         4.20 o                         
   7  11   9        349.55        334.13         9.15 o                         
   8  11   9         27.10         22.63         4.89 o                         
   9  11   9          0.47          9.89         4.81 o                         
  -9  12   9         94.45        100.85         9.26 o                         
  -8  12   9        112.68        135.82         8.97 o                         
  -7  12   9          3.90         12.14         4.92 o                         
  -6  12   9       1158.71       1213.45        38.70 o                         
  -5  12   9        152.08        146.72         7.32 o                         
  -4  12   9       2213.57       2175.19        22.29 o                         
  -3  12   9          2.22          7.48         3.44 o                         
  -2  12   9       2257.95       2281.91        35.20 o                         
  -1  12   9        287.28        303.56         7.59 o                         
   0  12   9       5093.08       4995.67        46.13 o                         
   1  12   9        308.20        335.52        11.21 o                         
   2  12   9        119.56        118.95         6.05 o                         
   3  12   9         68.38         76.64         5.20 o                         
   4  12   9        767.19        749.98        12.77 o                         
   5  12   9        515.74        533.40        10.97 o                         
   6  12   9        421.78        408.98         9.91 o                         
   7  12   9         12.84         21.22         4.34 o                         
   8  12   9        722.84        744.31        16.85 o                         
  -8  13   9         83.07         66.75         8.42 o                         
  -7  13   9         22.03         12.58         5.44 o                         
  -6  13   9        431.95        375.13        11.13 o                         
  -5  13   9        218.29        222.66         9.00 o                         
  -4  13   9        170.27        167.01         7.73 o                         
  -3  13   9        405.10        424.43        10.96 o                         
  -2  13   9         21.76         26.64         5.41 o                         
  -1  13   9         87.95         93.16         6.42 o                         
   0  13   9        713.10        718.30        13.38 o                         
   1  13   9        204.27        192.10         7.32 o                         
   2  13   9       1596.59       1601.48        23.51 o                         
   3  13   9          6.52          5.97         3.46 o                         
   4  13   9       1425.79       1416.93        18.96 o                         
   5  13   9         70.55         77.91         6.14 o                         
   6  13   9        248.17        242.06         9.42 o                         
   7  13   9         61.55         68.74         6.21 o                         
   8  13   9        382.75        368.73        10.85 o                         
  -7  14   9         18.37         17.35         5.55 o                         
  -6  14   9          1.22          3.24         4.86 o                         
  -5  14   9        135.42        118.59         7.11 o                         
  -4  14   9        132.82        122.47         8.17 o                         
  -3  14   9       1899.14       1889.06        27.19 o                         
  -2  14   9         61.51         76.90         6.55 o                         
  -1  14   9         35.41         44.56         6.27 o                         
   0  14   9        496.09        488.32        14.16 o                         
   1  14   9        889.89        887.75        22.38 o                         
   2  14   9          2.42          2.91         3.69 o                         
   3  14   9         51.17         52.15         5.36 o                         
   4  14   9        704.72        699.30        14.65 o                         
   5  14   9         20.38         22.71         4.77 o                         
   6  14   9        460.62        476.16        12.82 o                         
   7  14   9        384.31        395.84        12.19 o                         
  -7  15   9        630.37        662.90        17.10 o                         
  -6  15   9        159.26        168.79         9.68 o                         
  -5  15   9          0.14          3.57         5.79 o                         
  -4  15   9        175.20        189.40        11.34 o                         
  -3  15   9         73.09         69.26         7.08 o                         
  -2  15   9        108.66        113.06         8.89 o                         
  -1  15   9          6.16          9.41         5.12 o                         
   0  15   9         73.26         63.40         5.69 o                         
   1  15   9        100.89         92.65         8.09 o                         
   2  15   9         26.55         29.83         4.39 o                         
   3  15   9        160.09        169.28         8.47 o                         
   4  15   9        570.37        553.88        13.65 o                         
   5  15   9        216.33        240.38        10.22 o                         
   6  15   9        470.60        477.64        13.41 o                         
  -6  16   9         37.64         40.71         8.06 o                         
  -5  16   9        198.52        157.70        11.32 o                         
  -4  16   9        497.93        522.29        21.45 o                         
  -3  16   9          0.32          4.34         6.48 o                         
  -2  16   9        194.21        181.90        13.22 o                         
  -1  16   9         88.50         83.14         8.19 o                         
   0  16   9         22.61         18.14         4.76 o                         
   1  16   9        206.84        219.36         9.28 o                         
   2  16   9        140.25        122.46         7.38 o                         
   3  16   9        129.16        124.63        10.45 o                         
   4  16   9        418.74        408.90        12.39 o                         
   5  16   9         40.10         43.91         6.32 o                         
  -4  17   9        160.55        174.72        14.31 o                         
  -3  17   9        250.34        230.31        15.57 o                         
  -2  17   9          0.89          5.22         7.36 o                         
  -1  17   9        193.99        187.54        11.59 o                         
   0  17   9         38.44         32.58         7.08 o                         
   1  17   9          6.56          4.67         4.79 o                         
   2  17   9        360.49        379.26        13.29 o                         
   3  17   9         66.50         68.67         6.99 o                         
   4  17   9       2136.53       2183.97        31.25 o                         
  -2  18   9       2105.25       2190.92        36.62 o                         
  -1  18   9          0.20         -8.56         5.52 o                         
   0  18   9         65.24         52.01         8.06 o                         
   1  18   9         14.12         13.67         8.60 o                         
   2  18   9          5.65         12.20         5.64 o                         
 -10   0  10       1174.45       1200.72        30.19 o                         
  -8   0  10       1392.66       1329.20        21.57 o                         
  -6   0  10        634.79        566.54        14.90 o                         
  -4   0  10         59.84         60.60         5.67 o                         
  -2   0  10       3520.06       3580.32        35.50 o                         
   0   0  10      11935.05      11623.38        90.41 o                         
   2   0  10         78.40         71.00         3.24 o                         
   4   0  10       3181.67       3212.75        35.47 o                         
   6   0  10        943.94        996.77        17.40 o                         
   8   0  10         29.15         28.10         5.58 o                         
  10   0  10        805.94        796.75        18.23 o                         
 -11   1  10         18.62         14.33         6.47 o                         
 -10   1  10         24.80         22.85         4.79 o                         
  -9   1  10          0.02         -2.27         3.37 o                         
  -8   1  10       1175.27       1166.75        15.50 o                         
  -7   1  10         27.57         32.50         3.55 o                         
  -6   1  10       6166.01       6057.63        45.38 o                         
  -5   1  10          5.38          1.02         2.89 o                         
  -4   1  10       1003.88        971.91        12.56 o                         
  -3   1  10         57.94         43.31         3.06 o                         
  -2   1  10         47.94         53.37         2.98 o                         
  -1   1  10        726.32        716.71         9.98 o                         
   0   1  10        754.65        726.22         9.73 o                         
   1   1  10         30.86         46.79         2.30 o                         
   2   1  10         34.05         33.85         2.06 o                         
   3   1  10         43.87         48.66         2.53 o                         
   4   1  10          1.24          5.94         2.23 o                         
   5   1  10         60.04         69.77         4.16 o                         
   6   1  10        221.31        215.57         6.42 o                         
   7   1  10         75.76         59.26         4.39 o                         
   8   1  10        488.24        475.78         9.32 o                         
   9   1  10         28.58         18.20         4.80 o                         
  10   1  10        391.14        391.15        10.30 o                         
  11   1  10          0.45         -6.09         6.54 o                         
 -11   2  10          0.07        -10.50         7.03 o                         
 -10   2  10        130.11        111.74         7.28 o                         
  -9   2  10        372.92        331.52         9.33 o                         
  -8   2  10         70.90         58.22         4.69 o                         
  -7   2  10        122.10        118.12         6.03 o                         
  -6   2  10        411.09        435.66         9.45 o                         
  -5   2  10        115.91         82.47         4.86 o                         
  -4   2  10       2671.82       2508.57        23.56 o                         
  -3   2  10        608.28        544.14         7.95 o                         
  -2   2  10         63.37         86.32         3.30 o                         
  -1   2  10         42.24         68.59         2.78 o                         
   0   2  10        672.66        635.96         7.33 o                         
   1   2  10         63.33         52.17         3.07 o                         
   2   2  10       4964.97       4911.13        27.83 o                         
   3   2  10         54.33         41.14         2.31 o                         
   4   2  10        203.81        202.08         5.04 o                         
   5   2  10        902.34        813.24        10.71 o                         
   6   2  10       1553.26       1485.39        15.55 o                         
   7   2  10          7.26          5.77         3.64 o                         
   8   2  10         23.80         29.57         3.99 o                         
   9   2  10         11.79          9.27         3.81 o                         
  10   2  10          7.77         10.49         4.86 o                         
  11   2  10         50.61         61.82         9.08 o                         
 -11   3  10        112.35        105.47         9.65 o                         
 -10   3  10        362.49        380.43        11.47 o                         
  -9   3  10         26.83         26.32         4.52 o                         
  -8   3  10        166.76        153.21         6.98 o                         
  -7   3  10       1469.16       1447.84        18.31 o                         
  -6   3  10        399.71        390.00         9.06 o                         
  -5   3  10       1318.67       1267.31        15.57 o                         
  -4   3  10        140.74        197.39         9.14 o                         
  -3   3  10        156.72        184.25         5.20 o                         
  -2   3  10        228.54        289.16         5.38 o                         
  -1   3  10          5.52          1.80         1.97 o                         
   0   3  10       7260.07       7216.35        43.82 o                         
   1   3  10         53.24         55.13         2.67 o                         
   2   3  10       4709.17       4828.92        27.81 o                         
   3   3  10         24.99          7.98         1.99 o                         
   4   3  10        263.83        282.34         8.28 o                         
   5   3  10        621.33        573.81         9.15 o                         
   6   3  10       2668.22       2551.50        22.13 o                         
   7   3  10       1378.10       1350.52        16.34 o                         
   8   3  10       1627.12       1632.46        18.99 o                         
   9   3  10          7.11          7.00         4.01 o                         
  10   3  10       2241.56       2100.47        31.75 o                         
 -11   4  10         51.25         54.31         9.70 o                         
 -10   4  10        144.32        159.69        12.55 o                         
  -9   4  10          0.33          2.10         5.45 o                         
  -8   4  10          0.43         -1.06         3.29 o                         
  -7   4  10         72.18         74.67         5.21 o                         
  -6   4  10        291.24        310.39         8.24 o                         
  -5   4  10        828.46        851.08        12.54 o                         
  -4   4  10       3969.18       3961.34        33.83 o                         
  -3   4  10       1152.61       1117.47        12.14 o                         
  -2   4  10       2022.97       1967.82        15.26 o                         
  -1   4  10        578.83        575.41         7.47 o                         
   0   4  10        232.89        259.96         5.31 o                         
   1   4  10       4004.31       3952.05        27.38 o                         
   2   4  10       4969.52       4756.57        28.84 o                         
   3   4  10       1204.47       1138.84        10.54 o                         
   4   4  10       3869.07       3790.25        28.10 o                         
   5   4  10         15.49         17.14         3.42 o                         
   6   4  10       1718.69       1749.23        18.71 o                         
   7   4  10          1.06         -0.57         3.44 o                         
   8   4  10         34.52         33.33         4.46 o                         
   9   4  10         10.80         14.39         4.10 o                         
  10   4  10         41.70         41.00         6.49 o                         
 -11   5  10         88.37         87.15        14.97 o                         
 -10   5  10         83.91        101.40         7.95 o                         
  -9   5  10         13.56          7.99         4.41 o                         
  -8   5  10        555.07        540.84        10.78 o                         
  -7   5  10        794.49        729.30        12.81 o                         
  -6   5  10        187.92        197.88         7.11 o                         
  -5   5  10       2495.18       2358.82        25.60 o                         
  -4   5  10        794.05        724.98        11.23 o                         
  -3   5  10          0.38          3.52         2.77 o                         
  -2   5  10         24.15         27.45         2.55 o                         
  -1   5  10        414.30        403.87         6.51 o                         
   0   5  10        309.24        305.52         5.77 o                         
   1   5  10       1286.30       1348.56        12.23 o                         
   2   5  10       1280.82       1079.54        18.65 o                         
   3   5  10        440.46        426.95         7.42 o                         
   4   5  10        132.79        122.48         5.65 o                         
   5   5  10         58.64         68.87         4.60 o                         
   6   5  10        191.87        185.44         6.75 o                         
   7   5  10        164.44        188.21         8.01 o                         
   8   5  10          5.07          3.67         3.56 o                         
   9   5  10        117.12        132.28         7.36 o                         
  10   5  10        633.99        617.13        16.39 o                         
 -10   6  10       1171.96       1154.42        21.95 o                         
  -9   6  10         66.59         54.12         7.12 o                         
  -8   6  10        239.97        216.08         8.76 o                         
  -7   6  10        293.67        255.69         8.42 o                         
  -6   6  10        484.78        475.64        10.23 o                         
  -5   6  10        353.63        324.94         8.31 o                         
  -4   6  10        419.17        421.75         8.72 o                         
  -3   6  10        713.50        686.96        10.55 o                         
  -2   6  10       3731.10       3750.28        25.55 o                         
  -1   6  10        782.10        759.55        10.76 o                         
   0   6  10       1381.80       1376.59        14.00 o                         
   1   6  10        808.60        712.59         9.64 o                         
   2   6  10        181.03        164.96         6.22 o                         
   3   6  10        340.35        330.03         8.00 o                         
   4   6  10         67.79         71.38         4.37 o                         
   5   6  10         22.29         17.30         2.50 o                         
   6   6  10        372.52        382.40         9.02 o                         
   7   6  10        302.20        318.81         8.59 o                         
   8   6  10         39.91         46.08         4.83 o                         
   9   6  10        537.59        502.01        13.84 o                         
  10   6  10          3.89          7.73         5.87 o                         
 -10   7  10          2.42          5.19         5.44 o                         
  -9   7  10         32.27         24.75         5.00 o                         
  -8   7  10        528.49        521.52        13.84 o                         
  -7   7  10       1434.53       1413.13        18.71 o                         
  -6   7  10       2234.26       2179.42        23.72 o                         
  -5   7  10       2500.17       2382.26        24.53 o                         
  -4   7  10       2765.13       2708.07        26.05 o                         
  -3   7  10       1433.24       1427.53        15.41 o                         
  -2   7  10        706.80        678.28         8.61 o                         
  -1   7  10          6.61          2.69         2.29 o                         
   0   7  10       2008.88       1911.90        17.83 o                         
   1   7  10        150.70        170.73         5.88 o                         
   2   7  10       1070.34       1050.41        14.78 o                         
   3   7  10        586.90        642.48        11.19 o                         
   4   7  10         40.36         36.64         3.45 o                         
   5   7  10        370.85        371.00         7.69 o                         
   6   7  10         91.06         81.86         5.32 o                         
   7   7  10        395.61        399.78         9.32 o                         
   8   7  10        151.53        157.62         8.59 o                         
   9   7  10        670.71        685.31        15.78 o                         
  10   7  10          9.54         10.37         7.99 o                         
 -10   8  10        564.47        555.17        16.04 o                         
  -9   8  10         25.82         27.34         5.22 o                         
  -8   8  10         93.66         99.83        11.11 o                         
  -7   8  10         63.65         68.54         5.92 o                         
  -6   8  10          1.47         -0.18         3.27 o                         
  -5   8  10        628.16        565.91        10.96 o                         
  -4   8  10        354.55        334.46         8.31 o                         
  -3   8  10          1.03          4.58         2.73 o                         
  -2   8  10        492.46        494.44         8.68 o                         
  -1   8  10       1699.92       1637.76        21.15 o                         
   0   8  10       1293.79       1298.02        14.09 o                         
   1   8  10        344.27        314.60         7.47 o                         
   2   8  10        586.47        527.59        18.30 o                         
   3   8  10        799.46        832.86        21.97 o                         
   4   8  10        440.28        495.03         8.54 o                         
   5   8  10        265.99        246.47         7.10 o                         
   6   8  10        145.77        152.88         5.97 o                         
   7   8  10        287.32        313.65        11.74 o                         
   8   8  10        292.08        304.26         8.92 o                         
   9   8  10        623.64        661.77        19.04 o                         
 -10   9  10        136.83        118.00         9.29 o                         
  -9   9  10        135.11        122.34         7.95 o                         
  -8   9  10        127.40        138.56        10.37 o                         
  -7   9  10        332.94        354.70        12.90 o                         
  -6   9  10        226.16        245.67        10.32 o                         
  -5   9  10        718.97        704.95        12.26 o                         
  -4   9  10          0.42         -1.43         4.36 o                         
  -3   9  10         76.12         68.89         4.22 o                         
  -2   9  10       1916.17       1876.01        20.29 o                         
  -1   9  10         91.11         94.73         4.16 o                         
   0   9  10       2201.66       2171.10        20.21 o                         
   1   9  10        813.89        847.73        13.84 o                         
   2   9  10        208.29        219.82         7.72 o                         
   3   9  10       1220.41       1211.25        17.02 o                         
   4   9  10         69.41         78.97         4.70 o                         
   5   9  10          4.85         -2.18         2.80 o                         
   6   9  10         10.28          8.62         3.15 o                         
   7   9  10        679.58        663.06        13.30 o                         
   8   9  10        256.68        254.90         8.96 o                         
   9   9  10        434.93        463.65        11.68 o                         
  -9  10  10        154.27        159.51         9.17 o                         
  -8  10  10        175.75        183.63         9.97 o                         
  -7  10  10         52.39         45.83         5.90 o                         
  -6  10  10        272.39        285.26         9.99 o                         
  -5  10  10        403.62        370.47         9.59 o                         
  -4  10  10         31.52         28.05         3.66 o                         
  -3  10  10         51.66         43.41         3.83 o                         
  -2  10  10        964.88        927.56        13.60 o                         
  -1  10  10        741.99        776.72        10.98 o                         
   0  10  10         10.59         17.43         3.14 o                         
   1  10  10       1269.16       1330.54        18.15 o                         
   2  10  10        246.23        247.51         8.43 o                         
   3  10  10        954.38        931.77        18.29 o                         
   4  10  10       2262.25       2270.59        23.35 o                         
   5  10  10        402.35        392.60         9.00 o                         
   6  10  10        906.03        960.20        14.28 o                         
   7  10  10         33.09         24.65         4.83 o                         
   8  10  10        348.46        348.95        10.94 o                         
   9  10  10        127.30        108.77         7.02 o                         
  -9  11  10         67.81         62.50         7.87 o                         
  -8  11  10         31.09         33.66         6.21 o                         
  -7  11  10        776.87        756.39        16.75 o                         
  -6  11  10        387.24        430.65        15.93 o                         
  -5  11  10        508.42        522.41        11.92 o                         
  -4  11  10         67.73         77.41         4.89 o                         
  -3  11  10        483.10        502.21        11.13 o                         
  -2  11  10        853.58        856.50        15.80 o                         
  -1  11  10       2705.81       2684.69        25.18 o                         
   0  11  10       2275.03       2300.61        23.97 o                         
   1  11  10       1009.04       1019.11        16.03 o                         
   2  11  10         41.19         44.21         4.83 o                         
   3  11  10        222.40        243.39         7.93 o                         
   4  11  10        102.55        114.21         7.27 o                         
   5  11  10        243.65        265.08         8.00 o                         
   6  11  10        142.66        138.50         7.65 o                         
   7  11  10        654.69        673.85        12.55 o                         
   8  11  10        538.94        521.33        14.02 o                         
  -8  12  10        550.79        599.30        19.47 o                         
  -7  12  10        122.08        124.04         8.38 o                         
  -6  12  10         59.30         57.92         5.69 o                         
  -5  12  10         66.98         73.05         5.85 o                         
  -4  12  10        992.07        975.70        20.27 o                         
  -3  12  10          0.08          1.96         3.45 o                         
  -2  12  10        957.79        940.92        14.52 o                         
  -1  12  10         36.06         32.95         4.12 o                         
   0  12  10          0.06         12.55         5.44 o                         
   1  12  10       2388.21       2416.87        27.87 o                         
   2  12  10        175.27        157.66         6.83 o                         
   3  12  10       1974.73       1951.74        22.17 o                         
   4  12  10         25.07         33.01         4.14 o                         
   5  12  10        248.32        241.85         8.13 o                         
   6  12  10         89.82         86.77         6.17 o                         
   7  12  10         42.15         42.30         4.94 o                         
   8  12  10        129.76        132.84         8.13 o                         
  -8  13  10        254.67        257.37        15.62 o                         
  -7  13  10        139.46        142.03         8.32 o                         
  -6  13  10         66.90         68.39         6.14 o                         
  -5  13  10        681.39        688.13        14.10 o                         
  -4  13  10        461.47        475.36        13.40 o                         
  -3  13  10        251.75        262.80        10.56 o                         
  -2  13  10          3.53          8.36         4.52 o                         
  -1  13  10       2060.27       2028.64        27.45 o                         
   0  13  10         10.22          4.26         4.85 o                         
   1  13  10          8.37         13.95         4.81 o                         
   2  13  10        642.48        674.55        13.58 o                         
   3  13  10         26.83         29.20         4.71 o                         
   4  13  10        101.61        115.00         7.07 o                         
   5  13  10          3.41          6.99         4.22 o                         
   6  13  10        116.99        123.79         7.30 o                         
   7  13  10         10.34         19.63         4.78 o                         
  -7  14  10         56.30         54.54         7.46 o                         
  -6  14  10         61.61         61.89         6.14 o                         
  -5  14  10         15.54          7.92         4.27 o                         
  -4  14  10        726.17        749.03        18.56 o                         
  -3  14  10          0.09          0.53         4.22 o                         
  -2  14  10       1059.07       1065.93        19.38 o                         
  -1  14  10        203.24        245.66        11.46 o                         
   0  14  10        218.96        200.71        11.29 o                         
   1  14  10        169.01        182.45        11.19 o                         
   2  14  10        587.37        594.57        13.29 o                         
   3  14  10        422.94        425.65        11.76 o                         
   4  14  10         58.60         70.96         6.14 o                         
   5  14  10        329.75        330.89        11.06 o                         
   6  14  10        103.34         90.44         6.97 o                         
  -6  15  10        287.28        293.01        12.52 o                         
  -5  15  10        131.13        111.01         9.77 o                         
  -4  15  10         22.11         33.20         6.31 o                         
  -3  15  10        668.24        691.18        16.34 o                         
  -2  15  10        187.68        183.25        15.46 o                         
  -1  15  10        797.42        739.01        18.43 o                         
   0  15  10         47.21         58.69         7.33 o                         
   1  15  10         37.92         37.95         5.85 o                         
   2  15  10          4.36          2.92         4.63 o                         
   3  15  10        161.16        157.56        10.06 o                         
   4  15  10        350.61        365.69        11.80 o                         
   5  15  10          0.42          4.10         4.61 o                         
  -5  16  10         21.84          6.23         8.03 o                         
  -4  16  10        266.67        257.41        16.98 o                         
  -3  16  10        295.35        316.77        17.21 o                         
  -2  16  10        363.33        380.06        17.68 o                         
  -1  16  10        116.88        111.66        12.71 o                         
   0  16  10        350.93        352.99        17.94 o                         
   1  16  10        176.67        182.52        10.06 o                         
   2  16  10        504.19        483.90        14.65 o                         
   3  16  10        594.69        589.61        14.60 o                         
   4  16  10        605.08        631.74        15.07 o                         
  -3  17  10       1220.20       1213.03        48.19 o                         
  -2  17  10         56.12         64.45        10.10 o                         
  -1  17  10        368.17        388.70        34.61 o                         
   0  17  10        987.57        983.91        30.04 o                         
   1  17  10         24.95         22.34         5.85 o                         
   2  17  10        121.46        120.39         9.17 o                         
   3  17  10          4.05          0.04         5.31 o                         
 -11   0  11         24.37         10.51        11.39 o                         
  -9   0  11          4.51         -2.17         6.48 o                         
  -7   0  11       5172.34       4898.46        51.89 o                         
  -5   0  11       2329.55       2215.66        42.16 o                         
  -3   0  11       2820.20       2565.68        33.22 o                         
  -1   0  11       4216.27       4276.08        42.68 o                         
   1   0  11       5216.81       4935.38        42.09 o                         
   3   0  11        191.31        187.47        10.63 o                         
   5   0  11        349.40        325.01        10.40 o                         
   7   0  11       1364.79       1349.09        22.01 o                         
   9   0  11         39.83         44.61         6.43 o                         
 -11   1  11       1062.21       1113.29        29.74 o                         
 -10   1  11         48.30         55.20         7.34 o                         
  -9   1  11       1443.28       1533.99        21.80 o                         
  -8   1  11         49.19         51.54         4.54 o                         
  -7   1  11          2.36         -3.16         3.14 o                         
  -6   1  11        340.74        323.06         8.50 o                         
  -5   1  11        765.50        783.47        11.95 o                         
  -4   1  11        809.95        739.58        13.00 o                         
  -3   1  11         85.58        119.40         4.52 o                         
  -2   1  11        233.47        222.78         5.31 o                         
  -1   1  11        676.51        680.27         8.25 o                         
   0   1  11        984.19        935.65         9.29 o                         
   1   1  11        602.71        633.12         7.66 o                         
   2   1  11       1775.26       1830.55        13.89 o                         
   3   1  11        558.10        567.79        10.18 o                         
   4   1  11        277.98        288.53         6.61 o                         
   5   1  11       2059.35       1978.45        18.50 o                         
   6   1  11        328.56        335.30         7.89 o                         
   7   1  11          0.51          0.72         3.24 o                         
   8   1  11        345.02        319.63         8.39 o                         
   9   1  11         23.31         26.41         4.72 o                         
  10   1  11          7.59          7.53         4.38 o                         
 -11   2  11          0.70          7.40         6.98 o                         
 -10   2  11        454.47        509.33        13.11 o                         
  -9   2  11          2.17         -4.47         3.89 o                         
  -8   2  11        286.92        266.60         8.21 o                         
  -7   2  11        367.52        325.08         9.87 o                         
  -6   2  11        973.59        910.93        13.61 o                         
  -5   2  11       1111.99       1158.70        15.00 o                         
  -4   2  11       1042.70       1056.93        13.63 o                         
  -3   2  11       2958.24       3077.53        26.39 o                         
  -2   2  11       3409.95       3120.67        24.45 o                         
  -1   2  11        209.22        213.68         7.37 o                         
   0   2  11         52.29         50.68         2.95 o                         
   1   2  11        505.89        532.40         6.38 o                         
   2   2  11       1272.17       1175.08        10.80 o                         
   3   2  11         37.47         54.99         3.97 o                         
   4   2  11        279.75        291.09         6.86 o                         
   5   2  11        477.14        466.62         9.02 o                         
   6   2  11        132.82        133.19         5.63 o                         
   7   2  11        998.40        949.16        13.45 o                         
   8   2  11         34.42         27.08         4.28 o                         
   9   2  11       1659.37       1610.94        21.10 o                         
  10   2  11         31.33         22.44         4.87 o                         
 -11   3  11         96.76         99.75         9.72 o                         
 -10   3  11          6.76         11.01         4.89 o                         
  -9   3  11         20.98          5.15         4.20 o                         
  -8   3  11          7.19          2.77         3.71 o                         
  -7   3  11         55.31         36.98         4.48 o                         
  -6   3  11         28.18         43.27         4.37 o                         
  -5   3  11          1.16          0.39         2.87 o                         
  -4   3  11       3588.28       3482.78        30.81 o                         
  -3   3  11       2190.85       2284.76        19.90 o                         
  -2   3  11         48.01         46.37         2.99 o                         
  -1   3  11        302.63        307.28         6.12 o                         
   0   3  11       2421.95       2337.39        17.59 o                         
   1   3  11       5656.74       5742.14        35.87 o                         
   2   3  11        750.93        690.16         7.31 o                         
   3   3  11       7643.78       7543.38        54.22 o                         
   4   3  11        797.22        774.28        10.28 o                         
   5   3  11       1676.86       1679.31        16.71 o                         
   6   3  11          4.96          1.99         3.42 o                         
   7   3  11        100.40         96.76         5.66 o                         
   8   3  11       1194.91       1142.65        15.73 o                         
   9   3  11         84.58        104.33         6.31 o                         
  10   3  11         85.89         82.85         7.50 o                         
 -10   4  11         85.89         77.27         6.78 o                         
  -9   4  11         59.99         70.83         6.10 o                         
  -8   4  11        155.23        135.41         7.30 o                         
  -7   4  11        256.79        279.73         8.69 o                         
  -6   4  11        676.00        584.20        11.04 o                         
  -5   4  11        171.53        162.84         6.35 o                         
  -4   4  11        233.93        265.77         7.27 o                         
  -3   4  11       1357.42       1431.74        16.01 o                         
  -2   4  11          2.16          8.61         2.50 o                         
  -1   4  11       1877.00       1836.04        16.10 o                         
   0   4  11        494.43        507.63         7.39 o                         
   1   4  11        306.23        269.43         5.38 o                         
   2   4  11         28.93         28.06         2.55 o                         
   3   4  11          3.82          6.16         2.65 o                         
   4   4  11         20.39         10.01         3.25 o                         
   5   4  11        271.64        253.83         7.49 o                         
   6   4  11        232.99        221.76         7.31 o                         
   7   4  11        290.22        314.15         8.68 o                         
   8   4  11         82.56         60.98         5.27 o                         
   9   4  11       1057.94       1025.49        16.18 o                         
  10   4  11        661.91        708.08        16.66 o                         
 -10   5  11         12.81         20.21         5.17 o                         
  -9   5  11         10.54         11.35         5.09 o                         
  -8   5  11        369.69        357.83        12.27 o                         
  -7   5  11         68.41         65.58         5.28 o                         
  -6   5  11       1003.14        997.96        14.69 o                         
  -5   5  11        119.89        109.25         5.49 o                         
  -4   5  11        705.74        700.94        11.05 o                         
  -3   5  11         21.95         14.79         3.40 o                         
  -2   5  11        187.12        183.07         5.84 o                         
  -1   5  11         14.11          5.67         2.49 o                         
   0   5  11       1247.76       1181.15        11.98 o                         
   1   5  11       2384.80       2333.62        19.82 o                         
   2   5  11       1259.31       1154.91        17.42 o                         
   3   5  11       3465.33       3429.85        41.68 o                         
   4   5  11        391.09        365.34         7.70 o                         
   5   5  11         61.47         66.08         4.71 o                         
   6   5  11        423.46        421.51         9.43 o                         
   7   5  11         27.63         32.06         4.48 o                         
   8   5  11        341.55        311.38        12.23 o                         
   9   5  11         18.91         16.39         4.59 o                         
  10   5  11        403.14        417.47        14.93 o                         
 -10   6  11          0.05          1.09         4.64 o                         
  -9   6  11        661.31        618.07        14.33 o                         
  -8   6  11          0.39         14.02         4.56 o                         
  -7   6  11        633.15        632.63        13.32 o                         
  -6   6  11       2108.99       1968.54        22.29 o                         
  -5   6  11       3128.46       3045.17        29.12 o                         
  -4   6  11        475.57        458.62         9.19 o                         
  -3   6  11        972.04        916.93        11.78 o                         
  -2   6  11        184.20        187.39         6.94 o                         
  -1   6  11          2.25          4.85         2.72 o                         
   0   6  11          2.90         15.93         3.52 o                         
   1   6  11        612.95        672.05         9.10 o                         
   2   6  11         18.11         16.57         3.44 o                         
   3   6  11       1297.56       1261.43        15.92 o                         
   4   6  11       1533.26       1560.81        19.60 o                         
   5   6  11          5.67          6.89         3.09 o                         
   6   6  11        777.91        711.86        14.30 o                         
   7   6  11         66.68         65.25         5.69 o                         
   8   6  11        239.41        253.03         8.73 o                         
   9   6  11        423.74        386.82        11.99 o                         
 -10   7  11        558.78        655.56        18.16 o                         
  -9   7  11        310.16        302.47        11.13 o                         
  -8   7  11        120.60        104.61         7.57 o                         
  -7   7  11        219.44        200.36         9.38 o                         
  -6   7  11          1.84          1.21         3.27 o                         
  -5   7  11        545.71        613.04        11.34 o                         
  -4   7  11        374.13        375.74         8.55 o                         
  -3   7  11       3297.07       3155.69        26.82 o                         
  -2   7  11        579.59        572.01         9.65 o                         
  -1   7  11       1598.33       1512.09        15.73 o                         
   0   7  11         44.32         47.37         3.53 o                         
   1   7  11        848.33        878.41        11.95 o                         
   2   7  11       1069.93       1042.08        14.92 o                         
   3   7  11        218.30        202.55         6.80 o                         
   4   7  11        948.99        898.70        12.39 o                         
   5   7  11          0.97          2.14         3.22 o                         
   6   7  11        153.36        143.97         6.33 o                         
   7   7  11         19.50         21.27         5.80 o                         
   8   7  11        164.61        163.25        10.49 o                         
   9   7  11          0.27          5.48         6.48 o                         
  -9   8  11        297.05        324.53        11.59 o                         
  -8   8  11         12.95         11.26         4.86 o                         
  -7   8  11          1.57         -1.76         4.43 o                         
  -6   8  11       2460.71       2410.43        34.33 o                         
  -5   8  11         76.90         89.71         5.40 o                         
  -4   8  11       4624.10       4528.77        37.55 o                         
  -3   8  11        920.94        916.27        12.31 o                         
  -2   8  11        660.82        669.08        11.05 o                         
  -1   8  11        287.67        287.05         6.93 o                         
   0   8  11         37.89         60.28         3.87 o                         
   1   8  11        289.55        290.25         7.27 o                         
   2   8  11        109.21        128.44         6.25 o                         
   3   8  11        468.17        422.30         9.69 o                         
   4   8  11        357.43        373.17         8.98 o                         
   5   8  11          6.18         -0.24         2.73 o                         
   6   8  11         36.86         39.79         4.35 o                         
   7   8  11        154.72        136.29         6.33 o                         
   8   8  11        830.51        867.84        24.41 o                         
   9   8  11         57.69         56.97         8.14 o                         
  -9   9  11         91.26         90.49         7.45 o                         
  -8   9  11        200.05        214.65        10.37 o                         
  -7   9  11         56.01         76.40         6.68 o                         
  -6   9  11        399.83        390.12        11.86 o                         
  -5   9  11        320.01        296.03         8.71 o                         
  -4   9  11          1.56         -0.34         3.05 o                         
  -3   9  11        109.02        129.90         6.25 o                         
  -2   9  11        180.30        164.62         6.49 o                         
  -1   9  11          0.29         -0.57         2.98 o                         
   0   9  11        914.53        954.37        12.13 o                         
   1   9  11          0.53          9.03         3.57 o                         
   2   9  11       2940.82       2935.12        30.72 o                         
   3   9  11        481.32        508.61        11.26 o                         
   4   9  11       1409.46       1401.66        20.60 o                         
   5   9  11        587.79        610.06        11.65 o                         
   6   9  11          3.36          8.18         6.08 o                         
   7   9  11        114.71        110.59         8.34 o                         
   8   9  11        143.59        147.83         7.51 o                         
   9   9  11          1.53         -6.21         6.07 o                         
  -9  10  11         63.16         75.79         7.19 o                         
  -8  10  11         33.63         22.87         8.35 o                         
  -7  10  11        140.84        151.99         8.82 o                         
  -6  10  11        812.20        818.41        16.71 o                         
  -5  10  11         69.48         82.05         5.96 o                         
  -4  10  11        637.64        611.65        10.74 o                         
  -3  10  11          6.74          5.48         3.40 o                         
  -2  10  11       1185.45       1112.11        18.42 o                         
  -1  10  11       4108.75       3964.30        35.48 o                         
   0  10  11        587.18        586.11         9.82 o                         
   1  10  11        921.02        935.63        15.22 o                         
   2  10  11         23.89         34.95         4.45 o                         
   3  10  11        327.71        336.11         8.48 o                         
   4  10  11         64.24         67.60         4.62 o                         
   5  10  11        198.92        205.82        10.16 o                         
   6  10  11        150.33        133.14         6.49 o                         
   7  10  11        967.14        976.19        16.86 o                         
   8  10  11        550.59        567.97        13.00 o                         
  -8  11  11        197.72        235.33        18.21 o                         
  -7  11  11        348.49        352.12        12.61 o                         
  -6  11  11        156.79        169.62        13.15 o                         
  -5  11  11          0.23         -5.15         3.69 o                         
  -4  11  11         30.56         29.20         4.52 o                         
  -3  11  11        299.25        328.27         9.25 o                         
  -2  11  11         25.54         20.32         3.68 o                         
  -1  11  11        334.38        365.57        15.00 o                         
   0  11  11          6.69          6.84         3.77 o                         
   1  11  11          5.86         13.20         4.12 o                         
   2  11  11         53.32         51.27         5.19 o                         
   3  11  11          8.38         10.74         3.51 o                         
   4  11  11       1377.47       1372.21        17.59 o                         
   5  11  11        318.08        341.50         9.95 o                         
   6  11  11         14.81         13.47         3.83 o                         
   7  11  11        262.73        290.49        13.19 o                         
   8  11  11         15.16         10.13         4.58 o                         
  -8  12  11        595.76        607.39        16.52 o                         
  -7  12  11         57.55         58.43         8.35 o                         
  -6  12  11        155.96        159.92         8.37 o                         
  -5  12  11         73.58         81.54         6.10 o                         
  -4  12  11          1.01          0.71         5.69 o                         
  -3  12  11         60.78         58.14         5.96 o                         
  -2  12  11        280.59        285.17        10.10 o                         
  -1  12  11        816.96        794.91        28.20 o                         
   0  12  11        742.89        699.13        16.08 o                         
   1  12  11         79.31         76.22         5.83 o                         
   2  12  11         55.04         67.16         5.73 o                         
   3  12  11          8.89         16.61         3.71 o                         
   4  12  11        164.73        165.68         8.10 o                         
   5  12  11        278.74        301.41         9.99 o                         
   6  12  11          8.59          9.83         4.09 o                         
   7  12  11          0.91          6.56         5.95 o                         
  -7  13  11        166.64        184.23        15.53 o                         
  -6  13  11          4.53         12.04         4.66 o                         
  -5  13  11        289.12        292.46        10.07 o                         
  -4  13  11        376.78        348.84        12.18 o                         
  -3  13  11       1233.10       1174.68        20.70 o                         
  -2  13  11         16.64         14.77         4.70 o                         
  -1  13  11        337.02        348.75        15.50 o                         
   0  13  11        520.66        501.28        15.95 o                         
   1  13  11        337.24        354.52        18.66 o                         
   2  13  11        330.22        340.38        16.51 o                         
   3  13  11        609.96        630.97        13.65 o                         
   4  13  11        713.91        715.87        14.59 o                         
   5  13  11        629.35        627.46        18.15 o                         
   6  13  11        193.09        221.23         9.12 o                         
  -6  14  11        431.93        415.53        12.58 o                         
  -5  14  11          0.91         -2.98         4.79 o                         
  -4  14  11       1229.62       1270.97        22.51 o                         
  -3  14  11        125.34        134.93         8.54 o                         
  -2  14  11       1286.42       1235.47        25.77 o                         
  -1  14  11         88.24        109.16        12.27 o                         
   0  14  11        433.69        445.17        17.13 o                         
   1  14  11         41.37         43.89         6.01 o                         
   2  14  11         59.93         62.05         5.86 o                         
   3  14  11        134.48        149.43         9.50 o                         
   4  14  11          6.49          8.62         4.40 o                         
   5  14  11          0.01         -2.28         4.14 o                         
   6  14  11         67.99         83.07         6.84 o                         
  -5  15  11        199.43        199.33        11.39 o                         
  -4  15  11         21.93         17.52         7.21 o                         
  -3  15  11        104.37        103.87        11.13 o                         
  -2  15  11        474.18        467.04        15.86 o                         
  -1  15  11         46.57         32.42         8.61 o                         
   0  15  11        743.74        781.59        26.00 o                         
   1  15  11        130.15        117.44         8.31 o                         
   2  15  11        777.60        795.76        18.11 o                         
   3  15  11         71.32         68.72         6.78 o                         
   4  15  11        323.84        339.70        11.55 o                         
   5  15  11         67.19         70.34         6.95 o                         
  -4  16  11        593.97        617.78        19.55 o                         
  -3  16  11         36.84         44.56         8.29 o                         
  -2  16  11        911.66        942.98        29.38 o                         
  -1  16  11         96.46         73.89        11.45 o                         
   0  16  11        402.96        437.79        18.45 o                         
   1  16  11       1085.51       1090.11        22.46 o                         
   2  16  11         46.97         50.92         7.04 o                         
   3  16  11         42.01         38.50         6.40 o                         
  -1  17  11         38.51         31.86        14.89 o                         
   0  17  11        117.17        129.50        11.79 o                         
   1  17  11        171.50        183.74        15.96 o                         
 -10   0  12       1173.37       1228.07        32.06 o                         
  -8   0  12         64.78         85.82         9.47 o                         
  -6   0  12        535.68        541.16        15.30 o                         
  -4   0  12       1133.90       1189.17        20.62 o                         
  -2   0  12        754.62        809.08        19.35 o                         
   0   0  12        301.24        264.52         7.88 o                         
   2   0  12        469.46        512.71        16.57 o                         
   4   0  12       7024.19       6814.36        66.58 o                         
   6   0  12       3488.58       3256.44        38.55 o                         
   8   0  12        122.12        106.29         8.17 o                         
  10   0  12         27.37         28.98         6.76 o                         
 -10   1  12         35.87         39.45         9.48 o                         
  -9   1  12        803.59        846.63        17.90 o                         
  -8   1  12          0.93          6.76         4.48 o                         
  -7   1  12         17.50         14.48         3.92 o                         
  -6   1  12        814.75        781.31        12.88 o                         
  -5   1  12        895.63        911.50        16.24 o                         
  -4   1  12       2039.83       2030.43        20.86 o                         
  -3   1  12       2225.24       2082.34        20.46 o                         
  -2   1  12        193.75        157.97         5.95 o                         
  -1   1  12        178.82        181.81         5.08 o                         
   0   1  12          3.31          6.05         2.10 o                         
   1   1  12         21.74         21.25         2.41 o                         
   2   1  12          0.20          0.44         2.11 o                         
   3   1  12       1492.16       1442.64        14.81 o                         
   4   1  12        593.04        594.67         9.51 o                         
   5   1  12         65.48         55.86         4.24 o                         
   6   1  12       1050.34       1013.80        13.31 o                         
   7   1  12        114.84         93.40         5.36 o                         
   8   1  12        265.47        269.35         8.24 o                         
   9   1  12        167.12        166.50        11.09 o                         
  10   1  12        731.75        767.38        14.33 o                         
 -10   2  12        706.61        774.81        17.99 o                         
  -9   2  12        483.82        461.75        12.25 o                         
  -8   2  12        495.77        494.46        12.09 o                         
  -7   2  12       1022.28       1020.70        15.66 o                         
  -6   2  12        603.24        620.46        11.51 o                         
  -5   2  12       2251.51       2125.38        22.31 o                         
  -4   2  12        529.91        542.46        12.26 o                         
  -3   2  12         35.90         47.02         3.43 o                         
  -2   2  12        229.81        244.38         7.25 o                         
  -1   2  12       2754.17       2698.99        21.61 o                         
   0   2  12        416.37        478.88         6.90 o                         
   1   2  12       3273.29       3401.30        22.31 o                         
   2   2  12       2990.22       2919.07        28.11 o                         
   3   2  12        855.41        917.45        11.40 o                         
   4   2  12       1344.04       1353.79        14.65 o                         
   5   2  12          6.89          8.96         3.20 o                         
   6   2  12        961.93        905.98        12.53 o                         
   7   2  12       1797.52       1741.72        19.96 o                         
   8   2  12         58.49         61.13         5.38 o                         
   9   2  12        326.00        322.49         9.77 o                         
  10   2  12        131.44        132.39         8.22 o                         
 -10   3  12        102.26        100.80         7.60 o                         
  -9   3  12         79.30         92.85         6.83 o                         
  -8   3  12         86.11         71.71         5.92 o                         
  -7   3  12         16.55         16.43         5.32 o                         
  -6   3  12        341.13        321.82         8.87 o                         
  -5   3  12        536.81        528.84        11.56 o                         
  -4   3  12       1348.95       1318.93        15.79 o                         
  -3   3  12       3871.54       3793.62        32.71 o                         
  -2   3  12        630.84        614.63         9.58 o                         
  -1   3  12        138.40        134.12         4.70 o                         
   0   3  12         50.73         46.88         3.20 o                         
   1   3  12       1042.82        956.94         9.55 o                         
   2   3  12       2089.85       1949.37        22.73 o                         
   3   3  12       1542.05       1492.82        15.14 o                         
   4   3  12         97.38         99.88         4.88 o                         
   5   3  12         46.37         48.11         4.45 o                         
   6   3  12          2.75         -3.95         3.43 o                         
   7   3  12          0.37         -2.20         3.62 o                         
   8   3  12        113.50        106.71         6.23 o                         
   9   3  12        181.69        163.66         7.63 o                         
 -10   4  12        174.91        165.02         8.99 o                         
  -9   4  12         10.58          7.58         4.75 o                         
  -8   4  12         39.29         31.03         5.46 o                         
  -7   4  12       1338.95       1347.80        21.47 o                         
  -6   4  12         74.79         76.98         5.33 o                         
  -5   4  12        163.60        169.62         6.63 o                         
  -4   4  12          0.45         -4.18         2.58 o                         
  -3   4  12        374.00        354.97         8.81 o                         
  -2   4  12        575.39        569.36         9.11 o                         
  -1   4  12        519.55        522.55         8.07 o                         
   0   4  12       2251.07       2324.27        18.96 o                         
   1   4  12         23.68         34.42         2.66 o                         
   2   4  12       2085.44       2052.26        26.09 o                         
   3   4  12        265.97        236.53         6.66 o                         
   4   4  12        167.19        175.73         7.14 o                         
   5   4  12        493.32        475.15         9.96 o                         
   6   4  12        518.23        496.51        10.77 o                         
   7   4  12         45.23         50.77         4.91 o                         
   8   4  12          0.10         -4.02         3.79 o                         
   9   4  12        149.64        132.28         7.25 o                         
 -10   5  12          0.26         -6.19         4.42 o                         
  -9   5  12         38.57         34.31         5.53 o                         
  -8   5  12         51.28         49.49         5.81 o                         
  -7   5  12          6.93         11.70         4.42 o                         
  -6   5  12        410.40        414.40         9.97 o                         
  -5   5  12        109.72        133.30         6.64 o                         
  -4   5  12       1654.59       1599.90        18.11 o                         
  -3   5  12        210.43        200.51         6.82 o                         
  -2   5  12       1415.35       1315.10        14.51 o                         
  -1   5  12         41.00         51.19         3.57 o                         
   0   5  12        144.29        144.62         5.14 o                         
   1   5  12        162.24        151.79         4.83 o                         
   2   5  12       1041.61       1029.11        16.14 o                         
   3   5  12          0.56          3.65         3.23 o                         
   4   5  12        563.38        505.96        15.02 o                         
   5   5  12       2119.19       2032.56        23.12 o                         
   6   5  12          0.63          4.46         4.10 o                         
   7   5  12        187.79        169.71         7.90 o                         
   8   5  12        181.55        194.82         8.05 o                         
   9   5  12        202.34        221.87         8.70 o                         
  -9   6  12        158.34        179.43         9.32 o                         
  -8   6  12         31.23         23.77         5.33 o                         
  -7   6  12        268.90        276.99        10.45 o                         
  -6   6  12          7.77          3.89         4.00 o                         
  -5   6  12        781.17        773.78        12.74 o                         
  -4   6  12        190.73        208.84         6.95 o                         
  -3   6  12        210.62        211.65         7.03 o                         
  -2   6  12          0.55         -1.95         3.69 o                         
  -1   6  12       1316.54       1204.20        15.40 o                         
   0   6  12       1194.69       1179.48        15.49 o                         
   1   6  12          4.74          8.20         2.35 o                         
   2   6  12       1034.47       1004.12        20.15 o                         
   3   6  12        357.19        357.54        10.01 o                         
   4   6  12         37.41         33.33         5.63 o                         
   5   6  12       1628.49       1507.68        19.19 o                         
   6   6  12         11.15         10.56         4.26 o                         
   7   6  12        295.67        258.53        10.12 o                         
   8   6  12         90.01         85.18         6.78 o                         
   9   6  12        107.95        112.25         8.52 o                         
  -9   7  12         49.88         54.41         6.27 o                         
  -8   7  12        125.62        130.14        14.67 o                         
  -7   7  12        167.35        144.39         8.27 o                         
  -6   7  12        192.10        199.03         9.13 o                         
  -5   7  12       1974.23       1988.38        23.52 o                         
  -4   7  12        506.35        477.60         9.19 o                         
  -3   7  12        595.35        575.60        10.66 o                         
  -2   7  12        314.82        327.20         9.25 o                         
  -1   7  12         37.18         48.60         4.16 o                         
   0   7  12          3.19         -2.79         2.36 o                         
   1   7  12         32.70         43.28         3.75 o                         
   2   7  12        150.73        137.16         6.38 o                         
   3   7  12        635.67        648.14        13.72 o                         
   4   7  12         21.75         26.63         4.05 o                         
   5   7  12         85.47         78.40         5.10 o                         
   6   7  12        755.93        709.71        19.10 o                         
   7   7  12        283.49        254.73        11.92 o                         
   8   7  12        788.24        766.77        19.33 o                         
   9   7  12        115.33        103.70         9.84 o                         
  -9   8  12       2017.11       2187.87        29.02 o                         
  -8   8  12         50.03         51.35         6.55 o                         
  -7   8  12        666.96        637.27        15.05 o                         
  -6   8  12        110.87        104.50        10.62 o                         
  -5   8  12        141.41        153.78         7.95 o                         
  -4   8  12         72.44         86.86         5.59 o                         
  -3   8  12        435.13        462.03        12.15 o                         
  -2   8  12        194.12        221.47         8.42 o                         
  -1   8  12        298.70        302.24         7.81 o                         
   0   8  12        647.20        701.71        11.24 o                         
   1   8  12       2321.49       2371.83        23.50 o                         
   2   8  12        304.24        336.63         9.11 o                         
   3   8  12       2483.12       2444.49        47.93 o                         
   4   8  12       1650.72       1576.58        25.88 o                         
   5   8  12        139.12        133.53         6.78 o                         
   6   8  12        199.72        203.11         9.01 o                         
   7   8  12        380.88        390.27        14.21 o                         
   8   8  12         22.46         27.19         6.97 o                         
  -8   9  12       1073.93       1156.25        21.61 o                         
  -7   9  12        178.30        172.62         9.26 o                         
  -6   9  12         48.30         54.05         5.88 o                         
  -5   9  12       3202.37       3060.25        32.83 o                         
  -4   9  12          3.04          7.40         4.06 o                         
  -3   9  12       4018.64       3890.73        36.53 o                         
  -2   9  12        242.43        264.38        10.05 o                         
  -1   9  12        977.76        975.53        13.99 o                         
   0   9  12         17.85         20.21         3.17 o                         
   1   9  12         44.94         50.66         4.99 o                         
   2   9  12       1144.72       1090.75        16.45 o                         
   3   9  12        965.93        955.53        15.29 o                         
   4   9  12         13.74         19.13         3.82 o                         
   5   9  12        555.53        571.02        17.20 o                         
   6   9  12        456.33        439.40        12.66 o                         
   7   9  12        502.84        509.62        11.64 o                         
   8   9  12        206.58        191.80        14.92 o                         
  -8  10  12          1.66          6.71         5.46 o                         
  -7  10  12          4.17          5.54         4.67 o                         
  -6  10  12          3.40          1.53         4.93 o                         
  -5  10  12         24.60         30.33         5.20 o                         
  -4  10  12         21.95         17.92         4.80 o                         
  -3  10  12        195.38        198.03         8.40 o                         
  -2  10  12         61.20         76.22         5.96 o                         
  -1  10  12          8.72          6.16         3.67 o                         
   0  10  12        323.19        318.08         9.43 o                         
   1  10  12          6.95          7.36         3.83 o                         
   2  10  12         23.63         32.84         4.45 o                         
   3  10  12        148.33        160.75         7.41 o                         
   4  10  12          0.55          0.77         3.20 o                         
   5  10  12        324.67        297.98         9.18 o                         
   6  10  12        118.52        121.22         7.69 o                         
   7  10  12          0.18          0.24         4.01 o                         
  -8  11  12        429.36        423.74        14.19 o                         
  -7  11  12         15.15         17.93         5.50 o                         
  -6  11  12        116.84        115.48         7.30 o                         
  -5  11  12          0.76         -3.14         4.23 o                         
  -4  11  12          0.07          3.41         4.44 o                         
  -3  11  12        530.31        517.57        13.27 o                         
  -2  11  12         25.74         21.64         5.12 o                         
  -1  11  12         47.80         40.13         5.28 o                         
   0  11  12         60.02         62.26         5.38 o                         
   1  11  12          1.14          4.11         3.67 o                         
   2  11  12         94.86         97.58         6.33 o                         
   3  11  12        403.04        405.22        13.45 o                         
   4  11  12         27.45         34.02         4.60 o                         
   5  11  12         23.43         23.64         4.37 o                         
   6  11  12        618.11        634.71        15.59 o                         
   7  11  12         84.09         86.20         7.17 o                         
  -7  12  12        732.94        801.14        18.96 o                         
  -6  12  12         11.00         15.08         4.96 o                         
  -5  12  12        328.89        295.86        11.74 o                         
  -4  12  12         62.53         69.95         6.81 o                         
  -3  12  12          0.30          9.37         4.52 o                         
  -2  12  12        283.38        303.23        13.07 o                         
  -1  12  12         66.63         53.27         7.17 o                         
   0  12  12        166.19        167.68        10.35 o                         
   1  12  12          2.52          6.91         5.21 o                         
   2  12  12          1.82          3.39         4.48 o                         
   3  12  12        139.68        151.25         7.70 o                         
   4  12  12        406.23        416.28        11.35 o                         
   5  12  12         48.82         61.47         5.83 o                         
   6  12  12         45.35         43.98         6.40 o                         
  -6  13  12         19.27         29.03         6.43 o                         
  -5  13  12        536.46        536.55        19.00 o                         
  -4  13  12        103.16        118.76         8.29 o                         
  -3  13  12        295.56        302.45        11.38 o                         
  -2  13  12          6.42         19.30         6.18 o                         
  -1  13  12        165.66        158.49        10.40 o                         
   0  13  12        404.19        419.14        18.89 o                         
   1  13  12         51.37         69.46         8.06 o                         
   2  13  12        206.63        215.48         9.14 o                         
   3  13  12        355.88        365.11        11.02 o                         
   4  13  12         27.48         23.71         4.98 o                         
   5  13  12         18.37         15.72         4.81 o                         
   6  13  12         16.83         29.51         6.72 o                         
  -5  14  12         36.55         46.52         7.03 o                         
  -4  14  12         72.72         80.21         7.38 o                         
  -3  14  12         91.46         99.30         7.93 o                         
  -2  14  12         18.23         10.63         6.03 o                         
  -1  14  12        677.06        661.29        23.54 o                         
   0  14  12         22.36         28.01        11.83 o                         
   1  14  12       1107.27       1154.12        25.08 o                         
   2  14  12         12.90          6.52         4.72 o                         
   3  14  12        698.41        665.81        14.69 o                         
   4  14  12        107.03        119.25        11.14 o                         
   5  14  12         21.16         14.52         4.67 o                         
  -4  15  12         47.35         54.89         8.13 o                         
  -3  15  12       1123.59       1151.46        30.52 o                         
  -2  15  12        189.02        180.49        14.87 o                         
  -1  15  12        727.57        744.01        41.62 o                         
   0  15  12         31.53         51.46         9.85 o                         
   1  15  12          9.88         11.46         7.71 o                         
   2  15  12         49.66         45.59         7.21 o                         
   3  15  12        227.48        222.80        10.01 o                         
  -2  16  12         18.29         25.41         9.59 o                         
  -1  16  12       1054.25       1080.91        31.60 o                         
   0  16  12         29.38         35.30         7.50 o                         
   1  16  12       1031.64       1114.22        25.76 o                         
  -9   0  13         14.06          5.62         7.36 o                         
  -7   0  13        930.43        952.22        27.60 o                         
  -5   0  13          0.63         -7.59         3.98 o                         
  -3   0  13       6233.90       6111.95        85.47 o                         
  -1   0  13       1412.92       1487.81        20.38 o                         
   1   0  13       6955.41       6729.34        64.04 o                         
   3   0  13        373.98        319.86        10.59 o                         
   5   0  13       5264.57       5121.05        54.42 o                         
   7   0  13        704.22        693.03        16.41 o                         
   9   0  13        188.09        192.67        16.59 o                         
 -10   1  13         43.46         51.35         7.02 o                         
  -9   1  13        434.07        475.03        14.24 o                         
  -8   1  13        689.59        681.34        15.52 o                         
  -7   1  13          1.69         -1.30         4.04 o                         
  -6   1  13        293.74        261.43         9.35 o                         
  -5   1  13        307.85        304.14         8.24 o                         
  -4   1  13         23.05         32.89         3.66 o                         
  -3   1  13        809.42        827.35        15.53 o                         
  -2   1  13        396.09        341.65         7.51 o                         
  -1   1  13        372.65        426.95         7.07 o                         
   0   1  13        964.67       1032.64        10.57 o                         
   1   1  13        508.14        507.20         7.19 o                         
   2   1  13        126.80        138.05         5.28 o                         
   3   1  13       2105.35       2118.56        19.53 o                         
   4   1  13        215.52        214.32         6.61 o                         
   5   1  13       4191.88       4064.95        32.17 o                         
   6   1  13         60.67         45.91         4.36 o                         
   7   1  13        257.46        227.12         7.69 o                         
   8   1  13        189.75        190.59         7.94 o                         
   9   1  13        231.65        237.40         9.07 o                         
 -10   2  13          0.17         -4.59         5.14 o                         
  -9   2  13        249.84        270.55        11.95 o                         
  -8   2  13         14.53          5.94         4.73 o                         
  -7   2  13        987.09        976.18        18.03 o                         
  -6   2  13        128.53        130.74         6.74 o                         
  -5   2  13          2.87          1.75         3.04 o                         
  -4   2  13       1433.66       1354.47        16.49 o                         
  -3   2  13        269.11        272.45        16.69 o                         
  -2   2  13         41.27         65.65         4.13 o                         
  -1   2  13        135.13        143.75         4.89 o                         
   0   2  13        519.11        496.38         7.23 o                         
   1   2  13        592.68        630.14         9.86 o                         
   2   2  13         73.50         86.29         4.35 o                         
   3   2  13       2512.71       2443.23        23.05 o                         
   4   2  13        314.89        308.75         7.59 o                         
   5   2  13        591.23        549.40        10.05 o                         
   6   2  13          7.19          6.39         3.95 o                         
   7   2  13         35.34         32.15         4.67 o                         
   8   2  13        103.18        115.60         7.41 o                         
   9   2  13         77.09         65.13         5.98 o                         
  -9   3  13        912.06        913.64        17.29 o                         
  -8   3  13         42.30         40.95         5.40 o                         
  -7   3  13          4.59          1.12         4.32 o                         
  -6   3  13        330.08        308.42        10.40 o                         
  -5   3  13       1814.95       1807.86        29.19 o                         
  -4   3  13         33.26         31.18         4.96 o                         
  -3   3  13       3903.24       3905.90        38.45 o                         
  -2   3  13       2976.30       2794.90        24.51 o                         
  -1   3  13       3237.60       3215.57        25.00 o                         
   0   3  13        283.99        232.69         5.50 o                         
   1   3  13        505.41        514.21         7.69 o                         
   2   3  13          7.17          6.70         3.25 o                         
   3   3  13        186.10        170.87        12.10 o                         
   4   3  13        697.21        710.35        12.81 o                         
   5   3  13        125.63        117.21         5.95 o                         
   6   3  13         49.08         50.89         4.77 o                         
   7   3  13        201.08        167.43         7.20 o                         
   8   3  13         69.42         57.51         5.42 o                         
   9   3  13         40.66         27.21         5.27 o                         
  -9   4  13        969.61       1046.94        18.80 o                         
  -8   4  13         10.10         21.94         5.14 o                         
  -7   4  13        852.66        811.60        23.52 o                         
  -6   4  13         75.10         87.24         6.46 o                         
  -5   4  13       2214.77       2154.77        23.09 o                         
  -4   4  13        423.96        443.56        14.83 o                         
  -3   4  13        592.84        557.55        14.05 o                         
  -2   4  13        499.51        505.29         9.60 o                         
  -1   4  13         51.64         71.25         4.50 o                         
   0   4  13        534.27        501.42         7.72 o                         
   1   4  13        892.02        872.90        11.65 o                         
   2   4  13        605.49        575.17        13.80 o                         
   3   4  13        614.42        607.20        12.68 o                         
   4   4  13        132.71        138.19         6.83 o                         
   5   4  13          8.43          5.41         4.04 o                         
   6   4  13         86.52         80.39         6.11 o                         
   7   4  13        308.07        288.61         9.80 o                         
   8   4  13         23.95         22.93         5.99 o                         
   9   4  13         70.71         56.86         5.80 o                         
  -9   5  13        141.78        175.42         9.04 o                         
  -8   5  13        133.59        148.98         8.84 o                         
  -7   5  13        123.65         94.31         8.76 o                         
  -6   5  13       1550.32       1508.69        22.62 o                         
  -5   5  13        629.70        628.41        11.50 o                         
  -4   5  13          2.56          5.21         3.35 o                         
  -3   5  13        297.21        342.81         9.97 o                         
  -2   5  13         15.24         14.87         3.10 o                         
  -1   5  13       1057.87        982.33        12.24 o                         
   0   5  13        213.02        210.03         5.97 o                         
   1   5  13       1133.63       1141.34        13.82 o                         
   2   5  13         12.18         10.66         3.88 o                         
   3   5  13          9.19          8.07         5.82 o                         
   4   5  13        205.87        223.97        10.39 o                         
   5   5  13        321.36        330.36        11.11 o                         
   6   5  13        655.40        682.37        13.46 o                         
   7   5  13        360.58        363.25        11.00 o                         
   8   5  13          1.56         -4.23         4.62 o                         
  -9   6  13          0.32         -5.86         4.42 o                         
  -8   6  13        146.34        120.25         8.10 o                         
  -7   6  13         33.49         28.33         5.20 o                         
  -6   6  13         53.59         62.55         5.95 o                         
  -5   6  13        200.40        190.59        10.00 o                         
  -4   6  13        223.41        205.80         7.58 o                         
  -3   6  13        497.03        495.01        11.50 o                         
  -2   6  13        137.62        135.64         6.66 o                         
  -1   6  13       1196.20       1235.28        14.23 o                         
   0   6  13       1238.84       1229.97        13.82 o                         
   1   6  13         86.19        116.91         7.64 o                         
   2   6  13        384.54        398.64         9.39 o                         
   3   6  13         18.96         14.39         4.18 o                         
   4   6  13        234.72        242.83        12.63 o                         
   5   6  13       1295.60       1299.30        29.85 o                         
   6   6  13         15.14         16.34         5.88 o                         
   7   6  13       1766.13       1775.93        23.03 o                         
   8   6  13          4.10         -2.70         4.67 o                         
  -9   7  13        322.29        370.94        12.45 o                         
  -8   7  13        638.93        693.93        16.62 o                         
  -7   7  13         24.54         23.08         5.12 o                         
  -6   7  13          0.39          3.35         5.94 o                         
  -5   7  13        655.54        628.01        16.49 o                         
  -4   7  13        195.63        214.79         9.36 o                         
  -3   7  13          0.60          1.96         3.62 o                         
  -2   7  13        657.43        686.24        13.10 o                         
  -1   7  13         14.58         13.76         2.99 o                         
   0   7  13         26.71         26.47         3.74 o                         
   1   7  13        974.68       1021.53        13.70 o                         
   2   7  13        556.38        547.04        11.11 o                         
   3   7  13       2401.72       2345.43        29.85 o                         
   4   7  13       1065.04       1038.53        39.17 o                         
   5   7  13        878.06        879.08        15.79 o                         
   6   7  13         60.10         84.38         8.10 o                         
   7   7  13         21.92         26.60         6.81 o                         
   8   7  13        556.00        535.59        17.38 o                         
  -8   8  13        128.80        143.04         9.04 o                         
  -7   8  13        151.35        154.02         8.77 o                         
  -6   8  13        372.72        329.12        13.91 o                         
  -5   8  13        317.28        319.91        11.35 o                         
  -4   8  13        176.77        178.60         8.71 o                         
  -3   8  13         31.28         44.14         5.21 o                         
  -2   8  13       1165.91       1105.06        17.24 o                         
  -1   8  13         81.18         70.19         4.92 o                         
   0   8  13        496.45        510.53         9.00 o                         
   1   8  13        553.14        549.12        10.03 o                         
   2   8  13       1779.42       1831.66        33.86 o                         
   3   8  13         77.12         72.77         6.18 o                         
   4   8  13       1364.81       1343.81        21.35 o                         
   5   8  13        433.63        416.94        13.28 o                         
   6   8  13        559.99        532.10        11.56 o                         
   7   8  13        593.90        609.27        17.58 o                         
   8   8  13         23.23         26.16         7.09 o                         
  -8   9  13        277.26        345.20        13.14 o                         
  -7   9  13        145.59        159.29        12.06 o                         
  -6   9  13        105.62         91.38         7.22 o                         
  -5   9  13         92.13         91.46         7.31 o                         
  -4   9  13       1013.93       1053.00        18.96 o                         
  -3   9  13          9.08          6.80         5.63 o                         
  -2   9  13       1582.35       1572.13        22.01 o                         
  -1   9  13        170.14        173.10         7.57 o                         
   0   9  13          1.63          5.80         3.24 o                         
   1   9  13        725.26        725.28        24.86 o                         
   2   9  13         83.77         68.05         5.47 o                         
   3   9  13         68.09         56.54         6.20 o                         
   4   9  13        687.99        674.54        12.83 o                         
   5   9  13        307.62        301.05        10.50 o                         
   6   9  13         39.13         38.37         4.92 o                         
   7   9  13          1.69          7.66         6.43 o                         
  -7  10  13       1411.52       1381.25        38.19 o                         
  -6  10  13         94.51         77.59         7.35 o                         
  -5  10  13        521.34        520.94        17.85 o                         
  -4  10  13        817.93        767.27        17.58 o                         
  -3  10  13        230.18        182.32        18.16 o                         
  -2  10  13        695.17        651.22        17.57 o                         
  -1  10  13        397.53        422.49        12.00 o                         
   0  10  13        225.83        258.32         8.88 o                         
   1  10  13        437.67        440.80        11.15 o                         
   2  10  13        251.03        229.13         8.67 o                         
   3  10  13         92.91         84.83         7.16 o                         
   4  10  13        402.07        422.33        10.69 o                         
   5  10  13         36.19         35.77         5.62 o                         
   6  10  13        316.63        317.65        11.00 o                         
   7  10  13         12.50          7.07         4.32 o                         
  -7  11  13         92.71         95.43         9.02 o                         
  -6  11  13         15.55         15.81         5.58 o                         
  -5  11  13        461.38        497.88        14.52 o                         
  -4  11  13        399.09        400.57        17.75 o                         
  -3  11  13        261.14        261.49        12.94 o                         
  -2  11  13        177.95        179.39        11.04 o                         
  -1  11  13         50.37         64.21         7.28 o                         
   0  11  13         20.93         22.30         4.75 o                         
   1  11  13          1.17         -2.01         4.26 o                         
   2  11  13        112.76        107.25         7.54 o                         
   3  11  13         86.69         88.10         5.98 o                         
   4  11  13        101.53        121.78         6.85 o                         
   5  11  13        845.09        890.35        18.48 o                         
   6  11  13        103.85        103.49         7.74 o
[truncated: 57,511 more chars]
